# Supplementary material for: Evaluating Serpentinization as a Source of Phosphite to Microbial Communities in Hydrothermal Vents
Source: Geobiology. 2025 Mar 25;23(2):e70016. doi: 10.1111/gbi.70016 (PMC11933879; doi:10.1111/gbi.70016)
Supplement: Supplementary file 2 — Data S1. Numerical data underlying the geochemically‐modelled phosphite production at different temperatures and water:rock ratios in Figure 4. [file GBI-23-e70016-s001.xlsx]

## Sheet: Description
Sheet Name	Description
r6-seawater-10.00-400.00-1.00-9	Results for water:rock = 1
r6-seawater-10.00-400.00-0.20-9	Results for water:rock = 0.2
Description	Description of sheets

## Sheet: r6-seawater-10.00-400.00-0.20-9
Variables	Step0	Step1	Step2	Step3	Step4	Step5	Step6	Step7	Step8	Step9	Step10	Step11	Step12	Step13	Step14	Step15	Step16	Step17	Step18	Step19	Step20	Step21	Step22	Step23	Step24	Step25	Step26	Step27	Step28	Step29	Step30	Step31	Step32	Step33	Step34	Step35	Step36	Step37	Step38	Step39	Step40	Step41	Step42	Step43	Step44	Step45	Step46
Xi	0	1e-14	1e-08	1e-07	1e-06	1e-05	0.0001	0.001	0.01	0.0631822	0.1	0.176052	0.2	0.237534	0.238418	0.29215	0.3	0.320395	0.320591	0.354892	0.4	0.5	0.6	0.7	0.75182	0.751822	0.75191	0.751912	0.752044	0.78358	0.8	0.829812	0.829814	0.829882	0.830086	0.831093	0.836454	0.838006	0.9	0.965953	0.965958	0.968594	0.978577	0.978583	0.978585	0.980885	1
Aw	0.84316	0.84316	0.84316	0.84316	0.84316	0.84315	0.84315	0.84312	0.84283	0.84155	0.84101	0.84046	0.84037	0.84018	0.84016	0.8396	0.83954	0.83946	0.83947	0.84045	0.84172	0.84396	0.84466	0.84282	0.84063	0.84064	0.84084	0.84085	0.84116	0.91164	0.94325	0.98482	0.98482	0.98488	0.98505	0.9851	0.98534	0.98537	0.98639	0.98733	0.98733	0.98797	0.98847	0.98848	0.98848	0.98869	0.98869
Temp	10	10	10	10	10	10	10.04	10.39	13.9	34.64	49	78.66	88	102.64	102.98	123.94	127	134.95	135.03	148.41	166	205	244	283	303.21	303.21	303.24	303.25	303.3	315.6	322	333.63	333.63	333.65	333.73	334.13	336.22	336.82	361	386.72	386.72	387.75	391.64	391.65	391.65	400	400
I	3.976	3.976	3.976	3.976	3.976	3.976	3.9759	3.9751	3.9659	3.8782	3.7934	3.5858	3.5176	3.4213	3.4198	3.3119	3.2936	3.2437	3.2431	3.1492	3.0218	2.7494	2.5171	2.3317	2.2423	2.2421	2.2344	2.2343	2.2305	1.3613	0.95765	0.38577	0.38574	0.38443	0.38058	0.38	0.37694	0.37614	0.34421	0.30942	0.30939	0.30016	0.29069	0.29051	0.29048	0.27937	0.27937
pH	12.4413	12.4413	12.4413	12.4413	12.4412	12.4411	12.4395	12.4236	12.2672	11.4254	10.9162	10.0204	9.7741	9.4172	9.4094	8.9652	8.9051	8.7546	8.7532	8.5182	8.2413	7.7452	7.3856	7.1326	7.0354	7.0354	7.0354	7.0354	7.0352	6.9855	6.9612	6.9331	6.9331	6.9331	6.9329	6.9254	6.8857	6.8733	6.4162	6.0028	6.0028	6.0029	6.0021	6.0022	6.0022	6.0039	6.0039
TDS%	21.755	21.755	21.755	21.755	21.755	21.755	21.755	21.754	21.749	21.723	21.708	21.686	21.68	21.672	21.672	21.661	21.66	21.655	21.654	21.602	21.541	21.441	21.395	21.413	21.382	21.38	21.309	21.308	21.273	12.968	9.00078	3.37695	3.37663	3.36422	3.32769	3.32641	3.32012	3.31951	3.30325	3.29676	3.29647	3.20304	3.151	3.14895	3.14865	3.14917	3.14917
Solv_Mass	23.5712	23.5712	23.5712	23.5712	23.5712	23.5712	23.5713	23.5718	23.5769	23.6096	23.6347	23.6923	23.7117	23.7428	23.7435	23.7906	23.7978	23.8179	23.8184	23.9065	24.0135	24.2108	24.3448	24.3962	24.4976	24.5004	24.6089	24.61	24.6622	44.6356	67.0039	186.197	186.215	186.925	189.044	189.088	189.307	189.321	189.774	190.115	190.132	195.694	198.903	199.037	199.057	199.056	199.056
Cl-	3.7274	3.7274	3.7274	3.7274	3.7274	3.7274	3.7273	3.7266	3.7181	3.6412	3.5679	3.3899	3.3316	3.2499	3.2488	3.1593	3.1439	3.102	3.1015	3.0216	2.9128	2.6777	2.4732	2.3061	2.2232	2.223	2.2154	2.2153	2.2115	1.3495	0.94925	0.38215	0.38212	0.38082	0.377	0.37644	0.37352	0.37275	0.34182	0.30752	0.30749	0.29832	0.28891	0.28874	0.28871	0.27766	0.27766
Na+	3.1512	3.1512	3.1512	3.1512	3.1512	3.1512	3.1511	3.1498	3.1369	3.0492	2.9794	2.8236	2.7745	2.7067	2.7057	2.6343	2.6221	2.5888	2.5884	2.5251	2.4393	2.253	2.0869	1.9468	1.8757	1.8755	1.8693	1.8692	1.8661	1.1501	0.81305	0.33037	0.33034	0.32922	0.32595	0.32546	0.32289	0.32221	0.2942	0.26236	0.26234	0.25447	0.24606	0.24591	0.24589	0.23551	0.23551
NaCl,AQ	0.77013	0.77013	0.77013	0.77013	0.77013	0.77014	0.77027	0.77154	0.78454	0.87113	0.93904	1.0886	1.1352	1.1987	1.1996	1.2642	1.2754	1.3056	1.3059	1.3552	1.4241	1.5794	1.7246	1.8568	1.9123	1.912	1.9016	1.9015	1.8966	0.92885	0.57185	0.16799	0.16797	0.16719	0.1649	0.16527	0.16728	0.16792	0.19478	0.22576	0.22574	0.21973	0.2205	0.22033	0.22031	0.23069	0.23069
H2,AQ	0.69847	0.69847	0.69847	0.69847	0.69847	0.6985	0.69871	0.70089	0.72301	0.86693	0.97948	1.2411	1.3297	1.4719	1.4753	1.6909	1.7237	1.8093	1.8098	1.9072	2.0523	2.4411	2.9267	3.5354	3.9319	3.9322	3.943	3.9428	3.9343	2.0049	1.1488	0.074568	0.074555	0.074038	0.072523	0.070666	0.061559	0.060982	0.042872	0.030722	0.030675	0.014243	0.0019439	0.0019424	0.0019422	0.0020255	0.0020255
Ca+2	0.22384	0.22384	0.22384	0.22384	0.22384	0.22384	0.22385	0.22395	0.22468	0.2212	0.21322	0.18855	0.17957	0.16602	0.16577	0.14823	0.14535	0.13757	0.1375	0.12362	0.10488	0.066292	0.038088	0.021576	0.01648	0.016479	0.016437	0.016437	0.016409	0.01032	0.0074924	0.003264	0.0032637	0.0032538	0.0032245	0.0032074	0.0031184	0.0030939	0.0023164	0.0018607	0.0018606	0.0018032	0.0017397	0.0017386	0.0017385	0.0016795	0.0016795
K+	0.082771	0.082771	0.082771	0.082771	0.082771	0.082771	0.082771	0.082767	0.08273	0.08247	0.082235	0.081575	0.081313	0.080865	0.080855	0.080178	0.080064	0.079745	0.079741	0.078973	0.077891	0.075246	0.072435	0.069745	0.068164	0.068157	0.067875	0.067872	0.067734	0.038234	0.025761	0.0094945	0.0094936	0.0094585	0.009355	0.0093483	0.0093128	0.0093048	0.008949	0.0084709	0.0084701	0.0082159	0.0080077	0.0080025	0.0080017	0.0078193	0.0078193
CaCl+	0.064426	0.064426	0.064426	0.064426	0.064426	0.064427	0.064441	0.064582	0.066018	0.075907	0.084485	0.1065	0.1143	0.12649	0.12673	0.14314	0.14571	0.15254	0.15261	0.164	0.17908	0.20882	0.22856	0.23852	0.23986	0.23983	0.23885	0.23884	0.23838	0.13619	0.092006	0.033644	0.03364	0.033513	0.033139	0.033149	0.033194	0.033215	0.033396	0.032621	0.032618	0.031682	0.031033	0.031013	0.03101	0.030643	0.030643
CaCl2,AQ	0.061431	0.061431	0.061431	0.061431	0.06143	0.061426	0.061388	0.061009	0.057492	0.044398	0.040228	0.037541	0.037464	0.037191	0.037159	0.036493	0.03657	0.036926	0.03693	0.037777	0.039525	0.044825	0.050862	0.057231	0.060325	0.060315	0.059938	0.059934	0.05976	0.026892	0.015757	0.0041366	0.004136	0.004115	0.0040535	0.004069	0.0041519	0.0041777	0.0052476	0.0064754	0.0064748	0.0063014	0.0063671	0.0063621	0.0063614	0.0067725	0.0067725
OH-	0.019739	0.019739	0.019739	0.019739	0.019739	0.019737	0.019725	0.019598	0.018378	0.012539	0.0096166	0.0056374	0.0048035	0.0037994	0.003781	0.0028153	0.0026969	0.0024133	0.0024108	0.0020083	0.0015883	0.00097224	0.00062214	0.00041672	0.00034547	0.00034547	0.00034533	0.00034532	0.00034521	0.00030691	0.00027825	0.00021595	0.00021595	0.00021574	0.00021511	0.00021113	0.0001913	0.00018554	5.8203e-05	1.9254e-05	1.9253e-05	1.8965e-05	1.8334e-05	1.8331e-05	1.833e-05	1.7303e-05	1.7303e-05
Ca(CO3),AQ	0.01785	0.01785	0.01785	0.01785	0.01785	0.01785	0.017851	0.017861	0.017957	0.018385	0.018574	0.018747	0.018739	0.018639	0.018635	0.018184	0.018082	0.017753	0.01775	0.016907	0.015186	0.0089229	0.0031202	0.00064779	0.00023008	0.00023004	0.00022845	0.00022843	0.00022751	7.6762e-05	3.7672e-05	7.0526e-06	7.0516e-06	7.0109e-06	6.8914e-06	6.5636e-06	5.0588e-06	4.6717e-06	1.8585e-07	6.3094e-09	6.308e-09	5.7258e-09	4.3749e-09	4.371e-09	4.3704e-09	2.5413e-09	2.5413e-09
NaOH,AQ	0.01557	0.01557	0.01557	0.01557	0.01557	0.015569	0.015559	0.015466	0.014563	0.01017	0.0079008	0.0046786	0.003976	0.0030942	0.003076	0.002165	0.0020589	0.0018094	0.0018071	0.0014595	0.0011106	0.00062634	0.00036925	0.00022618	0.00017744	0.00017743	0.00017696	0.00017695	0.00017668	0.00011677	8.8906e-05	4.6551e-05	4.6548e-05	4.6436e-05	4.6103e-05	4.5297e-05	4.1256e-05	4.0077e-05	1.3189e-05	4.3993e-06	4.399e-06	4.2997e-06	4.1259e-06	4.1245e-06	4.1242e-06	3.8436e-06	3.8436e-06
CaOH+	0.0044167	0.0044167	0.0044167	0.0044167	0.0044167	0.0044169	0.0044191	0.004441	0.0046585	0.005889	0.006652	0.0078952	0.0081873	0.0085652	0.0085732	0.0089004	0.0089226	0.0089517	0.0089518	0.0089169	0.0087154	0.0077737	0.0064579	0.0051184	0.0044778	0.0044777	0.0044729	0.0044729	0.0044703	0.0037172	0.0032256	0.0022462	0.0022461	0.0022429	0.0022336	0.0021949	0.0020007	0.0019438	0.00062809	0.00019817	0.00019816	0.00019409	0.00018467	0.00018463	0.00018462	0.00016767	0.00016767
CO3-2	0.0016629	0.0016629	0.0016629	0.0016629	0.0016628	0.0016627	0.0016617	0.0016511	0.0015503	0.0010882	0.00086659	0.00057005	0.0005077	0.00043711	0.00043639	0.00038563	0.00037729	0.00035475	0.00035453	0.00031368	0.00025558	0.00012371	3.8055e-05	7.7245e-06	2.8744e-06	2.8738e-06	2.853e-06	2.8527e-06	2.8411e-06	8.9406e-07	3.966e-07	5.0254e-08	5.0245e-08	4.9868e-08	4.8768e-08	4.6411e-08	3.564e-08	3.2885e-08	1.3491e-09	5.4754e-11	5.474e-11	4.917e-11	3.8712e-11	3.8659e-11	3.865e-11	2.495e-11	2.495e-11
KCl,AQ	0.00020716	0.00020716	0.00020716	0.00020716	0.00020716	0.00020718	0.00020739	0.00020945	0.00023097	0.000398	0.00056126	0.0010524	0.0012557	0.0016092	0.0016166	0.0021473	0.0022388	0.0024932	0.0024957	0.0029678	0.0036927	0.0056852	0.0080589	0.010584	0.011835	0.011833	0.011763	0.011762	0.011731	0.0056719	0.0034869	0.0010299	0.0010298	0.001025	0.0010109	0.0010153	0.0010389	0.0010462	0.0013785	0.0018384	0.0018383	0.0017995	0.0018461	0.0018447	0.0018445	0.0020269	0.0020269
KOH,AQ	0.00017425	0.00017425	0.00017425	0.00017425	0.00017425	0.00017425	0.00017422	0.00017391	0.00017079	0.00014939	0.00013288	9.9909e-05	9.0732e-05	7.7489e-05	7.7158e-05	6.0033e-05	5.7944e-05	5.291e-05	5.2864e-05	4.5459e-05	3.743e-05	2.4558e-05	1.6167e-05	1.0606e-05	8.4999e-06	8.4991e-06	8.4718e-06	8.4715e-06	8.4567e-06	5.327e-06	3.9787e-06	2.0301e-06	2.0299e-06	2.0248e-06	2.0098e-06	1.9766e-06	1.81e-06	1.7611e-06	6.1924e-07	2.2377e-07	2.2375e-07	2.1943e-07	2.134e-07	2.1333e-07	2.1332e-07	2.0486e-07	2.0486e-07
NaHSiO3,AQ	0.00010811	0.00010811	0.00010811	0.00010811	0.00010811	0.0001081	0.00010801	0.00010705	9.8021e-05	6.0182e-05	4.4035e-05	2.4131e-05	2.0134e-05	1.5242e-05	1.5145e-05	1.0396e-05	9.856e-06	8.5971e-06	8.586e-06	6.862e-06	5.1658e-06	2.8701e-06	1.6784e-06	1.0216e-06	7.9844e-07	7.9838e-07	7.9636e-07	7.9633e-07	7.9522e-07	5.3847e-07	4.1328e-07	2.1392e-07	2.1391e-07	2.1339e-07	2.1188e-07	2.125e-07	2.1581e-07	2.1694e-07	2.6659e-07	3.2859e-07	3.2857e-07	3.2237e-07	3.1599e-07	3.1587e-07	3.1585e-07	3.0864e-07	3.0864e-07
HFeO2-	3.2664e-05	3.2664e-05	3.2664e-05	3.2664e-05	3.2663e-05	3.2659e-05	3.2617e-05	3.2197e-05	2.8363e-05	1.4625e-05	9.9622e-06	5.2261e-06	4.4007e-06	3.4506e-06	3.434e-06	2.6154e-06	2.5217e-06	2.3022e-06	2.3002e-06	1.9945e-06	1.6875e-06	1.248e-06	9.9086e-07	8.3104e-07	7.7631e-07	7.763e-07	7.757e-07	7.7568e-07	7.7493e-07	5.6891e-07	4.4322e-07	2.1982e-07	2.1981e-07	2.1908e-07	2.1695e-07	2.1109e-07	1.8257e-07	1.7438e-07	3.083e-08	6.0394e-09	6.0391e-09	5.9115e-09	5.77e-09	5.7676e-09	5.7672e-09	5.6278e-09	5.6278e-09
HCO3-	1.9247e-06	1.9247e-06	1.9247e-06	1.9247e-06	1.9247e-06	1.9251e-06	1.9289e-06	1.9666e-06	2.3851e-06	7.2071e-06	1.4943e-05	6.1016e-05	9.2285e-05	0.00017259	0.00017523	0.00041924	0.00047241	0.000638	0.00063979	0.0010248	0.0017723	0.0040857	0.0051363	0.00354	0.00226	0.0022597	0.0022468	0.0022467	0.0022414	0.0010868	0.00062256	0.00013964	0.00013962	0.00013885	0.00013659	0.000133	0.00011526	0.00011033	1.7521e-05	2.3129e-06	2.3124e-06	2.1241e-06	1.7315e-06	1.7298e-06	1.7295e-06	1.1583e-06	1.1583e-06
Ca(HCO3)+	9.4905e-07	9.4905e-07	9.4905e-07	9.4905e-07	9.4907e-07	9.4925e-07	9.51e-07	9.6869e-07	1.1655e-06	3.5451e-06	7.7394e-06	3.7796e-05	6.0938e-05	0.00012519	0.00012735	0.00034602	0.00039769	0.00056586	0.00056773	0.00099276	0.0019248	0.0055806	0.0084218	0.0067249	0.004596	0.0045952	0.0045651	0.0045648	0.0045526	0.0020241	0.0010926	0.00021088	0.00021085	0.00020956	0.00020578	0.00020079	0.00017595	0.00016898	3.0097e-05	4.4109e-06	4.41e-06	4.0494e-06	3.3438e-06	3.3401e-06	3.3395e-06	2.3115e-06	2.3115e-06
HSiO3-	6.4883e-07	6.4883e-07	6.4883e-07	6.4883e-07	6.4883e-07	6.4885e-07	6.4907e-07	6.5126e-07	6.7254e-07	7.6979e-07	8.052e-07	8.0894e-07	7.976e-07	7.7803e-07	7.7783e-07	7.4912e-07	7.4269e-07	7.2409e-07	7.2391e-07	6.8938e-07	6.3847e-07	5.2215e-07	4.1693e-07	3.2698e-07	2.8612e-07	2.8612e-07	2.8614e-07	2.8614e-07	2.8615e-07	2.778e-07	2.6388e-07	2.2025e-07	2.2025e-07	2.2009e-07	2.1964e-07	2.2018e-07	2.2303e-07	2.24e-07	2.6438e-07	3.0962e-07	3.0961e-07	3.0593e-07	2.9883e-07	2.9878e-07	2.9877e-07	2.8649e-07	2.8649e-07
Ca(HSiO3)+	2.8623e-07	2.8623e-07	2.8623e-07	2.8623e-07	2.8623e-07	2.8624e-07	2.8633e-07	2.8722e-07	2.9614e-07	3.4883e-07	3.8489e-07	4.5303e-07	4.7104e-07	4.949e-07	4.9544e-07	5.2232e-07	5.252e-07	5.3144e-07	5.315e-07	5.3819e-07	5.3865e-07	5.0694e-07	4.412e-07	3.6304e-07	3.2345e-07	3.2344e-07	3.2315e-07	3.2315e-07	3.2302e-07	2.7923e-07	2.4625e-07	1.7231e-07	1.7231e-07	1.7207e-07	1.7139e-07	1.7202e-07	1.754e-07	1.7651e-07	2.2275e-07	2.7822e-07	2.782e-07	2.7443e-07	2.7025e-07	2.7018e-07	2.7017e-07	2.6532e-07	2.6532e-07
Mg+2	8.3264e-08	8.3264e-08	8.3264e-08	8.3264e-08	8.3265e-08	8.3277e-08	8.3394e-08	8.4572e-08	9.7045e-08	2.001e-07	3.0684e-07	6.4493e-07	7.9152e-07	1.0678e-06	1.0747e-06	1.5566e-06	1.6368e-06	1.8555e-06	1.8576e-06	2.2479e-06	2.7849e-06	3.8186e-06	4.2925e-06	4.3116e-06	4.3055e-06	4.3053e-06	4.2979e-06	4.2978e-06	4.293e-06	3.1717e-06	2.5838e-06	1.4598e-06	1.4597e-06	1.4569e-06	1.4485e-06	1.4685e-06	1.5793e-06	1.6179e-06	4.248e-06	1.2647e-05	1.2646e-05	1.244e-05	1.2435e-05	1.2429e-05	1.2429e-05	1.2958e-05	1.2958e-05
MgCl+	6.0062e-08	6.0062e-08	6.0062e-08	6.0062e-08	6.0063e-08	6.007e-08	6.0144e-08	6.0885e-08	6.8778e-08	1.3918e-07	2.2372e-07	5.7011e-07	7.5305e-07	1.1362e-06	1.1463e-06	1.9532e-06	2.1097e-06	2.5723e-06	2.577e-06	3.5538e-06	5.3202e-06	1.1763e-05	2.2452e-05	3.8432e-05	4.9526e-05	4.9521e-05	4.9335e-05	4.9333e-05	4.9251e-05	3.0678e-05	2.1969e-05	8.8753e-06	8.8745e-06	8.8453e-06	8.7592e-06	8.9265e-06	9.8703e-06	1.0194e-05	3.5718e-05	0.00013185	0.00013184	0.00012936	0.00013153	0.00013145	0.00013144	0.00014217	0.00014217
MgOH+	4.9098e-08	4.9098e-08	4.9098e-08	4.9098e-08	4.9099e-08	4.9104e-08	4.9151e-08	4.963e-08	5.4654e-08	9.4927e-08	1.3681e-07	2.7737e-07	3.412e-07	4.6383e-07	4.6705e-07	7.0389e-07	7.4596e-07	8.6513e-07	8.6634e-07	1.1006e-06	1.4789e-06	2.6054e-06	4.0687e-06	5.8338e-06	6.9289e-06	6.9287e-06	6.9243e-06	6.9243e-06	6.9234e-06	6.5152e-06	6.1142e-06	4.8845e-06	4.8844e-06	4.8803e-06	4.8683e-06	4.8804e-06	4.9463e-06	4.97e-06	6.0924e-06	8.0318e-06	8.0316e-06	7.9802e-06	8.0123e-06	8.0107e-06	8.0105e-06	8.2567e-06	8.2567e-06
FeO,AQ	6.8506e-09	6.8506e-09	6.8506e-09	6.8506e-09	6.8507e-09	6.8515e-09	6.8597e-09	6.942e-09	7.8064e-09	1.4639e-08	2.1364e-08	4.1557e-08	4.9991e-08	6.5567e-08	6.5961e-08	9.2958e-08	9.7414e-08	1.0959e-07	1.0971e-07	1.318e-07	1.644e-07	2.5012e-07	3.5214e-07	4.6862e-07	5.3443e-07	5.3442e-07	5.3409e-07	5.3408e-07	5.3368e-07	4.2428e-07	3.5358e-07	2.0857e-07	2.0856e-07	2.0802e-07	2.0643e-07	2.0451e-07	1.9453e-07	1.9137e-07	1.0187e-07	5.4474e-08	5.4471e-08	5.3727e-08	5.308e-08	5.3065e-08	5.3062e-08	5.2257e-08	5.2257e-08
Mg(CO3),AQ	5.054e-09	5.054e-09	5.054e-09	5.054e-09	5.054e-09	5.0546e-09	5.0598e-09	5.1126e-09	5.6653e-09	9.9829e-09	1.4266e-08	2.7673e-08	3.3481e-08	4.4389e-08	4.467e-08	6.4073e-08	6.7256e-08	7.582e-08	7.5902e-08	9.0382e-08	1.0744e-07	1.1196e-07	6.567e-08	2.1883e-08	9.7942e-09	9.7925e-09	9.7279e-09	9.7271e-09	9.6903e-09	3.5053e-09	1.8023e-09	3.6259e-10	3.6254e-10	3.6059e-10	3.5488e-10	3.4398e-10	2.9095e-10	2.7681e-10	3.4645e-11	3.6725e-12	3.6717e-12	3.3335e-12	2.5426e-12	2.5404e-12	2.54e-12	1.4717e-12	1.4717e-12
FeOH+	1.3576e-09	1.3576e-09	1.3576e-09	1.3576e-09	1.3576e-09	1.3578e-09	1.3597e-09	1.3792e-09	1.5867e-09	3.3757e-09	5.3425e-09	1.2075e-08	1.5141e-08	2.1059e-08	2.1213e-08	3.2181e-08	3.4056e-08	3.9257e-08	3.9309e-08	4.8979e-08	6.3487e-08	1.0042e-07	1.3776e-07	1.7076e-07	1.8617e-07	1.8616e-07	1.8589e-07	1.8589e-07	1.8568e-07	1.2903e-07	9.6021e-08	4.041e-08	4.0406e-08	4.0255e-08	3.9809e-08	3.9915e-08	4.0468e-08	4.0641e-08	4.7833e-08	5.7387e-08	5.7382e-08	5.5913e-08	5.4672e-08	5.4641e-08	5.4637e-08	5.359e-08	5.359e-08
SiO2,AQ	4.9656e-10	4.9656e-10	4.9656e-10	4.9656e-10	4.9658e-10	4.9675e-10	4.9849e-10	5.1611e-10	7.2369e-10	3.9125e-09	9.7639e-09	4.283e-08	6.4398e-08	1.1997e-07	1.2155e-07	2.5688e-07	2.8461e-07	3.6866e-07	3.6956e-07	5.581e-07	9.2223e-07	2.4525e-06	5.625e-06	1.1485e-05	1.5967e-05	1.5968e-05	1.5978e-05	1.5979e-05	1.5994e-05	1.9814e-05	2.1963e-05	2.5618e-05	2.5619e-05	2.5629e-05	2.5659e-05	2.6334e-05	3.0218e-05	3.153e-05	0.00016014	0.00077912	0.00077914	0.00078974	0.00083625	0.00083624	0.00083624	0.00094214	0.00094214
Fe+2	8.067e-12	8.067e-12	8.067e-12	8.067e-12	8.0672e-12	8.0692e-12	8.0891e-12	8.2906e-12	1.0556e-11	3.7924e-11	8.0967e-11	3.0154e-10	4.3219e-10	7.3253e-10	7.413e-10	1.4497e-09	1.5853e-09	1.9795e-09	1.9836e-09	2.776e-09	4.066e-09	7.5323e-09	1.08e-08	1.3518e-08	1.5066e-08	1.5065e-08	1.5025e-08	1.5024e-08	1.4997e-08	8.6221e-09	5.6146e-09	1.5989e-09	1.5987e-09	1.5904e-09	1.566e-09	1.5934e-09	1.7469e-09	1.7986e-09	5.6903e-09	1.9976e-08	1.9973e-08	1.9357e-08	1.9563e-08	1.9545e-08	1.9542e-08	2.1209e-08	2.1209e-08
FeCl+	3.5567e-12	3.5567e-12	3.5567e-12	3.5567e-12	3.5568e-12	3.5577e-12	3.5661e-12	3.651e-12	4.6089e-12	1.6846e-11	3.8478e-11	1.7984e-10	2.8011e-10	5.3733e-10	5.4501e-10	1.256e-09	1.4122e-09	1.9028e-09	1.9081e-09	3.0665e-09	5.4986e-09	1.6981e-08	4.2354e-08	8.9833e-08	1.2646e-07	1.2645e-07	1.2591e-07	1.259e-07	1.2562e-07	6.4e-08	3.8285e-08	8.9407e-09	8.9393e-09	8.8858e-09	8.729e-09	8.9246e-09	1.0035e-08	1.0408e-08	4.2124e-08	1.706e-07	1.7058e-07	1.6533e-07	1.6827e-07	1.6811e-07	1.6808e-07	1.8334e-07	1.8334e-07
Mg(HCO3)+	5.1426e-13	5.1426e-13	5.1426e-13	5.1426e-13	5.1427e-13	5.1444e-13	5.1609e-13	5.329e-13	7.3371e-13	4.7345e-12	1.6693e-11	2.0029e-10	4.1933e-10	1.2717e-09	1.305e-09	5.9322e-09	7.3329e-09	1.2568e-08	1.2631e-08	2.9859e-08	8.4421e-08	5.2248e-07	1.5235e-06	2.1755e-06	1.9718e-06	1.9714e-06	1.9592e-06	1.9592e-06	1.9547e-06	9.6238e-07	5.5404e-07	1.1898e-07	1.1896e-07	1.1829e-07	1.1633e-07	1.1567e-07	1.1199e-07	1.1102e-07	6.8221e-08	3.5842e-08	3.5835e-08	3.3132e-08	2.8033e-08	2.8003e-08	2.7999e-08	2.0528e-08	2.0528e-08
PO4-3	4.5409e-13	4.5409e-13	4.5409e-13	4.5409e-13	4.5409e-13	4.5406e-13	4.5375e-13	4.5068e-13	4.192e-13	2.3539e-13	1.3968e-13	3.9992e-14	2.6613e-14	1.4821e-14	1.4673e-14	7.3813e-15	6.6032e-15	4.8904e-15	4.8761e-15	2.8556e-15	1.3514e-15	2.3685e-16	4.4492e-17	1.1426e-17	6.9827e-18	6.9819e-18	6.9529e-18	6.9525e-18	6.9335e-18	3.0886e-18	1.684e-18	3.0735e-19	3.073e-19	3.0532e-19	2.9955e-19	2.9782e-19	2.8927e-19	2.8728e-19	2.6254e-19	3.7332e-19	3.7326e-19	3.5438e-19	3.6199e-19	3.6143e-19	3.6135e-19	4.2926e-19	4.2926e-19
CO2,AQ	3.8804e-13	3.8804e-13	3.8804e-13	3.8804e-13	3.8806e-13	3.8825e-13	3.9015e-13	4.0969e-13	6.6656e-13	1.1014e-11	7.0827e-11	2.5806e-09	7.3971e-09	3.5436e-08	3.6734e-08	3.0374e-07	4.0848e-07	8.6843e-07	8.7462e-07	2.9415e-06	1.2964e-05	0.00020139	0.0013824	0.0044475	0.0060918	0.0060913	0.0060724	0.0060724	0.0060726	0.0054503	0.0044919	0.0021007	0.0021005	0.0020934	0.0020724	0.0020809	0.0021235	0.0021357	0.0023687	0.002408	0.0024078	0.0023422	0.0023073	0.0023057	0.0023055	0.0023071	0.0023071
Mg(HSiO3)+	3.1536e-13	3.1536e-13	3.1536e-13	3.1536e-13	3.1536e-13	3.1541e-13	3.1585e-13	3.2034e-13	3.6833e-13	7.9976e-13	1.3072e-12	3.2355e-12	4.181e-12	6.0705e-12	6.1204e-12	9.8765e-12	1.0557e-11	1.2498e-11	1.2518e-11	1.6378e-11	2.2641e-11	4.085e-11	6.2315e-11	8.428e-11	9.6317e-11	9.6315e-11	9.626e-11	9.626e-11	9.625e-11	9.0793e-11	8.4922e-11	6.5745e-11	6.5744e-11	6.5687e-11	6.5522e-11	6.7005e-11	7.5462e-11	7.8388e-11	3.4651e-10	1.651e-09	1.651e-09	1.6459e-09	1.6858e-09	1.6854e-09	1.6853e-09	1.8198e-09	1.8198e-09
H+	3.0263e-13	3.0263e-13	3.0263e-13	3.0263e-13	3.0264e-13	3.0275e-13	3.0384e-13	3.1499e-13	4.492e-13	3.0404e-12	9.6963e-12	7.5595e-11	1.3361e-10	3.0733e-10	3.1307e-10	9.0038e-10	1.0394e-09	1.4918e-09	1.4968e-09	2.6504e-09	5.2742e-09	1.9441e-08	5.5793e-08	1.3091e-07	1.8948e-07	1.8948e-07	1.8952e-07	1.8953e-07	1.8968e-07	2.2146e-07	2.3197e-07	2.2832e-07	2.2832e-07	2.2826e-07	2.2808e-07	2.3234e-07	2.562e-07	2.6407e-07	8.1789e-07	2.3166e-06	2.3166e-06	2.314e-06	2.3453e-06	2.345e-06	2.345e-06	2.4105e-06	2.4105e-06
HCl,AQ	2.7444e-13	2.7444e-13	2.7444e-13	2.7444e-13	2.7444e-13	2.7453e-13	2.7533e-13	2.8345e-13	3.7816e-13	1.8944e-12	5.3116e-12	3.6759e-11	6.4333e-11	1.4697e-10	1.4964e-10	4.3639e-10	5.0812e-10	7.5037e-10	7.5314e-10	1.4206e-09	3.1534e-09	1.5869e-08	6.6468e-08	2.4715e-07	4.7786e-07	4.7784e-07	4.7693e-07	4.7693e-07	4.7709e-07	4.895e-07	4.6692e-07	3.4995e-07	3.4993e-07	3.4938e-07	3.4774e-07	3.5779e-07	4.1634e-07	4.3601e-07	2.7177e-06	1.9176e-05	1.9177e-05	1.9712e-05	2.3243e-05	2.3236e-05	2.3235e-05	3.4154e-05	3.4154e-05
FeO2-	2.5923e-13	2.5923e-13	2.5923e-13	2.5923e-13	2.5924e-13	2.5932e-13	2.6013e-13	2.6837e-13	3.645e-13	1.8246e-12	4.6614e-12	2.2718e-11	3.4742e-11	6.449e-11	6.54e-11	1.4282e-10	1.5839e-10	2.0494e-10	2.0545e-10	3.0991e-10	4.9998e-10	1.1806e-09	2.2672e-09	3.744e-09	4.6225e-09	4.6224e-09	4.6183e-09	4.6184e-09	4.6242e-09	6.2351e-09	7.3831e-09	1.8415e-08	1.8416e-08	1.8431e-08	1.8474e-08	1.8298e-08	1.739e-08	1.6809e-08	4.5264e-09	1.2223e-09	1.2232e-09	1.7674e-09	4.7286e-09	4.7287e-09	4.7287e-09	4.5781e-09	4.5781e-09
CO,AQ	1.9799e-14	1.9799e-14	1.9799e-14	1.9799e-14	1.98e-14	1.9811e-14	1.9922e-14	2.106e-14	3.6575e-14	8.422e-13	6.5481e-12	3.3555e-10	1.0678e-09	6.0665e-09	6.3138e-09	6.5769e-08	9.1346e-08	2.1068e-07	2.123e-07	7.9182e-07	4.006e-06	8.4839e-05	0.00079492	0.0034853	0.0055946	0.0055941	0.0055748	0.0055743	0.005553	0.0016658	0.00061957	1.207e-05	1.2066e-05	1.1927e-05	1.1524e-05	1.1268e-05	9.9796e-06	9.9327e-06	7.3345e-06	4.8562e-06	4.8481e-06	2.1589e-06	2.8338e-07	2.8291e-07	2.8284e-07	2.8248e-07	2.8248e-07
HPO4-2	8.6481e-15	8.6481e-15	8.6481e-15	8.6481e-15	8.6483e-15	8.6499e-15	8.666e-15	8.8282e-15	1.0568e-14	2.5115e-14	3.8478e-14	6.7264e-14	7.5507e-14	8.9102e-14	8.955e-14	1.1172e-13	1.1398e-13	1.1853e-13	1.1857e-13	1.2213e-13	1.1964e-13	9.672e-14	6.9715e-14	5.0436e-14	4.4241e-14	4.4239e-14	4.4187e-14	4.4187e-14	4.4155e-14	3.4285e-14	2.7429e-14	1.3605e-14	1.3604e-14	1.3569e-14	1.3465e-14	1.364e-14	1.4614e-14	1.4954e-14	3.7776e-14	1.0522e-13	1.0521e-13	1.0201e-13	9.9622e-14	9.9553e-14	9.9543e-14	9.9145e-14	9.9145e-14
HFeO2,AQ	4.9864e-16	4.9864e-16	4.9864e-16	4.9864e-16	4.9866e-16	4.989e-16	5.0125e-16	5.2539e-16	8.3302e-16	9.1782e-15	3.6311e-14	3.5162e-13	6.375e-13	1.4844e-12	1.5112e-12	4.0884e-12	4.6602e-12	6.4451e-12	6.4649e-12	1.0729e-11	1.9047e-11	4.955e-11	9.1573e-11	1.3221e-10	1.4858e-10	1.4858e-10	1.4844e-10	1.4844e-10	1.4861e-10	1.9891e-10	2.3981e-10	6.4338e-10	6.434e-10	6.4421e-10	6.4661e-10	6.4907e-10	6.6215e-10	6.5462e-10	4.1414e-10	2.5557e-10	2.5576e-10	3.7079e-10	9.8813e-10	9.8827e-10	9.8828e-10	9.4158e-10	9.4158e-10
HPO3-2	9.9243e-19	9.9243e-19	9.9243e-19	9.9243e-19	9.9247e-19	9.9289e-19	9.9703e-19	1.0394e-18	1.5615e-18	1.2818e-17	4.2294e-17	2.9997e-16	5.0286e-16	1.0827e-15	1.1032e-15	3.0485e-15	3.4698e-15	4.7578e-15	4.7707e-15	7.4407e-15	1.2237e-14	2.8451e-14	5.3268e-14	9.1787e-14	1.2205e-13	1.2205e-13	1.221e-13	1.2209e-13	1.2169e-13	4.3838e-14	1.8938e-14	5.4482e-16	5.4468e-16	5.3932e-16	5.2368e-16	5.189e-16	4.9415e-16	5.038e-16	1.0848e-15	2.4069e-15	2.403e-15	1.0782e-15	1.4399e-16	1.4377e-16	1.4373e-16	1.4925e-16	1.4925e-16
FeCl2,AQ	7.3936e-21	7.3936e-21	7.3936e-21	7.3936e-21	7.3941e-21	7.3995e-21	7.4531e-21	8.0108e-21	1.6358e-20	8.5323e-19	1.0351e-17	1.0388e-15	3.8734e-15	2.6857e-14	2.8028e-14	3.3977e-13	4.8145e-13	1.1681e-12	1.1778e-12	4.8755e-12	2.8227e-11	9.0703e-10	1.7572e-08	2.2778e-07	7.5108e-07	7.5098e-07	7.4711e-07	7.4709e-07	7.4618e-07	4.7385e-07	3.0941e-07	7.7503e-08	7.749e-08	7.6996e-08	7.5548e-08	7.8544e-08	9.6503e-08	1.0269e-07	1.1031e-06	1.1244e-05	1.1244e-05	1.1194e-05	1.2891e-05	1.2877e-05	1.2875e-05	1.8251e-05	1.8251e-05
H2PO4-	4.3638e-21	4.3638e-21	4.3638e-21	4.3638e-21	4.3641e-21	4.3663e-21	4.3883e-21	4.6139e-21	7.554e-21	1.0374e-19	4.8841e-19	6.9327e-18	1.4168e-17	3.9915e-17	4.0859e-17	1.5123e-16	1.8e-16	2.7782e-16	2.7895e-16	5.4817e-16	1.2131e-15	5.186e-15	1.6039e-14	3.8831e-14	5.6574e-14	5.6575e-14	5.663e-14	5.6632e-14	5.67e-14	7.2435e-14	7.9123e-14	8.1389e-14	8.1388e-14	8.1388e-14	8.1387e-14	8.4321e-14	1.0172e-13	1.0791e-13	1.0225e-12	8.9402e-12	8.9401e-12	8.9103e-12	8.9993e-12	8.9977e-12	8.9975e-12	9.2084e-12	9.2084e-12
FeO+	3.5609e-21	3.5609e-21	3.5609e-21	3.5609e-21	3.5611e-21	3.563e-21	3.5815e-21	3.772e-21	6.2753e-21	9.2609e-20	4.5246e-19	6.8807e-18	1.4408e-17	4.2028e-17	4.3015e-17	1.6053e-16	1.9175e-16	2.9925e-16	3.0051e-16	6.0894e-16	1.3965e-15	6.1674e-15	1.823e-14	4.0294e-14	5.6033e-14	5.6031e-14	5.594e-14	5.5941e-14	5.5999e-14	7.0615e-14	7.9665e-14	1.6917e-13	1.6917e-13	1.6923e-13	1.6942e-13	1.7297e-13	1.9308e-13	1.9635e-13	3.7313e-13	7.1897e-13	7.1949e-13	1.0437e-12	2.8947e-12	2.8944e-12	2.8944e-12	3.0643e-12	3.0643e-12
H2PO3-	5.9156e-26	5.9156e-26	5.9156e-26	5.9156e-26	5.916e-26	5.9205e-26	5.9654e-26	6.4322e-26	1.35e-25	7.1012e-24	7.597e-23	4.7371e-21	1.4748e-20	7.8043e-20	8.1051e-20	6.8721e-19	9.1647e-19	1.8845e-18	1.8969e-18	5.7287e-18	2.1607e-17	2.7039e-16	2.1815e-15	1.2661e-14	2.8268e-14	2.827e-14	2.8333e-14	2.8333e-14	2.8293e-14	1.6308e-14	9.4126e-15	5.3067e-16	5.3057e-16	5.2659e-16	5.1495e-16	5.2202e-16	5.6081e-16	5.9312e-16	4.9571e-15	3.6849e-14	3.6791e-14	1.6986e-14	2.374e-15	2.3714e-15	2.371e-15	2.6108e-15	2.6108e-15
FeOH+2	3.4219e-29	3.4219e-29	3.4219e-29	3.4219e-29	3.4221e-29	3.4244e-29	3.4477e-29	3.6893e-29	7.1892e-29	2.6258e-27	2.3358e-26	1.129e-24	3.3172e-24	1.6207e-23	1.6804e-23	1.3157e-22	1.7384e-22	3.4981e-22	3.5213e-22	1.0654e-21	3.957e-21	4.3651e-20	2.8056e-19	1.3132e-18	2.7698e-18	2.7696e-18	2.7616e-18	2.7616e-18	2.7651e-18	3.4326e-18	3.542e-18	4.8811e-18	4.8808e-18	4.8727e-18	4.8487e-18	5.0583e-18	6.3328e-18	6.673e-18	5.2072e-17	4.5927e-16	4.5958e-16	6.6779e-16	2.0342e-15	2.0329e-15	2.0327e-15	2.7449e-15	2.7449e-15
P2O7-4	8.6569e-30	8.6569e-30	8.6569e-30	8.6569e-30	8.6574e-30	8.6623e-30	8.711e-30	9.2116e-30	1.5888e-29	2.4765e-28	1.096e-27	1.0944e-26	1.9559e-26	4.9504e-26	5.1018e-26	2.3086e-25	2.7457e-25	4.1052e-25	4.1197e-25	7.0277e-25	1.1438e-24	1.9727e-24	2.8989e-24	6.8826e-24	1.562e-23	1.5616e-23	1.5469e-23	1.5468e-23	1.5421e-23	4.9659e-24	1.7077e-24	5.7307e-26	5.7287e-26	5.6511e-26	5.4272e-26	5.683e-26	7.2733e-26	7.8671e-26	2.1239e-24	1.0448e-22	1.0444e-22	9.6097e-23	1.1763e-22	1.172e-22	1.1714e-22	2.3041e-22	2.3041e-22
H3PO4,AQ	9.3214e-32	9.3214e-32	9.3214e-32	9.3214e-32	9.3222e-32	9.3307e-32	9.4149e-32	1.0299e-31	2.4932e-31	2.94e-29	5.2924e-28	8.622e-26	3.5056e-25	2.6898e-24	2.8139e-24	3.6985e-23	5.2527e-23	1.2699e-22	1.2805e-22	5.1719e-22	2.7718e-21	6.6092e-20	8.5312e-19	6.9391e-18	1.7878e-17	1.7879e-17	1.7915e-17	1.7916e-17	1.7966e-17	3.3891e-17	4.6286e-17	7.4254e-17	7.4257e-17	7.4353e-17	7.4642e-17	7.9365e-17	1.0987e-16	1.2153e-16	5.87e-15	2.725e-13	2.7252e-13	2.8207e-13	3.2343e-13	3.2344e-13	3.2344e-13	4.3287e-13	4.3287e-13
HP2O7-3	6.0798e-36	6.0798e-36	6.0798e-36	6.0798e-36	6.0803e-36	6.0854e-36	6.1363e-36	6.6686e-36	1.5114e-35	1.179e-33	1.5645e-32	1.3524e-30	4.5536e-30	2.788e-29	2.9164e-29	3.479e-28	4.8092e-28	1.071e-27	1.079e-27	3.6757e-27	1.5138e-26	1.9472e-25	1.5734e-24	1.1229e-23	3.2401e-23	3.24e-23	3.2354e-23	3.2355e-23	3.2391e-23	3.5342e-23	3.0071e-23	1.1172e-23	1.1171e-23	1.112e-23	1.097e-23	1.17e-23	1.6481e-23	1.8348e-23	1.2539e-21	1.017e-19	1.0169e-19	1e-19	1.1703e-19	1.1686e-19	1.1683e-19	1.8002e-19	1.8002e-19
H3PO3,AQ	6.3223e-37	6.3223e-37	6.3223e-37	6.3223e-37	6.3231e-37	6.3303e-37	6.4026e-37	7.1711e-37	2.1904e-36	8.9007e-34	3.3545e-32	2.0065e-29	1.1746e-28	1.5493e-27	1.6404e-27	4.3099e-26	6.73e-26	2.0657e-25	2.0871e-25	1.1978e-24	9.905e-24	5.5836e-22	1.519e-20	2.3863e-19	8.4319e-19	8.4327e-19	8.461e-19	8.461e-19	8.461e-19	7.0076e-19	5.0335e-19	4.4868e-20	4.4861e-20	4.4588e-20	4.3787e-20	4.5479e-20	5.5576e-20	6.1135e-20	2.376e-18	8.7324e-17	8.7195e-17	4.1817e-17	6.5942e-18	6.5888e-18	6.588e-18	9.3649e-18	9.3649e-18
FeCl+2	3.3362e-37	3.3362e-37	3.3362e-37	3.3362e-37	3.3365e-37	3.3392e-37	3.3667e-37	3.6537e-37	8.1905e-37	6.6854e-35	1.0145e-33	1.3862e-31	5.5399e-31	4.2646e-30	4.4647e-30	6.2918e-29	9.0537e-29	2.27e-28	2.2897e-28	9.9283e-28	5.8231e-27	1.6265e-25	2.3443e-24	2.2379e-23	6.6669e-23	6.666e-23	6.6287e-23	6.6287e-23	6.6313e-23	6.3989e-23	5.4831e-23	4.4697e-23	4.4692e-23	4.4524e-23	4.403e-23	4.6946e-23	6.5996e-23	7.2079e-23	2.2871e-21	8.6955e-20	8.7014e-20	1.2723e-19	4.2214e-19	4.217e-19	4.2164e-19	7.0374e-19	7.0374e-19
Fe+3	6.9626e-39	6.9626e-39	6.9626e-39	6.9626e-39	6.9631e-39	6.9689e-39	7.0263e-39	7.6253e-39	1.7071e-38	1.3124e-36	1.8304e-35	1.9604e-33	7.1847e-33	4.8143e-32	5.0226e-32	5.7086e-31	7.9556e-31	1.8337e-30	1.8481e-30	6.9427e-30	3.3384e-29	5.7031e-28	4.6773e-27	2.4419e-26	5.3753e-26	5.3749e-26	5.361e-26	5.3611e-26	5.3681e-26	6.9585e-26	7.533e-26	1.1489e-25	1.1488e-25	1.1473e-25	1.1427e-25	1.2126e-25	1.6623e-25	1.8023e-25	4.503e-24	1.5462e-22	1.5473e-22	2.3069e-22	7.7635e-22	7.759e-22	7.7584e-22	1.3286e-21	1.3286e-21
H2PO2-	2.8183e-40	2.8183e-40	2.8183e-40	2.8183e-40	2.8186e-40	2.8219e-40	2.8551e-40	3.2085e-40	1.0115e-39	4.6909e-37	1.8542e-35	1.1524e-32	6.7969e-32	9.2108e-31	9.7678e-31	2.7359e-29	4.2944e-29	1.3303e-28	1.3439e-28	7.5505e-28	6.0635e-27	3.2693e-25	8.8971e-24	1.4372e-22	5.1311e-22	5.1316e-22	5.1514e-22	5.151e-22	5.1315e-22	1.4101e-22	4.4534e-23	1.4908e-25	1.4902e-25	1.4684e-25	1.4052e-25	1.3945e-25	1.3372e-25	1.4109e-25	1.0598e-24	6.7701e-24	6.7491e-24	1.4474e-24	2.8066e-26	2.8011e-26	2.8003e-26	3.3275e-26	3.3275e-26
H2P2O7-2	2.7659e-43	2.7659e-43	2.7659e-43	2.7659e-43	2.7662e-43	2.7695e-43	2.8016e-43	3.1435e-43	9.7762e-43	4.424e-40	1.785e-38	1.196e-35	7.1925e-35	1.0059e-33	1.0693e-33	3.3656e-32	5.3515e-32	1.7096e-31	1.7282e-31	1.0689e-30	9.4041e-30	5.6892e-28	1.6803e-26	3.0997e-25	1.2338e-24	1.2339e-24	1.2357e-24	1.2358e-24	1.2396e-24	2.3206e-24	2.8844e-24	2.914e-24	2.914e-24	2.9118e-24	2.9057e-24	3.1584e-24	4.9154e-24	5.6411e-24	1.1309e-21	2.1292e-19	2.1292e-19	2.1591e-19	2.5116e-19	2.51e-19	2.5098e-19	3.57e-19	3.57e-19
H3PO2,AQ	3.8481e-51	3.8481e-51	3.8481e-51	3.8481e-51	3.8487e-51	3.8547e-51	3.9149e-51	4.5701e-51	2.0977e-50	7.5688e-47	1.0626e-44	6.4682e-41	7.2221e-40	2.4657e-38	2.6667e-38	2.3566e-36	4.3411e-36	2.0187e-35	2.0472e-35	2.2053e-34	3.926e-33	9.7764e-31	9.218e-29	4.1329e-27	2.3559e-26	2.3562e-26	2.3679e-26	2.3678e-26	2.3622e-26	9.352e-27	3.6771e-27	1.9431e-29	1.9424e-29	1.9166e-29	1.842e-29	1.8726e-29	2.0413e-29	2.2396e-29	7.6895e-28	2.3279e-26	2.3209e-26	5.158e-27	1.1181e-28	1.1162e-28	1.1159e-28	1.6732e-28	1.6732e-28
H3P2O7-	2.5212e-54	2.5212e-54	2.5212e-54	2.5212e-54	2.5216e-54	2.5254e-54	2.5639e-54	2.9811e-54	1.318e-53	4.0461e-50	5.2971e-48	2.9228e-44	3.1623e-43	1.0247e-41	1.1079e-41	9.5017e-40	1.7405e-39	7.9813e-39	8.0959e-39	9.0052e-38	1.6436e-36	4.1861e-34	4.0062e-32	1.8213e-30	1.0358e-29	1.0359e-29	1.0394e-29	1.0395e-29	1.0444e-29	2.961e-29	4.8315e-29	9.5056e-29	9.5061e-29	9.5225e-29	9.5717e-29	1.0621e-28	1.8429e-28	2.1866e-28	1.5261e-25	9.2165e-23	9.2172e-23	9.6422e-23	1.1783e-22	1.1782e-22	1.1782e-22	1.8025e-22	1.8025e-22
ClO-	7.953e-65	7.953e-65	7.953e-65	7.953e-65	7.9545e-65	7.9687e-65	8.1111e-65	9.6804e-65	5.5499e-64	7.6497e-60	2.7458e-57	1.1281e-52	2.2506e-51	1.8515e-49	2.0438e-49	6.1547e-47	1.3525e-46	9.9332e-46	1.0123e-45	2.5247e-44	1.289e-42	2.7762e-39	1.8414e-36	4.8799e-34	6.5197e-33	6.5198e-33	6.5217e-33	6.5228e-33	6.5781e-33	5.1929e-32	1.6865e-31	5.9802e-30	5.9814e-30	6.0275e-30	6.1665e-30	6.6302e-30	9.7425e-30	1.0562e-29	2.3569e-28	5.0707e-27	5.0792e-27	1.1935e-26	1.2868e-25	1.2876e-25	1.2877e-25	2.8512e-25	2.8512e-25
H4P2O7,AQ	1.6027e-65	1.6027e-65	1.6026e-65	1.6026e-65	1.603e-65	1.606e-65	1.6369e-65	1.9801e-65	1.293e-64	3.3326e-60	1.622e-57	9.5122e-53	1.9943e-51	1.6852e-49	1.8596e-49	5.2669e-47	1.1401e-46	7.9907e-46	8.1378e-46	1.788e-44	7.5101e-43	9.491e-40	3.3418e-37	4.5234e-35	4.3306e-34	4.3311e-34	4.3501e-34	4.3506e-34	4.3771e-34	1.7935e-33	3.6302e-33	1.1058e-32	1.1059e-32	1.1093e-32	1.1193e-32	1.2746e-32	2.5375e-32	3.1394e-32	1.15e-28	4.107e-25	4.1077e-25	4.4909e-25	6.3917e-25	6.3924e-25	6.3926e-25	1.3629e-24	1.3629e-24
HO2-	1.2485e-66	1.2485e-66	1.2485e-66	1.2485e-66	1.2487e-66	1.2509e-66	1.2733e-66	1.5201e-66	8.7285e-66	1.1705e-61	3.9897e-59	1.3922e-54	2.6154e-53	1.9605e-51	2.1601e-51	5.7311e-49	1.2339e-48	8.5776e-48	8.7368e-48	1.9844e-46	8.9017e-45	1.4255e-41	7.043e-39	1.4005e-36	1.6238e-35	1.624e-35	1.6294e-35	1.6297e-35	1.6458e-35	1.892e-34	7.9007e-34	5.3541e-32	5.3555e-32	5.4097e-32	5.5738e-32	5.8886e-32	7.8833e-32	8.2999e-32	6.0592e-31	4.3699e-30	4.3775e-30	1.0392e-29	1.0971e-28	1.0981e-28	1.0983e-28	2.2779e-28	2.2779e-28
H2O2,AQ	1.5665e-67	1.5665e-67	1.5665e-67	1.5665e-67	1.5668e-67	1.5699e-67	1.601e-67	1.9471e-67	1.3445e-66	5.1578e-62	3.4988e-59	4.5192e-54	1.2386e-52	1.6112e-50	1.7967e-50	9.6875e-48	2.3062e-47	2.073e-46	2.1166e-46	7.2984e-45	5.516e-43	2.5113e-39	3.0723e-36	1.364e-33	2.3338e-32	2.334e-32	2.3435e-32	2.344e-32	2.3698e-32	3.6271e-31	1.7968e-30	1.7288e-28	1.7293e-28	1.7487e-28	1.8076e-28	1.9537e-28	2.9514e-28	3.2245e-28	9.8734e-27	3.0353e-25	3.0407e-25	7.4279e-25	8.5915e-24	8.6016e-24	8.6032e-24	2.1568e-23	2.1568e-23
HClO,AQ	5.2243e-70	5.2243e-70	5.2243e-70	5.2243e-70	5.2254e-70	5.2362e-70	5.3449e-70	6.5613e-70	4.9723e-69	3.2318e-64	3.0976e-61	7.7903e-56	2.5989e-54	4.5195e-52	5.0705e-52	3.9526e-49	9.9235e-49	1.0229e-47	1.0457e-47	4.5027e-46	4.5098e-44	3.6443e-40	7.3767e-37	5.1095e-34	1.0769e-32	1.077e-32	1.0782e-32	1.0784e-32	1.0889e-32	1.1875e-31	4.6598e-31	2.4221e-29	2.4227e-29	2.4442e-29	2.5093e-29	2.763e-29	4.6071e-29	5.191e-29	5.1699e-27	5.0542e-25	5.063e-25	1.2273e-24	1.4641e-23	1.4652e-23	1.4654e-23	4.0059e-23	4.0059e-23
O2,AQ	1.7908e-99	1.7908e-99	1.7908e-99	1.7908e-99	1.7913e-99	1.7965e-99	1.8487e-99	2.4615e-99	4.1702e-98	2.3718e-91	3.8413e-87	1.7918e-79	2.6572e-77	4.2112e-74	4.9688e-74	7.236e-70	2.7287e-69	7.9122e-68	8.1698e-68	1.9209e-65	1.5635e-62	8.1709e-57	6.3037e-52	1.1122e-47	1.1144e-45	1.1146e-45	1.1228e-45	1.1232e-45	1.145e-45	1.4991e-43	2.8357e-42	1.7629e-38	1.7639e-38	1.8025e-38	1.9221e-38	2.2084e-38	4.6171e-38	5.3744e-38	1.975e-35	7.9486e-33	7.9766e-33	4.6291e-32	5.5277e-30	5.5407e-30	5.5428e-30	2.7526e-29	2.7526e-29
gCl-	-0.2506	-0.2506	-0.2506	-0.2506	-0.2506	-0.2506	-0.2506	-0.2507	-0.252	-0.2597	-0.2653	-0.2781	-0.2826	-0.2932	-0.2937	-0.3211	-0.3243	-0.3318	-0.3319	-0.3423	-0.353	-0.3728	-0.4018	-0.4564	-0.4993	-0.4993	-0.4991	-0.4991	-0.4991	-0.4907	-0.4756	-0.4134	-0.4134	-0.4131	-0.4122	-0.413	-0.4175	-0.4189	-0.479	-0.5568	-0.5568	-0.5563	-0.567	-0.5669	-0.5669	-0.5955	-0.5955
gNa+	-0.0532	-0.0532	-0.0532	-0.0532	-0.0532	-0.0532	-0.0532	-0.053	-0.0513	-0.0429	-0.0396	-0.0406	-0.0434	-0.0523	-0.0528	-0.0783	-0.0818	-0.0911	-0.0912	-0.1084	-0.1343	-0.2122	-0.3217	-0.4604	-0.5405	-0.5405	-0.5404	-0.5404	-0.5405	-0.5437	-0.5254	-0.4453	-0.4453	-0.4449	-0.4438	-0.4446	-0.4488	-0.45	-0.5029	-0.5658	-0.5658	-0.5644	-0.5722	-0.5721	-0.5721	-0.5944	-0.5944
gNaCl,AQ	0	0	0	0	0	0	0	0	0	0	0	0	0	0	0	0	0	0	0	0	0	0	0	0	0	0	0	0	0	0	0	0	0	0	0	0	0	0	0	0	0	0	0	0	0	0	0
gH2,AQ	0.4096	0.4096	0.4096	0.4096	0.4096	0.4096	0.4095	0.4085	0.3982	0.3446	0.3145	0.2694	0.2595	0.2481	0.2479	0.2396	0.2387	0.2369	0.2369	0.2349	0.2346	0.2419	0.2576	0.2793	0.2914	0.2914	0.2908	0.2908	0.2905	0.2185	0.1756	0.0921	0.0921	0.0919	0.0912	0.0912	0.0912	0.0912	0.0914	0.0902	0.0902	0.0882	0.0868	0.0868	0.0868	0.086	0.086
gCa+2	-0.5189	-0.5189	-0.5189	-0.5189	-0.5189	-0.5189	-0.5189	-0.5188	-0.5177	-0.5149	-0.5171	-0.5354	-0.5455	-0.5721	-0.5734	-0.6437	-0.6529	-0.676	-0.6762	-0.7151	-0.7688	-0.9152	-1.1204	-1.3983	-1.5709	-1.5709	-1.5706	-1.5706	-1.5708	-1.5789	-1.5432	-1.3694	-1.3694	-1.3685	-1.366	-1.3684	-1.3814	-1.3852	-1.5539	-1.7661	-1.7661	-1.7651	-1.7946	-1.7944	-1.7944	-1.8731	-1.8731
gK+	-0.1142	-0.1142	-0.1142	-0.1142	-0.1142	-0.1141	-0.1141	-0.114	-0.1125	-0.1056	-0.1032	-0.1063	-0.1097	-0.1205	-0.1211	-0.1519	-0.156	-0.1666	-0.1667	-0.1856	-0.2132	-0.2939	-0.4079	-0.5561	-0.6438	-0.6438	-0.6436	-0.6436	-0.6437	-0.6356	-0.6078	-0.5023	-0.5023	-0.5018	-0.5005	-0.5014	-0.506	-0.5074	-0.5671	-0.6385	-0.6385	-0.6363	-0.6449	-0.6448	-0.6448	-0.67	-0.67
gCaCl+	-0.0532	-0.0532	-0.0532	-0.0532	-0.0532	-0.0532	-0.0532	-0.053	-0.0513	-0.0429	-0.0396	-0.0406	-0.0434	-0.0523	-0.0528	-0.0783	-0.0818	-0.0911	-0.0912	-0.1084	-0.1343	-0.2122	-0.3217	-0.4604	-0.5405	-0.5405	-0.5404	-0.5404	-0.5405	-0.5437	-0.5254	-0.4453	-0.4453	-0.4449	-0.4438	-0.4446	-0.4488	-0.45	-0.5029	-0.5658	-0.5658	-0.5644	-0.5722	-0.5721	-0.5721	-0.5944	-0.5944
gCaCl2,AQ	0	0	0	0	0	0	0	0	0	0	0	0	0	0	0	0	0	0	0	0	0	0	0	0	0	0	0	0	0	0	0	0	0	0	0	0	0	0	0	0	0	0	0	0	0	0	0
gOH-	-0.2506	-0.2506	-0.2506	-0.2506	-0.2506	-0.2506	-0.2506	-0.2507	-0.252	-0.2597	-0.2653	-0.2781	-0.2826	-0.2932	-0.2937	-0.3211	-0.3243	-0.3318	-0.3319	-0.3423	-0.353	-0.3728	-0.4018	-0.4564	-0.4993	-0.4993	-0.4991	-0.4991	-0.4991	-0.4907	-0.4756	-0.4134	-0.4134	-0.4131	-0.4122	-0.413	-0.4175	-0.4189	-0.479	-0.5568	-0.5568	-0.5563	-0.567	-0.5669	-0.5669	-0.5955	-0.5955
gCa(CO3),AQ	0	0	0	0	0	0	0	0	0	0	0	0	0	0	0	0	0	0	0	0	0	0	0	0	0	0	0	0	0	0	0	0	0	0	0	0	0	0	0	0	0	0	0	0	0	0	0
gNaOH,AQ	0	0	0	0	0	0	0	0	0	0	0	0	0	0	0	0	0	0	0	0	0	0	0	0	0	0	0	0	0	0	0	0	0	0	0	0	0	0	0	0	0	0	0	0	0	0	0
gCaOH+	-0.0532	-0.0532	-0.0532	-0.0532	-0.0532	-0.0532	-0.0532	-0.053	-0.0513	-0.0429	-0.0396	-0.0406	-0.0434	-0.0523	-0.0528	-0.0783	-0.0818	-0.0911	-0.0912	-0.1084	-0.1343	-0.2122	-0.3217	-0.4604	-0.5405	-0.5405	-0.5404	-0.5404	-0.5405	-0.5437	-0.5254	-0.4453	-0.4453	-0.4449	-0.4438	-0.4446	-0.4488	-0.45	-0.5029	-0.5658	-0.5658	-0.5644	-0.5722	-0.5721	-0.5721	-0.5944	-0.5944
gCO3-2	-0.9159	-0.9159	-0.9159	-0.9159	-0.9159	-0.9159	-0.916	-0.9165	-0.9215	-0.9507	-0.9708	-1.0132	-1.0271	-1.057	-1.0585	-1.1325	-1.141	-1.1607	-1.1609	-1.1866	-1.2101	-1.2418	-1.2874	-1.3982	-1.497	-1.497	-1.4966	-1.4966	-1.4966	-1.4894	-1.465	-1.3335	-1.3335	-1.3328	-1.3307	-1.3333	-1.3472	-1.3513	-1.5385	-1.7857	-1.7857	-1.7868	-1.8229	-1.8227	-1.8227	-1.916	-1.916
gKCl,AQ	0	0	0	0	0	0	0	0	0	0	0	0	0	0	0	0	0	0	0	0	0	0	0	0	0	0	0	0	0	0	0	0	0	0	0	0	0	0	0	0	0	0	0	0	0	0	0
gKOH,AQ	0	0	0	0	0	0	0	0	0	0	0	0	0	0	0	0	0	0	0	0	0	0	0	0	0	0	0	0	0	0	0	0	0	0	0	0	0	0	0	0	0	0	0	0	0	0	0
gNaHSiO3,AQ	0	0	0	0	0	0	0	0	0	0	0	0	0	0	0	0	0	0	0	0	0	0	0	0	0	0	0	0	0	0	0	0	0	0	0	0	0	0	0	0	0	0	0	0	0	0	0
gHFeO2-	-0.1896	-0.1896	-0.1896	-0.1896	-0.1896	-0.1896	-0.1896	-0.1897	-0.1908	-0.1971	-0.2017	-0.2124	-0.2162	-0.2249	-0.2253	-0.2475	-0.2502	-0.2564	-0.2564	-0.2651	-0.2741	-0.2911	-0.3156	-0.3607	-0.396	-0.396	-0.3959	-0.3959	-0.3959	-0.3988	-0.3931	-0.3563	-0.3563	-0.3561	-0.3555	-0.3563	-0.3603	-0.3615	-0.4148	-0.4842	-0.4842	-0.4843	-0.4942	-0.4942	-0.4941	-0.5199	-0.5199
gHCO3-	-0.1896	-0.1896	-0.1896	-0.1896	-0.1896	-0.1896	-0.1896	-0.1897	-0.1908	-0.1971	-0.2017	-0.2124	-0.2162	-0.2249	-0.2253	-0.2475	-0.2502	-0.2564	-0.2564	-0.2651	-0.2741	-0.2911	-0.3156	-0.3607	-0.396	-0.396	-0.3959	-0.3959	-0.3959	-0.3988	-0.3931	-0.3563	-0.3563	-0.3561	-0.3555	-0.3563	-0.3603	-0.3615	-0.4148	-0.4842	-0.4842	-0.4843	-0.4942	-0.4942	-0.4941	-0.5199	-0.5199
gCa(HCO3)+	-0.0532	-0.0532	-0.0532	-0.0532	-0.0532	-0.0532	-0.0532	-0.053	-0.0513	-0.0429	-0.0396	-0.0406	-0.0434	-0.0523	-0.0528	-0.0783	-0.0818	-0.0911	-0.0912	-0.1084	-0.1343	-0.2122	-0.3217	-0.4604	-0.5405	-0.5405	-0.5404	-0.5404	-0.5405	-0.5437	-0.5254	-0.4453	-0.4453	-0.4449	-0.4438	-0.4446	-0.4488	-0.45	-0.5029	-0.5658	-0.5658	-0.5644	-0.5722	-0.5721	-0.5721	-0.5944	-0.5944
gHSiO3-	-0.1896	-0.1896	-0.1896	-0.1896	-0.1896	-0.1896	-0.1896	-0.1897	-0.1908	-0.1971	-0.2017	-0.2124	-0.2162	-0.2249	-0.2253	-0.2475	-0.2502	-0.2564	-0.2564	-0.2651	-0.2741	-0.2911	-0.3156	-0.3607	-0.396	-0.396	-0.3959	-0.3959	-0.3959	-0.3988	-0.3931	-0.3563	-0.3563	-0.3561	-0.3555	-0.3563	-0.3603	-0.3615	-0.4148	-0.4842	-0.4842	-0.4843	-0.4942	-0.4942	-0.4941	-0.5199	-0.5199
gCa(HSiO3)+	-0.0532	-0.0532	-0.0532	-0.0532	-0.0532	-0.0532	-0.0532	-0.053	-0.0513	-0.0429	-0.0396	-0.0406	-0.0434	-0.0523	-0.0528	-0.0783	-0.0818	-0.0911	-0.0912	-0.1084	-0.1343	-0.2122	-0.3217	-0.4604	-0.5405	-0.5405	-0.5404	-0.5404	-0.5405	-0.5437	-0.5254	-0.4453	-0.4453	-0.4449	-0.4438	-0.4446	-0.4488	-0.45	-0.5029	-0.5658	-0.5658	-0.5644	-0.5722	-0.5721	-0.5721	-0.5944	-0.5944
gMg+2	-0.3488	-0.3488	-0.3488	-0.3488	-0.3488	-0.3488	-0.3488	-0.3486	-0.3469	-0.3401	-0.3394	-0.3513	-0.3591	-0.3802	-0.3813	-0.4375	-0.445	-0.4643	-0.4645	-0.4982	-0.5464	-0.6827	-0.8728	-1.1226	-1.2734	-1.2734	-1.2733	-1.2733	-1.2736	-1.2962	-1.2763	-1.1563	-1.1563	-1.1557	-1.1539	-1.1559	-1.1669	-1.1702	-1.3122	-1.4903	-1.4903	-1.4905	-1.516	-1.5158	-1.5158	-1.5822	-1.5822
gMgCl+	-0.0532	-0.0532	-0.0532	-0.0532	-0.0532	-0.0532	-0.0532	-0.053	-0.0513	-0.0429	-0.0396	-0.0406	-0.0434	-0.0523	-0.0528	-0.0783	-0.0818	-0.0911	-0.0912	-0.1084	-0.1343	-0.2122	-0.3217	-0.4604	-0.5405	-0.5405	-0.5404	-0.5404	-0.5405	-0.5437	-0.5254	-0.4453	-0.4453	-0.4449	-0.4438	-0.4446	-0.4488	-0.45	-0.5029	-0.5658	-0.5658	-0.5644	-0.5722	-0.5721	-0.5721	-0.5944	-0.5944
gMgOH+	-0.0532	-0.0532	-0.0532	-0.0532	-0.0532	-0.0532	-0.0532	-0.053	-0.0513	-0.0429	-0.0396	-0.0406	-0.0434	-0.0523	-0.0528	-0.0783	-0.0818	-0.0911	-0.0912	-0.1084	-0.1343	-0.2122	-0.3217	-0.4604	-0.5405	-0.5405	-0.5404	-0.5404	-0.5405	-0.5437	-0.5254	-0.4453	-0.4453	-0.4449	-0.4438	-0.4446	-0.4488	-0.45	-0.5029	-0.5658	-0.5658	-0.5644	-0.5722	-0.5721	-0.5721	-0.5944	-0.5944
gFeO,AQ	0	0	0	0	0	0	0	0	0	0	0	0	0	0	0	0	0	0	0	0	0	0	0	0	0	0	0	0	0	0	0	0	0	0	0	0	0	0	0	0	0	0	0	0	0	0	0
gMg(CO3),AQ	0	0	0	0	0	0	0	0	0	0	0	0	0	0	0	0	0	0	0	0	0	0	0	0	0	0	0	0	0	0	0	0	0	0	0	0	0	0	0	0	0	0	0	0	0	0	0
gFeOH+	-0.0532	-0.0532	-0.0532	-0.0532	-0.0532	-0.0532	-0.0532	-0.053	-0.0513	-0.0429	-0.0396	-0.0406	-0.0434	-0.0523	-0.0528	-0.0783	-0.0818	-0.0911	-0.0912	-0.1084	-0.1343	-0.2122	-0.3217	-0.4604	-0.5405	-0.5405	-0.5404	-0.5404	-0.5405	-0.5437	-0.5254	-0.4453	-0.4453	-0.4449	-0.4438	-0.4446	-0.4488	-0.45	-0.5029	-0.5658	-0.5658	-0.5644	-0.5722	-0.5721	-0.5721	-0.5944	-0.5944
gSiO2,AQ	0	0	0	0	0	0	0	0	0	0	0	0	0	0	0	0	0	0	0	0	0	0	0	0	0	0	0	0	0	0	0	0	0	0	0	0	0	0	0	0	0	0	0	0	0	0	0
gFe+2	-0.5189	-0.5189	-0.5189	-0.5189	-0.5189	-0.5189	-0.5189	-0.5188	-0.5177	-0.5149	-0.5171	-0.5354	-0.5455	-0.5721	-0.5734	-0.6437	-0.6529	-0.676	-0.6762	-0.7151	-0.7688	-0.9152	-1.1204	-1.3983	-1.5709	-1.5709	-1.5706	-1.5706	-1.5708	-1.5789	-1.5432	-1.3694	-1.3694	-1.3685	-1.366	-1.3684	-1.3814	-1.3852	-1.5539	-1.7661	-1.7661	-1.7651	-1.7946	-1.7944	-1.7944	-1.8731	-1.8731
gFeCl+	-0.0532	-0.0532	-0.0532	-0.0532	-0.0532	-0.0532	-0.0532	-0.053	-0.0513	-0.0429	-0.0396	-0.0406	-0.0434	-0.0523	-0.0528	-0.0783	-0.0818	-0.0911	-0.0912	-0.1084	-0.1343	-0.2122	-0.3217	-0.4604	-0.5405	-0.5405	-0.5404	-0.5404	-0.5405	-0.5437	-0.5254	-0.4453	-0.4453	-0.4449	-0.4438	-0.4446	-0.4488	-0.45	-0.5029	-0.5658	-0.5658	-0.5644	-0.5722	-0.5721	-0.5721	-0.5944	-0.5944
gMg(HCO3)+	-0.0532	-0.0532	-0.0532	-0.0532	-0.0532	-0.0532	-0.0532	-0.053	-0.0513	-0.0429	-0.0396	-0.0406	-0.0434	-0.0523	-0.0528	-0.0783	-0.0818	-0.0911	-0.0912	-0.1084	-0.1343	-0.2122	-0.3217	-0.4604	-0.5405	-0.5405	-0.5404	-0.5404	-0.5405	-0.5437	-0.5254	-0.4453	-0.4453	-0.4449	-0.4438	-0.4446	-0.4488	-0.45	-0.5029	-0.5658	-0.5658	-0.5644	-0.5722	-0.5721	-0.5721	-0.5944	-0.5944
gPO4-3	-2.5318	-2.5318	-2.5318	-2.5318	-2.5318	-2.5318	-2.532	-2.5332	-2.5457	-2.6186	-2.6692	-2.7773	-2.8132	-2.8926	-2.8966	-3.0963	-3.1192	-3.1724	-3.1729	-3.2432	-3.3095	-3.4091	-3.5545	-3.8779	-4.1543	-4.1542	-4.1527	-4.1527	-4.1526	-4.0626	-3.9432	-3.465	-3.465	-3.4627	-3.4559	-3.4623	-3.497	-3.5074	-3.975	-4.5888	-4.5888	-4.5864	-4.6728	-4.6722	-4.6721	-4.9024	-4.9024
gCO2,AQ	0.4096	0.4096	0.4096	0.4096	0.4096	0.4096	0.4095	0.4085	0.3982	0.3446	0.3145	0.2694	0.2595	0.2481	0.2479	0.2396	0.2387	0.2369	0.2369	0.2349	0.2346	0.2419	0.2576	0.2793	0.2914	0.2914	0.2908	0.2908	0.2905	0.2185	0.1756	0.0921	0.0921	0.0919	0.0912	0.0912	0.0912	0.0912	0.0914	0.0902	0.0902	0.0882	0.0868	0.0868	0.0868	0.086	0.086
gMg(HSiO3)+	-0.0532	-0.0532	-0.0532	-0.0532	-0.0532	-0.0532	-0.0532	-0.053	-0.0513	-0.0429	-0.0396	-0.0406	-0.0434	-0.0523	-0.0528	-0.0783	-0.0818	-0.0911	-0.0912	-0.1084	-0.1343	-0.2122	-0.3217	-0.4604	-0.5405	-0.5405	-0.5404	-0.5404	-0.5405	-0.5437	-0.5254	-0.4453	-0.4453	-0.4449	-0.4438	-0.4446	-0.4488	-0.45	-0.5029	-0.5658	-0.5658	-0.5644	-0.5722	-0.5721	-0.5721	-0.5944	-0.5944
gH+	0.0778	0.0778	0.0778	0.0778	0.0778	0.0778	0.0779	0.0781	0.0803	0.0917	0.0972	0.1011	0.1001	0.0952	0.095	0.0804	0.0781	0.0717	0.0717	0.0585	0.0366	-0.0339	-0.1322	-0.2496	-0.313	-0.313	-0.3131	-0.3131	-0.3132	-0.3308	-0.3266	-0.2917	-0.2917	-0.2915	-0.291	-0.2915	-0.2942	-0.2951	-0.3289	-0.3676	-0.3676	-0.3673	-0.3723	-0.3723	-0.3723	-0.386	-0.386
gHCl,AQ	0	0	0	0	0	0	0	0	0	0	0	0	0	0	0	0	0	0	0	0	0	0	0	0	0	0	0	0	0	0	0	0	0	0	0	0	0	0	0	0	0	0	0	0	0	0	0
gFeO2-	-0.1896	-0.1896	-0.1896	-0.1896	-0.1896	-0.1896	-0.1896	-0.1897	-0.1908	-0.1971	-0.2017	-0.2124	-0.2162	-0.2249	-0.2253	-0.2475	-0.2502	-0.2564	-0.2564	-0.2651	-0.2741	-0.2911	-0.3156	-0.3607	-0.396	-0.396	-0.3959	-0.3959	-0.3959	-0.3988	-0.3931	-0.3563	-0.3563	-0.3561	-0.3555	-0.3563	-0.3603	-0.3615	-0.4148	-0.4842	-0.4842	-0.4843	-0.4942	-0.4942	-0.4941	-0.5199	-0.5199
gCO,AQ	0	0	0	0	0	0	0	0	0	0	0	0	0	0	0	0	0	0	0	0	0	0	0	0	0	0	0	0	0	0	0	0	0	0	0	0	0	0	0	0	0	0	0	0	0	0	0
gHPO4-2	-1.085	-1.085	-1.085	-1.085	-1.085	-1.085	-1.0851	-1.0856	-1.0913	-1.1244	-1.1473	-1.1957	-1.2117	-1.2469	-1.2486	-1.337	-1.3471	-1.3705	-1.3707	-1.4014	-1.4298	-1.4702	-1.5294	-1.6672	-1.7873	-1.7873	-1.7866	-1.7866	-1.7866	-1.7546	-1.7079	-1.511	-1.511	-1.51	-1.5071	-1.51	-1.5255	-1.5301	-1.7389	-2.0132	-2.0132	-2.0126	-2.0514	-2.0512	-2.0511	-2.154	-2.154
gHFeO2,AQ	0	0	0	0	0	0	0	0	0	0	0	0	0	0	0	0	0	0	0	0	0	0	0	0	0	0	0	0	0	0	0	0	0	0	0	0	0	0	0	0	0	0	0	0	0	0	0
gHPO3-2	-1.085	-1.085	-1.085	-1.085	-1.085	-1.085	-1.0851	-1.0856	-1.0913	-1.1244	-1.1473	-1.1957	-1.2117	-1.2469	-1.2486	-1.337	-1.3471	-1.3705	-1.3707	-1.4014	-1.4298	-1.4702	-1.5294	-1.6672	-1.7873	-1.7873	-1.7866	-1.7866	-1.7866	-1.7546	-1.7079	-1.511	-1.511	-1.51	-1.5071	-1.51	-1.5255	-1.5301	-1.7389	-2.0132	-2.0132	-2.0126	-2.0514	-2.0512	-2.0511	-2.154	-2.154
gFeCl2,AQ	0	0	0	0	0	0	0	0	0	0	0	0	0	0	0	0	0	0	0	0	0	0	0	0	0	0	0	0	0	0	0	0	0	0	0	0	0	0	0	0	0	0	0	0	0	0	0
gH2PO4-	-0.1896	-0.1896	-0.1896	-0.1896	-0.1896	-0.1896	-0.1896	-0.1897	-0.1908	-0.1971	-0.2017	-0.2124	-0.2162	-0.2249	-0.2253	-0.2475	-0.2502	-0.2564	-0.2564	-0.2651	-0.2741	-0.2911	-0.3156	-0.3607	-0.396	-0.396	-0.3959	-0.3959	-0.3959	-0.3988	-0.3931	-0.3563	-0.3563	-0.3561	-0.3555	-0.3563	-0.3603	-0.3615	-0.4148	-0.4842	-0.4842	-0.4843	-0.4942	-0.4942	-0.4941	-0.5199	-0.5199
gFeO+	-0.0532	-0.0532	-0.0532	-0.0532	-0.0532	-0.0532	-0.0532	-0.053	-0.0513	-0.0429	-0.0396	-0.0406	-0.0434	-0.0523	-0.0528	-0.0783	-0.0818	-0.0911	-0.0912	-0.1084	-0.1343	-0.2122	-0.3217	-0.4604	-0.5405	-0.5405	-0.5404	-0.5404	-0.5405	-0.5437	-0.5254	-0.4453	-0.4453	-0.4449	-0.4438	-0.4446	-0.4488	-0.45	-0.5029	-0.5658	-0.5658	-0.5644	-0.5722	-0.5721	-0.5721	-0.5944	-0.5944
gH2PO3-	-0.2506	-0.2506	-0.2506	-0.2506	-0.2506	-0.2506	-0.2506	-0.2507	-0.252	-0.2597	-0.2653	-0.2781	-0.2826	-0.2932	-0.2937	-0.3211	-0.3243	-0.3318	-0.3319	-0.3423	-0.353	-0.3728	-0.4018	-0.4564	-0.4993	-0.4993	-0.4991	-0.4991	-0.4991	-0.4907	-0.4756	-0.4134	-0.4134	-0.4131	-0.4122	-0.413	-0.4175	-0.4189	-0.479	-0.5568	-0.5568	-0.5563	-0.567	-0.5669	-0.5669	-0.5955	-0.5955
gFeOH+2	-0.8121	-0.8121	-0.8121	-0.8121	-0.8121	-0.8121	-0.8121	-0.8121	-0.8122	-0.8162	-0.8231	-0.8521	-0.866	-0.9017	-0.9035	-0.9985	-1.0104	-1.0401	-1.0404	-1.088	-1.1504	-1.3124	-1.5416	-1.8666	-2.0763	-2.0762	-2.0756	-2.0756	-2.0757	-2.0445	-1.9723	-1.6889	-1.6888	-1.6875	-1.6837	-1.6867	-1.7025	-1.7072	-1.915	-2.1765	-2.1765	-2.1727	-2.2073	-2.207	-2.207	-2.3031	-2.3031
gP2O7-4	-5.5055	-5.5055	-5.5055	-5.5055	-5.5055	-5.5056	-5.5058	-5.5084	-5.5338	-5.6819	-5.7848	-6.0075	-6.0828	-6.2541	-6.263	-6.7026	-6.7529	-6.8699	-6.8709	-7.0261	-7.1752	-7.4145	-7.7707	-8.5245	-9.1498	-9.1497	-9.1453	-9.1453	-9.1445	-8.7932	-8.4188	-7.1309	-7.1307	-7.125	-7.1082	-7.1211	-7.1907	-7.2116	-8.1504	-9.3735	-9.3734	-9.3576	-9.5224	-9.5209	-9.5206	-9.9753	-9.9753
gH3PO4,AQ	0	0	0	0	0	0	0	0	0	0	0	0	0	0	0	0	0	0	0	0	0	0	0	0	0	0	0	0	0	0	0	0	0	0	0	0	0	0	0	0	0	0	0	0	0	0	0
gHP2O7-3	-2.5318	-2.5318	-2.5318	-2.5318	-2.5318	-2.5318	-2.532	-2.5332	-2.5457	-2.6186	-2.6692	-2.7773	-2.8132	-2.8926	-2.8966	-3.0963	-3.1192	-3.1724	-3.1729	-3.2432	-3.3095	-3.4091	-3.5545	-3.8779	-4.1543	-4.1542	-4.1527	-4.1527	-4.1526	-4.0626	-3.9432	-3.465	-3.465	-3.4627	-3.4559	-3.4623	-3.497	-3.5074	-3.975	-4.5888	-4.5888	-4.5864	-4.6728	-4.6722	-4.6721	-4.9024	-4.9024
gH3PO3,AQ	0	0	0	0	0	0	0	0	0	0	0	0	0	0	0	0	0	0	0	0	0	0	0	0	0	0	0	0	0	0	0	0	0	0	0	0	0	0	0	0	0	0	0	0	0	0	0
gFeCl+2	-0.8121	-0.8121	-0.8121	-0.8121	-0.8121	-0.8121	-0.8121	-0.8121	-0.8122	-0.8162	-0.8231	-0.8521	-0.866	-0.9017	-0.9035	-0.9985	-1.0104	-1.0401	-1.0404	-1.088	-1.1504	-1.3124	-1.5416	-1.8666	-2.0763	-2.0762	-2.0756	-2.0756	-2.0757	-2.0445	-1.9723	-1.6889	-1.6888	-1.6875	-1.6837	-1.6867	-1.7025	-1.7072	-1.915	-2.1765	-2.1765	-2.1727	-2.2073	-2.207	-2.207	-2.3031	-2.3031
gFe+3	-0.9433	-0.9433	-0.9433	-0.9433	-0.9433	-0.9433	-0.9433	-0.9433	-0.9427	-0.9445	-0.9518	-0.9867	-1.0039	-1.047	-1.0491	-1.1603	-1.1747	-1.2108	-1.2112	-1.2711	-1.352	-1.5675	-1.8674	-2.2797	-2.5404	-2.5403	-2.5401	-2.5401	-2.5405	-2.5812	-2.5513	-2.3492	-2.3492	-2.3481	-2.3449	-2.3491	-2.3716	-2.3783	-2.6731	-3.0501	-3.05	-3.0527	-3.1082	-3.1079	-3.1079	-3.2502	-3.2502
gH2PO2-	-0.2506	-0.2506	-0.2506	-0.2506	-0.2506	-0.2506	-0.2506	-0.2507	-0.252	-0.2597	-0.2653	-0.2781	-0.2826	-0.2932	-0.2937	-0.3211	-0.3243	-0.3318	-0.3319	-0.3423	-0.353	-0.3728	-0.4018	-0.4564	-0.4993	-0.4993	-0.4991	-0.4991	-0.4991	-0.4907	-0.4756	-0.4134	-0.4134	-0.4131	-0.4122	-0.413	-0.4175	-0.4189	-0.479	-0.5568	-0.5568	-0.5563	-0.567	-0.5669	-0.5669	-0.5955	-0.5955
gH2P2O7-2	-1.085	-1.085	-1.085	-1.085	-1.085	-1.085	-1.0851	-1.0856	-1.0913	-1.1244	-1.1473	-1.1957	-1.2117	-1.2469	-1.2486	-1.337	-1.3471	-1.3705	-1.3707	-1.4014	-1.4298	-1.4702	-1.5294	-1.6672	-1.7873	-1.7873	-1.7866	-1.7866	-1.7866	-1.7546	-1.7079	-1.511	-1.511	-1.51	-1.5071	-1.51	-1.5255	-1.5301	-1.7389	-2.0132	-2.0132	-2.0126	-2.0514	-2.0512	-2.0511	-2.154	-2.154
gH3PO2,AQ	0	0	0	0	0	0	0	0	0	0	0	0	0	0	0	0	0	0	0	0	0	0	0	0	0	0	0	0	0	0	0	0	0	0	0	0	0	0	0	0	0	0	0	0	0	0	0
gH3P2O7-	-0.1896	-0.1896	-0.1896	-0.1896	-0.1896	-0.1896	-0.1896	-0.1897	-0.1908	-0.1971	-0.2017	-0.2124	-0.2162	-0.2249	-0.2253	-0.2475	-0.2502	-0.2564	-0.2564	-0.2651	-0.2741	-0.2911	-0.3156	-0.3607	-0.396	-0.396	-0.3959	-0.3959	-0.3959	-0.3988	-0.3931	-0.3563	-0.3563	-0.3561	-0.3555	-0.3563	-0.3603	-0.3615	-0.4148	-0.4842	-0.4842	-0.4843	-0.4942	-0.4942	-0.4941	-0.5199	-0.5199
gClO-	-0.1896	-0.1896	-0.1896	-0.1896	-0.1896	-0.1896	-0.1896	-0.1897	-0.1908	-0.1971	-0.2017	-0.2124	-0.2162	-0.2249	-0.2253	-0.2475	-0.2502	-0.2564	-0.2564	-0.2651	-0.2741	-0.2911	-0.3156	-0.3607	-0.396	-0.396	-0.3959	-0.3959	-0.3959	-0.3988	-0.3931	-0.3563	-0.3563	-0.3561	-0.3555	-0.3563	-0.3603	-0.3615	-0.4148	-0.4842	-0.4842	-0.4843	-0.4942	-0.4942	-0.4941	-0.5199	-0.5199
gH4P2O7,AQ	0	0	0	0	0	0	0	0	0	0	0	0	0	0	0	0	0	0	0	0	0	0	0	0	0	0	0	0	0	0	0	0	0	0	0	0	0	0	0	0	0	0	0	0	0	0	0
gHO2-	-0.1896	-0.1896	-0.1896	-0.1896	-0.1896	-0.1896	-0.1896	-0.1897	-0.1908	-0.1971	-0.2017	-0.2124	-0.2162	-0.2249	-0.2253	-0.2475	-0.2502	-0.2564	-0.2564	-0.2651	-0.2741	-0.2911	-0.3156	-0.3607	-0.396	-0.396	-0.3959	-0.3959	-0.3959	-0.3988	-0.3931	-0.3563	-0.3563	-0.3561	-0.3555	-0.3563	-0.3603	-0.3615	-0.4148	-0.4842	-0.4842	-0.4843	-0.4942	-0.4942	-0.4941	-0.5199	-0.5199
gH2O2,AQ	0	0	0	0	0	0	0	0	0	0	0	0	0	0	0	0	0	0	0	0	0	0	0	0	0	0	0	0	0	0	0	0	0	0	0	0	0	0	0	0	0	0	0	0	0	0	0
gHClO,AQ	0	0	0	0	0	0	0	0	0	0	0	0	0	0	0	0	0	0	0	0	0	0	0	0	0	0	0	0	0	0	0	0	0	0	0	0	0	0	0	0	0	0	0	0	0	0	0
gO2,AQ	0.4096	0.4096	0.4096	0.4096	0.4096	0.4096	0.4095	0.4085	0.3982	0.3446	0.3145	0.2694	0.2595	0.2481	0.2479	0.2396	0.2387	0.2369	0.2369	0.2349	0.2346	0.2419	0.2576	0.2793	0.2914	0.2914	0.2908	0.2908	0.2905	0.2185	0.1756	0.0921	0.0921	0.0919	0.0912	0.0912	0.0912	0.0912	0.0914	0.0902	0.0902	0.0882	0.0868	0.0868	0.0868	0.086	0.086
total_HCO3-	999	999	999	999	999	999	999	999	999	999	999	999	999	999	999	999	999	999	999	999	999	999	999	999	999	999	999	999	999	999	999	999	999	999	999	999	999	999	999	999	999	999	999	999	999	999	999
total_Na+	3.93705	3.93705	3.93705	3.93705	3.93705	3.93705	3.93705	3.93705	3.93596	3.93062	3.92635	3.9169	3.91361	3.90853	3.90843	3.90084	3.89945	3.89635	3.89625	3.88185	3.86456	3.83317	3.81188	3.80398	3.7879	3.7875	3.7708	3.7706	3.7627	2.07911	1.38504	0.4984	0.49835	0.49646	0.490899	0.490779	0.490219	0.490179	0.48899	0.48812	0.48808	0.47421	0.46655	0.46624	0.46619	0.4662	0.4662
TCO2	0.00166482	0.00166482	0.00166482	0.00166482	0.00166472	0.00166463	0.00166363	0.00165307	0.00155269	0.00109541	0.000881533	0.000631066	0.000599985	0.0006097	0.00061162	0.00080487	0.0008497	0.00099275	0.00099432	0.00133848	0.00202788	0.00420941	0.00517436	0.00354772	0.00226287	0.00226257	0.00224965	0.00224955	0.00224424	0.00108769	0.000622957	0.00013969	0.00013967	0.0001389	0.000136639	0.000133046	0.000115296	0.000110363	1.75223e-05	2.31295e-06	2.31245e-06	2.12415e-06	1.73154e-06	1.72984e-06	1.72954e-06	1.15832e-06	1.15832e-06
HYDROXYAPATITE_out	0.0021501	0.0021501	0.0021501	0.0021501	0.0021501	0.0021501	0.0021501	0.0021501	0.0021501	0.0021501	0.0021501	0.0021501	0.0021501	0.0021501	0.0021501	0.0021501	0.0021501	0.0021501	0.0021501	0.0021501	0.0021501	0.0021501	0.0021501	0.0021501	0.0021501	0.0021501	0.0021501	0.0021501	0.0021501	0.0021501	0.0021501	0.0021501	0.0021501	0.0021501	0.0021501	0.0021501	0.0021501	0.0021501	0.0021501	0.0021501	0.0021501	0.0021501	0.0021501	0.0021501	0.0021501	0.0021501	0.0021501
SERPENTINE_out	3.3608	3.3608	3.3608	3.3608	3.3608	3.3608	3.3608	3.3608	3.3611	3.3627	3.364	3.367	3.3681	3.3698	3.3698	3.3724	3.3728	3.3738	3.3738	3.3758	3.3784	3.3844	3.3907	3.3971	3.3976	3.3975	3.3948	3.3948	3.3938	3.0192	2.5969	0.34946	0.34913	0.33597	0.29667	0.29561	0.29041	0.29006	0.27929	0.27087	0.27036	0.10157	0.0047214	0.00060118
CHRYSOTILE_pcss_out	3.1529	3.1529	3.1529	3.1529	3.1529	3.1529	3.1529	3.1527	3.1507	3.1398	3.1333	3.1221	3.1192	3.1149	3.1148	3.1097	3.109	3.1074	3.1074	3.1052	3.1029	3.0991	3.0971	3.0961	3.0934	3.0934	3.0911	3.0911	3.0904	2.7858	2.4183	0.32797	0.32765	0.31533	0.27854	0.2775	0.27241	0.27217	0.26442	0.2579	0.25741	0.096154	0.0043522	0.00055417
GREENALITE_pcss_out	0.19145	0.19145	0.19145	0.19145	0.19145	0.19145	0.19147	0.19165	0.19338	0.2024	0.20751	0.21548	0.21739	0.21991	0.21996	0.22244	0.2227	0.22328	0.22328	0.22344	0.22312	0.22061	0.21621	0.21048	0.20679	0.20678	0.20649	0.20649	0.20627	0.1438	0.10157	0.0076302	0.0076223	0.0073153	0.0064083	0.0063969	0.0063427	0.0063516	0.0067318	0.007133	0.0071191	0.0026294	0.00011966	1.5231e-05
CRONSTEDTITE,7A_pcss_out	0.016464	0.016464	0.016464	0.016464	0.016464	0.016464	0.01647	0.016521	0.017046	0.020468	0.02315	0.029406	0.03153	0.034946	0.035029	0.040229	0.041021	0.043124	0.043147	0.047094	0.052423	0.064678	0.077391	0.090534	0.097357	0.097352	0.097171	0.097171	0.097165	0.089563	0.077016	0.013866	0.013852	0.013318	0.011729	0.011715	0.011656	0.011547	0.0081373	0.0058416	0.0058332	0.0027876	0.00024963	3.1781e-05
BRUCITE-SS_out	3.0539	3.0539	3.0539	3.0539	3.0539	3.0539	3.0539	3.0537	3.0525	3.0441	3.0375	3.022	3.0168	3.0083	3.0081	2.9951	2.9931	2.9879	2.9878	2.9765	2.9616	2.9287	2.8966	2.866	2.8494	2.8494	2.8481	2.8481	2.8471	2.4952	2.1106	0.052273	0.051938	0.038909
BRUCITE_pcss_out	2.3688	2.3688	2.3688	2.3688	2.3688	2.3688	2.3689	2.3695	2.3755	2.408	2.4275	2.4611	2.47	2.4828	2.4831	2.4985	2.5005	2.5054	2.5054	2.5119	2.5191	2.5303	2.5366	2.5394	2.539	2.539	2.538	2.538	2.5374	2.2838	1.9641	0.050233	0.049912	0.037395
FE-BRUCITE_pcss_out	0.68507	0.68507	0.68507	0.68507	0.68507	0.68506	0.68499	0.68425	0.67695	0.63612	0.61002	0.56097	0.54671	0.52544	0.52496	0.49664	0.49266	0.48246	0.48236	0.46459	0.44252	0.39843	0.36009	0.32654	0.31041	0.3104	0.31005	0.31005	0.30969	0.21142	0.14649	0.00204	0.0020268	0.0015142
CLINOPYROXENE_out	0.1068	0.1068	0.1068	0.1068	0.1068	0.1068	0.1068	0.10681	0.10683	0.10694	0.10699	0.10706	0.10708	0.1071	0.1071	0.10712	0.10712	0.10713	0.10713	0.10715	0.10718	0.10729	0.1074	0.10753	0.10759	0.10759	0.10759	0.10759	0.10759	0.10757	0.10756	0.10747	0.10747	0.10747	0.10747	0.10747	0.1075	0.10751	0.10767	0.10731	0.10711	0.043258	0.0074139	0.005766	0.0055255	0.0055352	0.0055352
DIOPSIDE_pcss_out	0.10662	0.10662	0.10662	0.10662	0.10662	0.10662	0.10662	0.10662	0.10663	0.10668	0.10668	0.10664	0.10662	0.10658	0.10658	0.10652	0.10651	0.10649	0.10649	0.10646	0.10642	0.10638	0.10636	0.10636	0.10637	0.10637	0.10637	0.10637	0.10637	0.1066	0.10675	0.10701	0.10701	0.10701	0.10701	0.10701	0.10703	0.10704	0.10713	0.10668	0.10648	0.043007	0.0073702	0.005732	0.005493	0.0055012	0.0055012
HEDENBERGITE_pcss_out	0.00018483	0.00018483	0.00018483	0.00018483	0.00018483	0.00018484	0.00018494	0.00018593	0.00019601	0.00026038	0.00030912	0.00041782	0.00045388	0.00051188	0.00051325	0.00059734	0.00060973	0.00064196	0.00064226	0.00069489	0.00076338	0.00090936	0.0010434	0.0011628	0.0012177	0.0012177	0.001217	0.001217	0.0012162	0.00097729	0.00081095	0.00046506	0.00046503	0.00046377	0.00046005	0.00046145	0.0004688	0.00047068	0.00054707	0.00062921	0.00062804	0.00025138	4.3695e-05	3.3971e-05	3.2553e-05	3.4004e-05	3.4004e-05
ClO2-												9.4224e-99	3.3162e-96	1.87e-92	2.2697e-92	1.6446e-87	7.7023e-87	3.8458e-85	3.9912e-85	2.2007e-82	4.9643e-79	1.7624e-72	6.33e-67	3.8265e-62	6.4472e-60	6.4478e-60	6.471e-60	6.4735e-60	6.5924e-60	6.1439e-58	8.7158e-57	2.4149e-53	2.416e-53	2.4609e-53	2.5991e-53	3.0035e-53	6.4715e-53	7.5991e-53	3.6763e-50	1.6539e-47	1.6596e-47	9.3682e-47	1.0983e-44	1.1002e-44	1.1005e-44	5.3369e-44	5.3369e-44
gClO2-												-0.2124	-0.2162	-0.2249	-0.2253	-0.2475	-0.2502	-0.2564	-0.2564	-0.2651	-0.2741	-0.2911	-0.3156	-0.3607	-0.396	-0.396	-0.3959	-0.3959	-0.3959	-0.3988	-0.3931	-0.3563	-0.3563	-0.3561	-0.3555	-0.3563	-0.3603	-0.3615	-0.4148	-0.4842	-0.4842	-0.4843	-0.4942	-0.4942	-0.4941	-0.5199	-0.5199
IRON_out																		3.106e-05	3.9868e-05	0.0014984	0.0031401	0.0055757	0.0061205	0.0041977	0.00089774	0.00087527	1.0388e-31
ClO3-																						5.4152e-97	2.3255e-89	8.7491e-83	1.0174e-79	1.0175e-79	1.0236e-79	1.0241e-79	1.0517e-79	8.1917e-77	4.2671e-75	6.8126e-70	6.8176e-70	7.0144e-70	7.6323e-70	9.3847e-70	2.8114e-69	3.5216e-69	2.0646e-65	1.1183e-61	1.1241e-61	1.4934e-60	1.7629e-57	1.7678e-57	1.7686e-57	1.6023e-56	1.6023e-56
gClO3-																						-0.2911	-0.3156	-0.3607	-0.396	-0.396	-0.3959	-0.3959	-0.3959	-0.3988	-0.3931	-0.3563	-0.3563	-0.3561	-0.3555	-0.3563	-0.3603	-0.3615	-0.4148	-0.4842	-0.4842	-0.4843	-0.4942	-0.4942	-0.4941	-0.5199	-0.5199
IDEAL-OLIVINE_out																									0.0058119	0.0059466	0.011188	0.011229	0.013165	0.75488	1.5868	6.0188	6.0194	6.0452	6.1222	6.1243	6.1346	6.1352	6.1529	6.1663	6.167	6.3738	6.4932	6.498	6.4987	6.4986	6.4986
FAYALITE_pcss_out																									0.0015681	0.0016044	0.0030169	0.0030279	0.0035471	0.1617	0.2827	0.62227	0.6223	0.62335	0.62646	0.627	0.62967	0.62987	0.63609	0.64003	0.64007	0.65308	0.66182	0.66209	0.66213	0.66211	0.66211
FORSTERITE_pcss_out																									0.0042438	0.0043422	0.0081715	0.0082015	0.0096176	0.59318	1.3041	5.3965	5.3971	5.4219	5.4958	5.4973	5.5049	5.5053	5.5169	5.5263	5.5269	5.7207	5.8314	5.8359	5.8365	5.8365	5.8365
ClO4-																														9.7468e-99	1.8821e-96	1.7264e-89	1.7281e-89	1.7958e-89	2.0126e-89	2.6386e-89	1.1112e-88	1.4895e-88	1.2033e-83	9.0193e-79	9.0813e-79	2.8487e-77	3.455e-73	3.4682e-73	3.4703e-73	6.1537e-72	6.1537e-72
gClO4-																														-0.4907	-0.4756	-0.4134	-0.4134	-0.4131	-0.4122	-0.413	-0.4175	-0.4189	-0.479	-0.5568	-0.5568	-0.5563	-0.567	-0.5669	-0.5669	-0.5955	-0.5955
MAGNETITE_out																																2.0409e-05	3.3009e-05	0.00052344	0.0019829	0.0016487							0.00013708	0.00035489	0.00038666	0.00040325	0.00040325
AMPHIB.-TERNARY_out																																								0.00021911	0.00031705	0.032244	0.050168	0.050992	0.051112	0.051111	0.051111
TREMOLITE_pcss_out																																								0.00021911	0.00031705	0.032244	0.050168	0.050992	0.051112	0.051111	0.051111
FERROTREMOLITE_pcss_out																																								1.2349e-14	1.7865e-14	1.7312e-12	2.8556e-12	2.8975e-12	2.9036e-12	3.4913e-12	3.4913e-12

## Sheet: r6-seawater-10.00-400.00-1.00-9
Variables	Step0	Step1	Step2	Step3	Step4	Step5	Step6	Step7	Step8	Step9	Step10	Step11	Step12	Step13	Step14	Step15	Step16	Step17	Step18	Step19	Step20	Step21	Step22	Step23	Step24	Step25	Step26	Step27	Step28	Step29	Step30	Step31	Step32	Step33	Step34	Step35	Step36	Step37
Xi	0	1e-14	1e-08	1e-07	1e-06	1e-05	0.0001	0.001	0.01	0.0631777	0.1	0.171531	0.2	0.234288	0.235834	0.295458	0.3	0.4	0.5	0.6	0.7	0.744729	0.744772	0.8	0.81645	0.816575	0.831794	0.831795	0.833017	0.890081	0.891637	0.9	0.969909	0.969914	0.973198	0.975064	0.976631	1
Aw	0.97725	0.97725	0.97725	0.97725	0.97725	0.97725	0.97725	0.97726	0.97729	0.97746	0.97755	0.97767	0.9777	0.97775	0.97775	0.9779	0.97791	0.97809	0.97838	0.97886	0.9795	0.97983	0.97983	0.97985	0.9799	0.97996	0.98591	0.98591	0.98736	0.98736	0.98738	0.98748	0.98827	0.98827	0.98847	0.98853	0.98878	0.98878
Temp	10	10	10	10	10	10	10.04	10.39	13.9	34.64	49	76.9	88	101.37	101.98	125.23	127	166	205	244	283	300.44	300.46	322	328.42	328.46	334.4	334.4	357.13	357.13	357.74	361	388.26	388.27	389.55	390.28	400	400
I	0.74106	0.74106	0.74106	0.74106	0.74106	0.74106	0.74102	0.74066	0.73707	0.71666	0.70364	0.6811	0.673	0.66399	0.66367	0.65033	0.64923	0.62113	0.58417	0.53948	0.49072	0.46812	0.4681	0.43889	0.42976	0.42932	0.36313	0.36312	0.33336	0.33336	0.33259	0.32847	0.2931	0.29309	0.28971	0.28836	0.27541	0.27541
pH	12.7648	12.7648	12.7648	12.7648	12.7648	12.7647	12.7632	12.7479	12.5979	11.7849	11.2882	10.4495	10.1535	9.8206	9.8067	9.3002	9.2641	8.5515	7.9841	7.5494	7.2312	7.1215	7.1214	7.0075	6.9789	6.9786	6.9533	6.9533	6.5401	6.5401	6.5289	6.4699	6.0252	6.0252	6.0251	6.025	5.7736	5.7736
TDS%	3.91735	3.91735	3.91735	3.91735	3.91735	3.91734	3.91727	3.91653	3.90927	3.87127	3.85023	3.8211	3.81322	3.806	3.80575	3.79767	3.79718	3.78913	3.78385	3.77904	3.7735	3.77108	3.77108	3.76764	3.76374	3.75976	3.15903	3.15899	3.1283	3.1283	3.12815	3.12742	3.12612	3.12607	3.10561	3.10073	3.10295	3.10295
Solv_Mass	823.126	823.126	823.126	823.126	823.126	823.126	823.126	823.129	823.154	823.3	823.395	823.564	823.626	823.696	823.699	823.815	823.823	824.011	824.193	824.374	824.558	824.643	824.644	826.087	827.14	827.963	982.038	982.052	987.53	987.53	987.549	987.647	988.325	988.342	994.776	996.319	996.478	996.478
Cl-	0.63683	0.63683	0.63683	0.63683	0.63683	0.63683	0.63683	0.6368	0.6365	0.63376	0.63103	0.62396	0.62059	0.61634	0.61619	0.60911	0.60846	0.58949	0.56133	0.52498	0.48263	0.46205	0.46203	0.43463	0.4259	0.42547	0.35999	0.35999	0.33117	0.33116	0.33042	0.32638	0.29148	0.29147	0.28811	0.28676	0.27389	0.27389
Na+	0.53991	0.53991	0.53991	0.53991	0.53991	0.53991	0.53991	0.5399	0.53974	0.53811	0.53631	0.53132	0.52887	0.52579	0.52569	0.52072	0.52025	0.50661	0.48615	0.45836	0.42319	0.40518	0.40516	0.38055	0.37262	0.37224	0.31514	0.31514	0.28899	0.28899	0.2883	0.28456	0.25194	0.25193	0.24892	0.24768	0.23555	0.23555
Ca+2	0.060727	0.060727	0.060727	0.060727	0.060727	0.060725	0.060714	0.060595	0.059419	0.052901	0.048934	0.042517	0.040362	0.038031	0.037943	0.034512	0.034246	0.027867	0.020234	0.012544	0.0068919	0.0052126	0.0052112	0.0037382	0.0034036	0.0033989	0.0027745	0.0027744	0.002089	0.002089	0.002075	0.0020026	0.001588	0.0015879	0.0015672	0.0015587	0.0014838	0.0014838
H2,AQ	0.054243	0.054243	0.054243	0.054243	0.054243	0.054244	0.054257	0.054386	0.055692	0.064092	0.070559	0.084358	0.090152	0.097216	0.097542	0.1104	0.11141	0.13405	0.15722	0.1803	0.20295	0.213	0.21303	0.2504	0.25929	0.25701	0.058716	0.058709	0.015334	0.015334	0.015198	0.014497	0.010042	0.010029	0.0048845	0.0034354	0.0029526	0.0029526
OH-	0.041768	0.041768	0.041768	0.041768	0.041768	0.041766	0.041745	0.041538	0.039496	0.02868	0.022569	0.013836	0.011361	0.0090083	0.0089228	0.0061267	0.0059502	0.0030757	0.001575	0.00082984	0.00046047	0.00036068	0.0003606	0.00026932	0.000248	0.0002478	0.0002227	0.00022269	7.7996e-05	7.7995e-05	7.5786e-05	6.5033e-05	1.9748e-05	1.9748e-05	1.9529e-05	1.9418e-05	1.0128e-05	1.0128e-05
NaCl,AQ	0.018999	0.018999	0.018999	0.018999	0.018999	0.018999	0.019003	0.019037	0.019398	0.022072	0.024467	0.030316	0.033015	0.036335	0.036444	0.041707	0.042192	0.056066	0.076585	0.10435	0.13945	0.15742	0.15743	0.18107	0.18829	0.18811	0.1573	0.1573	0.18085	0.18085	0.18153	0.18522	0.21754	0.21754	0.21752	0.21803	0.23009	0.23009
K+	0.011854	0.011854	0.011854	0.011854	0.011854	0.011854	0.011854	0.011854	0.011853	0.011851	0.01185	0.011845	0.011841	0.011835	0.011834	0.01182	0.011818	0.011767	0.011667	0.011496	0.011227	0.011067	0.011067	0.010811	0.010717	0.010706	0.0090113	0.0090112	0.0086709	0.0086709	0.0086619	0.0086127	0.0081287	0.0081285	0.0080515	0.0080245	0.0078122	0.0078122
NaOH,AQ	0.0047573	0.0047573	0.0047573	0.0047573	0.0047573	0.004757	0.0047549	0.0047333	0.0045202	0.0033861	0.0027316	0.0017577	0.0014683	0.0011817	0.00117	0.00079912	0.00077651	0.00041836	0.0002347	0.00014039	8.9685e-05	7.4622e-05	7.4609e-05	5.9509e-05	5.5723e-05	5.5663e-05	4.746e-05	4.7459e-05	1.7494e-05	1.7494e-05	1.7016e-05	1.4676e-05	4.5115e-06	4.5114e-06	4.45e-06	4.4204e-06	2.2748e-06	2.2748e-06
CaCl+	0.0035469	0.0035469	0.0035469	0.0035469	0.0035469	0.0035469	0.0035469	0.0035465	0.0035485	0.0037472	0.0040702	0.0051506	0.005751	0.0065771	0.0066107	0.0082355	0.0083874	0.012901	0.019486	0.026398	0.031288	0.032592	0.032593	0.033479	0.03359	0.033558	0.028384	0.028384	0.028604	0.028604	0.028602	0.028582	0.027924	0.027924	0.027704	0.027637	0.027077	0.027077
CaOH+	0.0030116	0.0030116	0.0030116	0.0030116	0.0030116	0.0030117	0.0030129	0.0030248	0.0031434	0.00382	0.0042525	0.0049827	0.0052307	0.0054976	0.0055081	0.0058365	0.0058551	0.0060072	0.0056058	0.0046868	0.003545	0.0030544	0.0030539	0.0024812	0.0023259	0.002324	0.0020721	0.0020721	0.00075409	0.00075408	0.00073287	0.00062904	0.00018169	0.00018168	0.00017874	0.00017722	8.7913e-05	8.7913e-05
Ca(CO3),AQ	0.0022358	0.0022358	0.0022358	0.0022358	0.0022358	0.0022358	0.002236	0.0022379	0.0022574	0.0023644	0.0024284	0.0025198	0.00254	0.0025464	0.0025457	0.0024811	0.0024725	0.0020711	0.0012566	0.00049293	0.00011801	5.1653e-05	5.1608e-05	1.588e-05	1.0915e-05	1.0873e-05	6.3448e-06	6.3443e-06	3.4428e-07	3.4426e-07	3.1713e-07	2.0413e-07	5.463e-09	5.4622e-09	4.9981e-09	4.7633e-09	7.8611e-10	7.8611e-10
CO3-2	0.00055787	0.00055787	0.00055787	0.00055787	0.00055786	0.00055784	0.00055765	0.00055566	0.000536	0.00042683	0.00035959	0.0002519	0.00021763	0.00018364	0.00018273	0.00014457	0.0001415	7.5342e-05	2.765e-05	6.8951e-06	1.183e-06	4.6845e-07	4.68e-07	1.3359e-07	9.0838e-08	9.0442e-08	4.8683e-08	4.8679e-08	2.6571e-09	2.657e-09	2.4517e-09	1.5946e-09	5.1361e-11	5.1354e-11	4.7393e-11	4.5465e-11	8.4967e-12	8.4967e-12
CaCl2,AQ	0.00048696	0.00048696	0.00048696	0.00048696	0.00048696	0.00048691	0.00048649	0.00048229	0.00044406	0.00031469	0.00028053	0.00027581	0.0002876	0.00030613	0.00030657	0.00034612	0.00035099	0.00053971	0.00093999	0.0016183	0.0025937	0.0031307	0.0031313	0.0038789	0.0041171	0.0041132	0.0034242	0.0034241	0.0042616	0.0042616	0.0042856	0.0044154	0.0055495	0.0055495	0.0055613	0.0055824	0.0059678	0.0059678
HFeO2-	5.9745e-05	5.9745e-05	5.9745e-05	5.9745e-05	5.9744e-05	5.9737e-05	5.9667e-05	5.8973e-05	5.2564e-05	2.847e-05	1.9706e-05	1.0624e-05	8.5202e-06	6.6276e-06	6.5618e-06	4.542e-06	4.4216e-06	2.5204e-06	1.5038e-06	9.4295e-07	6.2586e-07	5.3177e-07	5.3166e-07	4.1269e-07	3.8332e-07	3.8189e-07	2.0938e-07	2.0937e-07	4.6949e-08	4.6948e-08	4.4987e-08	3.5846e-08	6.2146e-09	6.2143e-09	6.1155e-09	6.0871e-09	2.6674e-09	2.6674e-09
KOH,AQ	4.768e-05	4.768e-05	4.768e-05	4.768e-05	4.768e-05	4.768e-05	4.7677e-05	4.765e-05	4.7316e-05	4.3495e-05	3.9537e-05	3.0878e-05	2.759e-05	2.3941e-05	2.3768e-05	1.8023e-05	1.7649e-05	1.1179e-05	7.2279e-06	4.8826e-06	3.4648e-06	3.0115e-06	3.0111e-06	2.5325e-06	2.4094e-06	2.407e-06	2.0685e-06	2.0685e-06	8.1116e-07	8.1115e-07	7.9037e-07	6.882e-07	2.3066e-07	2.3066e-07	2.2852e-07	2.2758e-07	1.2128e-07	1.2128e-07
NaHSiO3,AQ	3.4402e-05	3.4402e-05	3.4402e-05	3.4402e-05	3.4402e-05	3.4399e-05	3.4374e-05	3.4117e-05	3.1677e-05	2.0823e-05	1.5797e-05	9.4095e-06	7.6793e-06	6.0136e-06	5.9485e-06	3.9426e-06	3.8236e-06	1.993e-06	1.0972e-06	6.4934e-07	4.12e-07	3.4189e-07	3.4182e-07	2.7346e-07	2.563e-07	2.5602e-07	2.1818e-07	2.1818e-07	2.6094e-07	2.6094e-07	2.6233e-07	2.699e-07	3.395e-07	3.395e-07	3.3682e-07	3.3582e-07	2.7958e-07	2.7958e-07
KCl,AQ	4.5768e-06	4.5768e-06	4.5768e-06	4.5768e-06	4.5769e-06	4.5773e-06	4.5818e-06	4.6267e-06	5.0971e-06	8.8177e-06	1.2585e-05	2.3793e-05	3.0071e-05	3.913e-05	3.9513e-05	5.8061e-05	5.9816e-05	0.00011526	0.00021653	0.00038734	0.00065491	0.00081414	0.00081431	0.0010499	0.0011288	0.001128	0.00096585	0.00096584	0.001252	0.001252	0.0012609	0.0013092	0.0017868	0.0017868	0.0017997	0.0018115	0.0020223	0.0020223
HSiO3-	1.532e-06	1.532e-06	1.532e-06	1.532e-06	1.532e-06	1.5321e-06	1.5328e-06	1.5402e-06	1.6129e-06	1.9647e-06	2.1079e-06	2.1489e-06	2.1e-06	2.0187e-06	2.016e-06	1.847e-06	1.8298e-06	1.3802e-06	9.4326e-07	6.221e-07	4.0884e-07	3.3885e-07	3.3878e-07	2.6779e-07	2.4964e-07	2.4948e-07	2.2836e-07	2.2836e-07	2.6282e-07	2.6283e-07	2.6391e-07	2.6976e-07	3.1989e-07	3.1988e-07	3.1708e-07	3.1577e-07	2.5701e-07	2.5701e-07
HCO3-	5.21e-07	5.21e-07	5.21e-07	5.21e-07	5.2101e-07	5.2112e-07	5.2222e-07	5.3337e-07	6.5792e-07	2.1603e-06	4.666e-06	1.8283e-05	2.9974e-05	5.2518e-05	5.3891e-05	0.00013548	0.00014449	0.00047422	0.00094321	0.0010976	0.00072932	0.00049233	0.0004921	0.00025441	0.00020291	0.00020234	0.00013393	0.00013392	2.5443e-05	2.5443e-05	2.4256e-05	1.8753e-05	2.1435e-06	2.1432e-06	2.002e-06	1.9311e-06	6.7692e-07	6.7692e-07
Ca(HSiO3)+	2.0326e-07	2.0326e-07	2.0326e-07	2.0326e-07	2.0326e-07	2.0326e-07	2.0331e-07	2.0373e-07	2.0805e-07	2.3515e-07	2.553e-07	2.9557e-07	3.1081e-07	3.274e-07	3.281e-07	3.5283e-07	3.5452e-07	3.8025e-07	3.7293e-07	3.2582e-07	2.5573e-07	2.2394e-07	2.2391e-07	1.8725e-07	1.7724e-07	1.7711e-07	1.5921e-07	1.5921e-07	1.9573e-07	1.9573e-07	1.9686e-07	2.0296e-07	2.5828e-07	2.5828e-07	2.5666e-07	2.5606e-07	2.1292e-07	2.1292e-07
Ca(HCO3)+	7.7261e-08	7.7261e-08	7.7261e-08	7.7261e-08	7.7263e-08	7.7277e-08	7.7413e-08	7.8796e-08	9.4172e-08	2.8066e-07	6.1235e-07	2.7763e-06	4.9602e-06	9.6922e-06	9.9899e-06	3.0709e-05	3.3324e-05	0.00016818	0.00052465	0.00089071	0.00078052	0.00058141	0.0005812	0.00033458	0.00027489	0.00027413	0.00018053	0.00018052	3.8359e-05	3.8358e-05	3.6669e-05	2.8766e-05	3.6803e-06	3.6799e-06	3.4516e-06	3.3382e-06	1.2084e-06	1.2084e-06
MgOH+	2.8049e-08	2.8049e-08	2.8049e-08	2.8049e-08	2.805e-08	2.8052e-08	2.8076e-08	2.832e-08	3.0876e-08	5.1369e-08	7.2815e-08	1.4062e-07	1.8065e-07	2.4105e-07	2.4402e-07	3.8989e-07	4.0384e-07	8.4085e-07	1.5502e-06	2.4331e-06	3.3166e-06	3.7086e-06	3.709e-06	4.2939e-06	4.4913e-06	4.4925e-06	4.587e-06	4.587e-06	5.3678e-06	5.3679e-06	5.3979e-06	5.5651e-06	7.5169e-06	7.5169e-06	7.5307e-06	7.5401e-06	1.1279e-05	1.1279e-05
Mg+2	2.1685e-08	2.1685e-08	2.1685e-08	2.1685e-08	2.1686e-08	2.1688e-08	2.1713e-08	2.1968e-08	2.4639e-08	4.5959e-08	6.7653e-08	1.3319e-07	1.7115e-07	2.2885e-07	2.3157e-07	3.6208e-07	3.7424e-07	7.2438e-07	1.1504e-06	1.4131e-06	1.4075e-06	1.3616e-06	1.3616e-06	1.3446e-06	1.347e-06	1.3466e-06	1.274e-06	1.274e-06	2.8802e-06	2.8803e-06	2.9536e-06	3.3822e-06	1.105e-05	1.105e-05	1.1042e-05	1.1049e-05	2.9936e-05	2.9936e-05
FeO,AQ	5.5267e-09	5.5267e-09	5.5267e-09	5.5267e-09	5.5268e-09	5.5275e-09	5.5339e-09	5.5989e-09	6.2805e-09	1.1602e-08	1.6751e-08	3.0734e-08	3.7966e-08	4.8139e-08	4.8621e-08	6.9538e-08	7.1314e-08	1.1633e-07	1.7021e-07	2.2853e-07	2.8706e-07	3.1236e-07	3.1237e-07	3.2071e-07	3.2111e-07	3.2012e-07	1.9164e-07	1.9163e-07	1.1666e-07	1.1666e-07	1.1484e-07	1.0561e-07	5.3994e-08	5.3992e-08	5.3347e-08	5.3191e-08	4.2257e-08	4.2257e-08
MgCl+	2.7705e-09	2.7705e-09	2.7705e-09	2.7705e-09	2.7705e-09	2.7708e-09	2.7735e-09	2.8011e-09	3.095e-09	5.7315e-09	8.973e-09	2.1982e-08	3.14e-08	4.7687e-08	4.8503e-08	9.5077e-08	1.0018e-07	3.1613e-07	9.0567e-07	2.1367e-06	4.138e-06	5.3238e-06	5.3252e-06	7.2983e-06	8.0041e-06	8.0036e-06	7.6028e-06	7.6029e-06	2.277e-05	2.277e-05	2.3507e-05	2.7882e-05	0.00011448	0.00011448	0.00011504	0.00011553	0.00032727	0.00032727
FeOH+	7.1182e-10	7.1182e-10	7.1182e-10	7.1182e-10	7.1183e-10	7.1193e-10	7.1285e-10	7.2213e-10	8.2049e-10	1.6471e-09	2.5348e-09	5.3053e-09	6.9054e-09	9.2954e-09	9.411e-09	1.4791e-08	1.5278e-08	2.8781e-08	4.5615e-08	5.9852e-08	6.6643e-08	6.7355e-08	6.7353e-08	6.3266e-08	6.1694e-08	6.1477e-08	3.4494e-08	3.4493e-08	4.197e-08	4.197e-08	4.2153e-08	4.3151e-08	5.29e-08	5.2897e-08	5.2037e-08	5.1798e-08	7.3236e-08	7.3236e-08
Mg(CO3),AQ	5.3038e-10	5.3038e-10	5.3038e-10	5.3038e-10	5.3038e-10	5.3044e-10	5.3101e-10	5.3668e-10	5.9625e-10	1.071e-09	1.5529e-09	2.9748e-09	3.761e-09	4.8991e-09	4.9539e-09	7.3805e-09	7.587e-09	1.2087e-08	1.301e-08	8.5488e-09	3.2722e-09	1.7446e-09	1.7434e-09	6.9364e-10	5.1383e-10	5.1224e-10	3.3048e-10	3.3047e-10	4.8765e-11	4.8764e-11	4.6233e-11	3.4708e-11	3.1777e-12	3.1772e-12	2.9075e-12	2.7692e-12	1.186e-12	1.186e-12
SiO2,AQ	5.1713e-10	5.1713e-10	5.1713e-10	5.1713e-10	5.1715e-10	5.1733e-10	5.1913e-10	5.3747e-10	7.5345e-10	4.0654e-09	1.0131e-08	4.095e-08	6.6511e-08	1.1792e-07	1.2064e-07	2.7601e-07	2.9276e-07	9.4452e-07	2.502e-06	5.7237e-06	1.1681e-05	1.5557e-05	1.5561e-05	2.1711e-05	2.3836e-05	2.3852e-05	2.5904e-05	2.5904e-05	0.00011284	0.00011284	0.00011748	0.0001457	0.00079651	0.00079653	0.00081074	0.00081923	0.001442	0.001442
FeO2-	2.4937e-12	2.4937e-12	2.4937e-12	2.4937e-12	2.4938e-12	2.4946e-12	2.5026e-12	2.5833e-12	3.5272e-12	1.7927e-11	4.5694e-11	1.9859e-10	3.2333e-10	5.5302e-10	5.66e-10	1.2601e-09	1.3298e-09	3.5147e-09	6.7439e-09	1.0564e-08	1.4563e-08	1.6285e-08	1.6285e-08	1.6093e-08	1.5999e-08	1.6021e-08	2.0052e-08	2.0052e-08	1.1194e-08	1.1193e-08	1.0832e-08	9.0865e-09	2.2205e-09	2.2218e-09	3.147e-09	3.7433e-09	1.7993e-09	1.7993e-09
Fe+2	1.6829e-12	1.6829e-12	1.6829e-12	1.6829e-12	1.683e-12	1.6833e-12	1.687e-12	1.7244e-12	2.1394e-12	6.8217e-12	1.3791e-11	4.5359e-11	6.9343e-11	1.1243e-10	1.1476e-10	2.4214e-10	2.5535e-10	7.1053e-10	1.4483e-09	2.1294e-09	2.4331e-09	2.4755e-09	2.4754e-09	2.3994e-09	2.3744e-09	2.3655e-09	1.264e-09	1.264e-09	3.6665e-09	3.6665e-09	3.7771e-09	4.4312e-09	1.7273e-08	1.7272e-08	1.7154e-08	1.7189e-08	4.8838e-08	4.8838e-08
PO4-3	7.772e-13	7.772e-13	7.772e-13	7.772e-13	7.7719e-13	7.7717e-13	7.7689e-13	7.7406e-13	7.4187e-13	4.722e-13	2.9231e-13	8.9537e-14	5.3323e-14	2.8881e-14	2.8238e-14	1.0761e-14	9.9282e-15	1.3725e-15	1.4912e-16	1.6556e-17	2.4054e-18	1.1721e-18	1.1713e-18	5.6892e-19	4.776e-19	4.7632e-19	3.1892e-19	3.189e-19	2.6909e-19	2.6909e-19	2.693e-19	2.7158e-19	3.9429e-19	3.9429e-19	3.9539e-19	3.9819e-19	5.9065e-19	5.9065e-19
H+	2.2082e-13	2.2082e-13	2.2082e-13	2.2082e-13	2.2083e-13	2.2091e-13	2.2168e-13	2.2959e-13	3.2437e-13	2.1095e-12	6.6266e-12	4.5914e-11	9.1056e-11	1.9722e-10	2.0383e-10	6.7176e-10	7.3121e-10	3.9077e-09	1.5102e-08	4.3953e-08	1.0028e-07	1.3551e-07	1.3555e-07	1.8794e-07	2.0484e-07	2.0495e-07	2.166e-07	2.1661e-07	6.024e-07	6.024e-07	6.1928e-07	7.1718e-07	2.1939e-06	2.1939e-06	2.2025e-06	2.2081e-06	4.0857e-06	4.0857e-06
Mg(HSiO3)+	1.8762e-13	1.8762e-13	1.8762e-13	1.8762e-13	1.8763e-13	1.8765e-13	1.8789e-13	1.9036e-13	2.1664e-13	4.4975e-13	7.2188e-13	1.6796e-12	2.2863e-12	3.2383e-12	3.2853e-12	5.649e-12	5.8789e-12	1.3184e-11	2.4795e-11	3.7919e-11	4.873e-11	5.2747e-11	5.2752e-11	5.8956e-11	6.1042e-11	6.1052e-11	6.1686e-11	6.1687e-11	2.2639e-10	2.2639e-10	2.3511e-10	2.8797e-10	1.5558e-09	1.5558e-09	1.5669e-09	1.5743e-09	3.8047e-09	3.8047e-09
FeCl+	1.5058e-13	1.5058e-13	1.5058e-13	1.5058e-13	1.5058e-13	1.5061e-13	1.5093e-13	1.5413e-13	1.8985e-13	6.255e-13	1.3758e-12	5.8421e-12	1.0061e-11	1.8803e-11	1.9296e-11	5.1631e-11	5.5572e-11	2.6052e-10	9.982e-10	2.9284e-09	6.64e-09	8.9771e-09	8.9792e-09	1.1933e-08	1.2846e-08	1.2801e-08	7.0043e-09	7.0041e-09	2.5979e-08	2.5979e-08	2.691e-08	3.2474e-08	1.475e-07	1.4749e-07	1.4686e-07	1.4738e-07	4.2225e-07	4.2225e-07
CO2,AQ	9.9517e-14	9.9517e-14	9.9517e-14	9.9517e-14	9.9521e-14	9.9569e-14	1.0004e-13	1.0486e-13	1.6762e-13	2.5318e-12	1.5507e-11	4.2936e-10	1.4763e-09	6.0642e-09	6.454e-09	6.5279e-08	7.7295e-08	2.3779e-06	3.7999e-05	0.00029754	0.0011413	0.0016346	0.001635	0.0021357	0.0022449	0.0022439	0.0020122	0.0020122	0.0022623	0.0022623	0.0022652	0.0022786	0.0023198	0.0023198	0.0023059	0.0023027	0.0023058	0.0023058
Mg(HCO3)+	3.5076e-14	3.5076e-14	3.5076e-14	3.5076e-14	3.5077e-14	3.5088e-14	3.5198e-14	3.6315e-14	4.9634e-14	3.1268e-13	1.0996e-12	1.1607e-11	2.8287e-11	7.8922e-11	8.2589e-11	4.48e-10	5.0692e-10	6.0846e-09	4.0528e-08	1.3277e-07	2.0726e-07	1.9652e-07	1.965e-07	1.5489e-07	1.3975e-07	1.3949e-07	1.0345e-07	1.0345e-07	6.4968e-08	6.4967e-08	6.4085e-08	5.9471e-08	3.0186e-08	3.0183e-08	2.8555e-08	2.7735e-08	2.7959e-08	2.7959e-08
HCl,AQ	2.5682e-14	2.5682e-14	2.5682e-14	2.5682e-14	2.5683e-14	2.569e-14	2.5762e-14	2.6489e-14	3.4929e-14	1.6743e-13	4.6527e-13	2.9583e-12	5.8945e-12	1.3016e-11	1.3453e-11	4.7255e-11	5.1918e-11	3.8295e-10	2.3806e-09	1.2258e-08	5.4399e-08	1.0329e-07	1.0335e-07	2.2945e-07	2.9152e-07	2.9188e-07	3.2722e-07	3.2723e-07	1.7292e-06	1.7292e-06	1.8115e-06	2.325e-06	1.8896e-05	1.8898e-05	1.9924e-05	2.0561e-05	5.7563e-05	5.7563e-05
HPO4-2	1.9866e-14	1.9866e-14	1.9866e-14	1.9866e-14	1.9866e-14	1.987e-14	1.9912e-14	2.0333e-14	2.4894e-14	6.5173e-14	1.0347e-13	1.7731e-13	2.0005e-13	2.231e-13	2.2451e-13	2.5593e-13	2.5637e-13	2.0906e-13	1.2265e-13	6.275e-14	3.2239e-14	2.4534e-14	2.4528e-14	1.8316e-14	1.6941e-14	1.6923e-14	1.4393e-14	1.4393e-14	3.1448e-14	3.1448e-14	3.2211e-14	3.665e-14	1.104e-13	1.104e-13	1.093e-13	1.0892e-13	2.3726e-13	2.3726e-13
HFeO2,AQ	2.4522e-15	2.4522e-15	2.4522e-15	2.4522e-15	2.4523e-15	2.4534e-15	2.4648e-15	2.5813e-15	4.0576e-15	4.2642e-14	1.6398e-13	1.3479e-12	2.7076e-12	5.8083e-12	5.9912e-12	1.7675e-11	1.9028e-11	7.3712e-11	1.8529e-10	3.3721e-10	4.8614e-10	5.4119e-10	5.4119e-10	5.2895e-10	5.2301e-10	5.2378e-10	6.7035e-10	6.7036e-10	7.9861e-10	7.9861e-10	7.8946e-10	7.4209e-10	4.4442e-10	4.4469e-10	6.2896e-10	7.4718e-10	6.3143e-10	6.3143e-10
CO,AQ	7.3734e-17	7.3734e-17	7.3734e-17	7.3734e-17	7.3738e-17	7.3781e-17	7.4203e-17	7.8562e-17	1.3854e-16	3.4724e-15	2.8393e-14	1.2499e-12	5.0608e-12	2.515e-11	2.6978e-11	3.6163e-10	4.3676e-10	1.9728e-08	4.2458e-07	4.1696e-06	1.8839e-05	2.8462e-05	2.8474e-05	4.3327e-05	4.6848e-05	4.6397e-05	8.9086e-06	8.9074e-06	2.4899e-06	2.4899e-06	2.467e-06	2.3456e-06	1.4926e-06	1.4907e-06	7.1577e-07	5.0072e-07	4.0955e-07	4.0955e-07
HPO3-2	7.111e-20	7.111e-20	7.111e-20	7.111e-20	7.1113e-20	7.1145e-20	7.1469e-20	7.4775e-20	1.1636e-19	1.1237e-18	3.9843e-18	2.6905e-17	4.956e-17	9.6647e-17	9.9654e-17	2.7402e-16	2.9225e-16	8.3066e-16	1.3849e-15	1.7257e-15	1.8924e-15	1.9363e-15	1.9365e-15	2.2216e-15	2.2829e-15	2.2611e-15	4.5243e-16	4.5237e-16	3.1207e-16	3.1207e-16	3.1813e-16	3.5269e-16	8.202e-16	8.1916e-16	3.9523e-16	2.7717e-16	5.1937e-16	5.1937e-16
FeO+	9.8199e-21	9.8199e-21	9.8199e-21	9.8199e-21	9.8204e-21	9.8253e-21	9.8745e-21	1.0379e-20	1.6944e-20	2.2806e-19	1.0638e-18	1.3218e-17	3.1585e-17	8.3727e-17	8.7173e-17	3.7184e-16	4.1189e-16	2.9796e-15	1.3281e-14	3.8779e-14	8.122e-14	1.0467e-13	1.0468e-13	1.2287e-13	1.2831e-13	1.2852e-13	1.6518e-13	1.6519e-13	5.242e-13	5.242e-13	5.3279e-13	5.8115e-13	1.1852e-12	1.1859e-12	1.6978e-12	2.0326e-12	3.4726e-12	3.4726e-12
H2PO4-	9.5945e-21	9.5945e-21	9.5945e-21	9.5945e-21	9.595e-21	9.6001e-21	9.6497e-21	1.016e-20	1.6858e-20	2.4544e-19	1.1824e-18	1.4695e-17	3.4262e-17	8.699e-17	9.0556e-17	3.6778e-16	4.0472e-16	2.3832e-15	8.4825e-15	2.1594e-14	4.3671e-14	5.6278e-14	5.6292e-14	7.4773e-14	8.0546e-14	8.0593e-14	8.6124e-14	8.6126e-14	6.3739e-13	6.374e-13	6.74e-13	9.076e-13	9.3608e-12	9.3608e-12	9.3798e-12	9.3936e-12	3.7961e-11	3.7961e-11
FeCl2,AQ	4.5069e-23	4.5069e-23	4.5069e-23	4.5069e-23	4.5072e-23	4.5104e-23	4.5418e-23	4.868e-23	9.6825e-23	4.5476e-21	5.3573e-20	4.2652e-18	2.1226e-17	1.3256e-16	1.4321e-16	2.5562e-15	3.159e-15	2.535e-13	1.1982e-11	3.3469e-10	5.8166e-09	1.8308e-08	1.8327e-08	6.524e-08	9.2962e-08	9.2799e-08	6.114e-08	6.114e-08	5.7554e-07	5.7555e-07	6.1049e-07	8.3606e-07	1.0103e-05	1.0103e-05	1.0477e-05	1.0764e-05	4.1917e-05	4.1917e-05
H2PO3-	3.7864e-27	3.7864e-27	3.7864e-27	3.7864e-27	3.7867e-27	3.7897e-27	3.8195e-27	4.1292e-27	8.8914e-27	5.2856e-25	5.9936e-24	3.1597e-22	1.2309e-21	5.6059e-21	5.985e-21	6.0532e-20	7.1074e-20	1.5128e-18	1.5531e-17	9.616e-17	4.128e-16	7.1586e-16	7.163e-16	1.4733e-15	1.7709e-15	1.7569e-15	4.3931e-16	4.3927e-16	1.0565e-15	1.0565e-15	1.113e-15	1.469e-15	1.2539e-14	1.2524e-14	6.1384e-15	4.3363e-15	1.5629e-14	1.5629e-14
FeOH+2	3.2757e-29	3.2757e-29	3.2757e-29	3.2757e-29	3.276e-29	3.2781e-29	3.2992e-29	3.5181e-29	6.6295e-29	2.0644e-27	1.7007e-26	6.113e-25	2.1834e-24	9.2435e-24	9.8395e-24	9.4758e-23	1.1134e-22	2.6487e-21	3.1847e-20	2.111e-19	9.0609e-19	1.6002e-18	1.601e-18	2.8375e-18	3.368e-18	3.3747e-18	4.3942e-18	4.3944e-18	4.9398e-17	4.9399e-17	5.2045e-17	6.8859e-17	7.1502e-16	7.1548e-16	1.0545e-15	1.2861e-15	5.207e-15	5.207e-15
P2O7-4	2.531e-30	2.531e-30	2.531e-30	2.531e-30	2.5311e-30	2.5327e-30	2.5477e-30	2.7024e-30	4.7977e-30	8.3365e-29	3.7716e-28	3.1217e-27	5.8503e-27	1.172e-26	1.2224e-26	4.3359e-26	4.6509e-26	1.0339e-25	8.7798e-26	5.5618e-26	4.5866e-26	5.1169e-26	5.1178e-26	7.5021e-26	8.8706e-26	8.8513e-26	5.6221e-26	5.6221e-26	9.8036e-25	9.804e-25	1.0686e-24	1.7037e-24	1.0761e-22	1.0761e-22	1.1392e-22	1.1912e-22	1.2421e-21	1.2421e-21
H3PO4,AQ	1.0477e-31	1.0477e-31	1.0477e-31	1.0477e-31	1.0478e-31	1.0488e-31	1.0582e-31	1.1575e-31	2.8008e-31	3.2889e-29	5.9027e-28	7.2542e-26	3.8688e-25	2.5055e-24	2.7119e-24	4.6941e-23	5.7436e-23	2.9977e-21	7.0771e-20	9.0774e-19	7.377e-18	1.6806e-17	1.682e-17	4.4262e-17	5.8218e-17	5.8351e-17	7.7066e-17	7.707e-17	2.5188e-15	2.519e-15	2.7747e-15	4.6507e-15	2.876e-13	2.8762e-13	3.0043e-13	3.0793e-13	3.0448e-12	3.0448e-12
HP2O7-3	1.0091e-35	1.0091e-35	1.0091e-35	1.0091e-35	1.0092e-35	1.0101e-35	1.0188e-35	1.1106e-35	2.5913e-35	2.2779e-33	3.1414e-32	2.1028e-30	8.6547e-30	4.192e-29	4.5146e-29	5.7272e-28	6.7879e-28	1.4308e-26	1.1324e-25	5.3753e-25	2.1624e-24	4.0494e-24	4.052e-24	9.3521e-24	1.2107e-23	1.2116e-23	1.2231e-23	1.2232e-23	5.2074e-22	5.2077e-22	5.794e-22	1.0266e-21	1.1346e-19	1.1347e-19	1.1889e-19	1.2269e-19	1.7421e-18	1.7422e-18
FeCl+2	2.5787e-38	2.5787e-38	2.5787e-38	2.5787e-38	2.5789e-38	2.5809e-38	2.6008e-38	2.8091e-38	6.0162e-38	3.9999e-36	5.5666e-35	5.4537e-33	2.8717e-32	1.9088e-31	2.0695e-31	4.0954e-30	5.0863e-30	4.0737e-28	1.5357e-26	2.8072e-25	2.9244e-24	7.4624e-24	7.4684e-24	2.0779e-23	2.818e-23	2.8246e-23	3.7096e-23	3.7098e-23	1.4796e-21	1.4796e-21	1.6152e-21	2.5845e-21	1.2921e-19	1.293e-19	1.9574e-19	2.4275e-19	2.2498e-18	2.2498e-18
H3PO3,AQ	2.2166e-38	2.2166e-38	2.2166e-38	2.2166e-38	2.2168e-38	2.2194e-38	2.245e-38	2.5176e-38	7.7835e-38	3.3639e-35	1.3107e-33	5.7835e-31	4.8223e-30	5.1779e-29	5.7252e-29	2.1331e-27	2.7555e-27	4.1615e-25	2.2951e-23	5.8175e-22	8.183e-21	2.2974e-20	2.2999e-20	8.4558e-20	1.2057e-19	1.198e-19	3.6458e-20	3.6455e-20	3.5455e-19	3.5456e-19	3.8829e-19	6.3083e-19	2.9987e-17	2.9952e-17	1.5273e-17	1.1029e-17	9.5786e-17	9.5786e-17
Fe+3	4.0342e-39	4.0342e-39	4.0342e-39	4.0342e-39	4.0345e-39	4.0377e-39	4.069e-39	4.3954e-39	9.4089e-39	5.8692e-37	7.4338e-36	5.6219e-34	2.6304e-33	1.5133e-32	1.6301e-32	2.4804e-31	3.0165e-31	1.4584e-29	3.0468e-28	2.8742e-27	1.5104e-26	2.8774e-26	2.879e-26	5.7711e-26	7.1718e-26	7.1892e-26	9.8997e-26	9.9003e-26	3.1152e-24	3.1154e-24	3.3837e-24	5.2778e-24	2.3798e-22	2.3815e-22	3.6236e-22	4.5014e-22	4.2892e-21	4.2892e-21
H2P2O7-2	6.1614e-43	6.1614e-43	6.1614e-43	6.1614e-43	6.1621e-43	6.1695e-43	6.2424e-43	7.0202e-43	2.2311e-42	1.1056e-39	4.6056e-38	2.1646e-35	1.8076e-34	1.936e-33	2.1497e-33	8.7376e-32	1.13e-31	1.5294e-29	6.6637e-28	1.3886e-26	1.8124e-25	5.1179e-25	5.1231e-25	1.7731e-24	2.526e-24	2.5318e-24	3.2541e-24	3.2544e-24	3.7577e-22	3.7579e-22	4.2886e-22	8.6838e-22	2.3946e-19	2.3948e-19	2.5086e-19	2.5805e-19	6.0088e-18	6.0088e-18
H2PO2-	5.6268e-43	5.6268e-43	5.6268e-43	5.6268e-43	5.6275e-43	5.6344e-43	5.7029e-43	6.4339e-43	2.1073e-42	1.1795e-39	5.1251e-38	2.4954e-35	2.1103e-34	2.298e-33	2.5454e-33	9.6728e-32	1.247e-31	1.6492e-29	7.2088e-28	1.4116e-26	1.5114e-25	3.6929e-25	3.6967e-25	1.2246e-24	1.6566e-24	1.6297e-24	9.7025e-26	9.7003e-26	7.7328e-26	7.7329e-26	8.1196e-26	1.0524e-25	7.5236e-25	7.505e-25	1.8011e-25	8.9787e-26	2.8965e-25	2.8965e-25
H3P2O7-	5.3756e-54	5.3756e-54	5.3756e-54	5.3756e-54	5.3764e-54	5.3847e-54	5.4673e-54	6.3655e-54	2.8496e-53	9.2191e-50	1.2305e-47	4.2606e-44	7.2541e-43	1.7255e-41	1.9771e-41	2.6048e-39	3.6737e-39	3.0052e-36	6.3245e-34	4.9523e-32	1.8737e-30	7.8608e-30	7.8717e-30	4.2031e-29	6.7259e-29	6.751e-29	1.0578e-28	1.0579e-28	3.822e-26	3.8223e-26	4.4979e-26	1.0721e-25	1.04e-22	1.0401e-22	1.1082e-22	1.149e-22	5.2263e-21	5.2263e-21
H3PO2,AQ	4.2082e-54	4.2082e-54	4.2082e-54	4.2082e-54	4.2089e-54	4.2156e-54	4.2825e-54	5.0118e-54	2.358e-53	9.6637e-50	1.4546e-47	6.045e-44	1.103e-42	2.8586e-41	3.2812e-41	4.686e-39	6.6553e-39	6.4076e-36	1.5426e-33	1.2707e-31	4.5713e-30	1.8226e-29	1.8253e-29	1.0852e-28	1.7406e-28	1.715e-28	1.241e-29	1.2408e-29	3.9445e-29	3.9446e-29	4.3029e-29	6.8415e-29	2.6015e-27	2.5952e-27	6.46e-28	3.2861e-28	2.4885e-27	2.4885e-27
ClO-	4.6674e-64	4.6674e-64	4.6674e-64	4.6674e-64	4.6682e-64	4.6765e-64	4.7596e-64	5.6743e-64	3.2193e-63	4.2285e-59	1.4902e-56	3.388e-52	1.2147e-50	7.0106e-49	8.3444e-49	4.807e-46	7.589e-46	7.3195e-42	1.6572e-38	1.1939e-35	3.5227e-33	3.5452e-32	3.5526e-32	4.662e-31	9.8286e-31	9.9686e-31	7.9795e-30	7.981e-30	4.1528e-28	4.153e-28	4.4826e-28	6.7407e-28	1.7573e-26	1.7599e-26	4.1013e-26	6.2734e-26	1.9368e-25	1.9368e-25
HO2-	9.0745e-65	9.0745e-65	9.0745e-65	9.0745e-65	9.0761e-65	9.0924e-65	9.2554e-65	1.1051e-64	6.3561e-64	8.5018e-60	2.8731e-57	5.4845e-53	1.7923e-51	9.1906e-50	1.0889e-49	5.0904e-47	7.8926e-47	4.8368e-43	6.5757e-40	2.8693e-37	5.3379e-35	4.433e-34	4.4414e-34	4.6169e-33	9.1095e-33	9.241e-33	7.8142e-32	7.8157e-32	1.4909e-30	1.4909e-30	1.565e-30	2.0278e-30	1.6268e-29	1.6292e-29	3.7745e-29	5.7469e-29	9.182e-29	9.182e-29
H4P2O7,AQ	1.7469e-65	1.7469e-65	1.7469e-65	1.7469e-65	1.7472e-65	1.7506e-65	1.7842e-65	2.1579e-65	1.4071e-64	3.5904e-60	1.7359e-57	5.5313e-53	2.0878e-51	1.2188e-49	1.4487e-49	7.5046e-47	1.1703e-46	7.5596e-43	9.3872e-40	3.2647e-37	4.3989e-35	3.1238e-34	3.1298e-34	3.1957e-33	6.2117e-33	6.2452e-33	1.2068e-32	1.207e-32	1.9654e-29	1.9656e-29	2.4125e-29	7.2111e-29	4.7163e-25	4.7171e-25	5.2821e-25	5.6322e-25	6.7424e-23	6.7424e-23
H2O2,AQ	5.8209e-66	5.8209e-66	5.8209e-66	5.8209e-66	5.8221e-66	5.8335e-66	5.9482e-66	7.2249e-66	4.9284e-65	1.7715e-60	1.1608e-57	7.5085e-53	3.8738e-51	3.3463e-49	4.0522e-49	4.3481e-46	7.174e-46	1.65e-41	7.5839e-38	9.8919e-35	4.9145e-32	6.166e-31	6.1802e-31	1.0625e-29	2.43e-29	2.4683e-29	2.4594e-28	2.4599e-28	1.7261e-26	1.7261e-26	1.8782e-26	2.9496e-26	1.1233e-24	1.1249e-24	2.6854e-24	4.1569e-24	1.4834e-23	1.4834e-23
HClO,AQ	1.5674e-69	1.5674e-69	1.5674e-69	1.5674e-69	1.5677e-69	1.5709e-69	1.6031e-69	1.963e-69	1.4518e-68	8.4471e-64	7.745e-61	9.6075e-56	6.4012e-54	7.4632e-52	9.1478e-52	1.5818e-48	2.7079e-48	1.4098e-43	1.4242e-39	3.7797e-36	3.4867e-33	5.6185e-32	5.6328e-32	1.3035e-30	3.2427e-30	3.2936e-30	3.1568e-29	3.1575e-29	6.4096e-27	6.4099e-27	7.1827e-27	1.3198e-26	1.7479e-24	1.7506e-24	4.2169e-24	6.5699e-24	4.643e-23	4.643e-23
O2,AQ	3.9536e-96	3.9536e-96	3.9536e-96	3.9536e-96	3.9547e-96	3.966e-96	4.0794e-96	5.4065e-96	8.7518e-95	3.909e-88	5.5364e-84	8.0822e-77	3.0079e-74	2.4835e-71	3.3178e-71	1.3421e-66	2.884e-66	1.4991e-59	8.0254e-54	7.1864e-49	1.637e-44	1.0291e-42	1.0329e-42	1.0975e-40	4.3261e-40	4.4541e-40	3.4799e-38	3.4813e-38	6.9906e-35	6.991e-35	8.0938e-35	1.7728e-34	1.0456e-31	1.0487e-31	5.756e-31	1.3501e-30	1.3049e-29	1.3049e-29
gCl-	-0.1884	-0.1884	-0.1884	-0.1884	-0.1884	-0.1884	-0.1885	-0.1885	-0.1894	-0.1945	-0.1984	-0.2072	-0.2113	-0.2178	-0.2185	-0.2413	-0.2427	-0.2645	-0.2791	-0.2992	-0.336	-0.3604	-0.3604	-0.3986	-0.4117	-0.4117	-0.4088	-0.4088	-0.4627	-0.4627	-0.4643	-0.4731	-0.5547	-0.5547	-0.558	-0.5602	-0.5931	-0.5931
gNa+	-0.1896	-0.1896	-0.1896	-0.1896	-0.1896	-0.1896	-0.1896	-0.1897	-0.1899	-0.1918	-0.1935	-0.1985	-0.2013	-0.2064	-0.207	-0.227	-0.2282	-0.2512	-0.2756	-0.3112	-0.3632	-0.3923	-0.3923	-0.4329	-0.4459	-0.4459	-0.4396	-0.4396	-0.4874	-0.4874	-0.4888	-0.4962	-0.5622	-0.5622	-0.5646	-0.5663	-0.592	-0.592
gCa+2	-0.6428	-0.6428	-0.6428	-0.6428	-0.6428	-0.6428	-0.6428	-0.6429	-0.6445	-0.6549	-0.6634	-0.6845	-0.6949	-0.7122	-0.7141	-0.7759	-0.7797	-0.847	-0.9084	-0.9945	-1.1287	-1.2086	-1.2087	-1.3256	-1.3643	-1.3643	-1.3564	-1.3564	-1.5088	-1.5088	-1.5133	-1.5375	-1.7612	-1.7612	-1.7704	-1.7764	-1.867	-1.867
gH2,AQ	0.0776	0.0776	0.0776	0.0776	0.0776	0.0776	0.0776	0.0774	0.076	0.0695	0.0668	0.0645	0.0646	0.0652	0.0652	0.0677	0.0679	0.0741	0.0813	0.0882	0.0942	0.0964	0.0964	0.0984	0.0988	0.0987	0.088	0.088	0.088	0.088	0.088	0.0879	0.0866	0.0866	0.0861	0.0859	0.0849	0.0849
gOH-	-0.1884	-0.1884	-0.1884	-0.1884	-0.1884	-0.1884	-0.1885	-0.1885	-0.1894	-0.1945	-0.1984	-0.2072	-0.2113	-0.2178	-0.2185	-0.2413	-0.2427	-0.2645	-0.2791	-0.2992	-0.336	-0.3604	-0.3604	-0.3986	-0.4117	-0.4117	-0.4088	-0.4088	-0.4627	-0.4627	-0.4643	-0.4731	-0.5547	-0.5547	-0.558	-0.5602	-0.5931	-0.5931
gNaCl,AQ	0	0	0	0	0	0	0	0	0	0	0	0	0	0	0	0	0	0	0	0	0	0	0	0	0	0	0	0	0	0	0	0	0	0	0	0	0	0
gK+	-0.2206	-0.2206	-0.2206	-0.2206	-0.2206	-0.2206	-0.2206	-0.2207	-0.221	-0.2235	-0.2256	-0.2318	-0.2351	-0.2411	-0.2419	-0.2653	-0.2667	-0.2926	-0.3186	-0.3563	-0.4126	-0.4446	-0.4446	-0.4898	-0.5043	-0.5043	-0.495	-0.495	-0.5489	-0.5489	-0.5504	-0.5588	-0.6336	-0.6336	-0.6361	-0.638	-0.6671	-0.6671
gNaOH,AQ	0	0	0	0	0	0	0	0	0	0	0	0	0	0	0	0	0	0	0	0	0	0	0	0	0	0	0	0	0	0	0	0	0	0	0	0	0	0
gCaCl+	-0.1896	-0.1896	-0.1896	-0.1896	-0.1896	-0.1896	-0.1896	-0.1897	-0.1899	-0.1918	-0.1935	-0.1985	-0.2013	-0.2064	-0.207	-0.227	-0.2282	-0.2512	-0.2756	-0.3112	-0.3632	-0.3923	-0.3923	-0.4329	-0.4459	-0.4459	-0.4396	-0.4396	-0.4874	-0.4874	-0.4888	-0.4962	-0.5622	-0.5622	-0.5646	-0.5663	-0.592	-0.592
gCaOH+	-0.1896	-0.1896	-0.1896	-0.1896	-0.1896	-0.1896	-0.1896	-0.1897	-0.1899	-0.1918	-0.1935	-0.1985	-0.2013	-0.2064	-0.207	-0.227	-0.2282	-0.2512	-0.2756	-0.3112	-0.3632	-0.3923	-0.3923	-0.4329	-0.4459	-0.4459	-0.4396	-0.4396	-0.4874	-0.4874	-0.4888	-0.4962	-0.5622	-0.5622	-0.5646	-0.5663	-0.592	-0.592
gCa(CO3),AQ	0	0	0	0	0	0	0	0	0	0	0	0	0	0	0	0	0	0	0	0	0	0	0	0	0	0	0	0	0	0	0	0	0	0	0	0	0	0
gCO3-2	-0.6534	-0.6534	-0.6534	-0.6534	-0.6534	-0.6534	-0.6534	-0.6537	-0.6564	-0.6736	-0.6868	-0.7162	-0.7294	-0.7498	-0.7519	-0.8204	-0.8246	-0.891	-0.9338	-0.9904	-1.0967	-1.1688	-1.1688	-1.2832	-1.3231	-1.3232	-1.3231	-1.3231	-1.4911	-1.4911	-1.4961	-1.5236	-1.7839	-1.784	-1.7953	-1.8025	-1.91	-1.91
gCaCl2,AQ	0	0	0	0	0	0	0	0	0	0	0	0	0	0	0	0	0	0	0	0	0	0	0	0	0	0	0	0	0	0	0	0	0	0	0	0	0	0
gHFeO2-	-0.1574	-0.1574	-0.1574	-0.1574	-0.1574	-0.1575	-0.1575	-0.1575	-0.1583	-0.1628	-0.1662	-0.174	-0.1775	-0.1831	-0.1837	-0.203	-0.2042	-0.2231	-0.2361	-0.2541	-0.2866	-0.308	-0.3081	-0.3416	-0.3532	-0.3533	-0.3534	-0.3534	-0.4013	-0.4013	-0.4027	-0.4105	-0.4834	-0.4834	-0.4865	-0.4885	-0.5181	-0.5181
gKOH,AQ	0	0	0	0	0	0	0	0	0	0	0	0	0	0	0	0	0	0	0	0	0	0	0	0	0	0	0	0	0	0	0	0	0	0	0	0	0	0
gNaHSiO3,AQ	0	0	0	0	0	0	0	0	0	0	0	0	0	0	0	0	0	0	0	0	0	0	0	0	0	0	0	0	0	0	0	0	0	0	0	0	0	0
gKCl,AQ	0	0	0	0	0	0	0	0	0	0	0	0	0	0	0	0	0	0	0	0	0	0	0	0	0	0	0	0	0	0	0	0	0	0	0	0	0	0
gHSiO3-	-0.1574	-0.1574	-0.1574	-0.1574	-0.1574	-0.1575	-0.1575	-0.1575	-0.1583	-0.1628	-0.1662	-0.174	-0.1775	-0.1831	-0.1837	-0.203	-0.2042	-0.2231	-0.2361	-0.2541	-0.2866	-0.308	-0.3081	-0.3416	-0.3532	-0.3533	-0.3534	-0.3534	-0.4013	-0.4013	-0.4027	-0.4105	-0.4834	-0.4834	-0.4865	-0.4885	-0.5181	-0.5181
gHCO3-	-0.1574	-0.1574	-0.1574	-0.1574	-0.1574	-0.1575	-0.1575	-0.1575	-0.1583	-0.1628	-0.1662	-0.174	-0.1775	-0.1831	-0.1837	-0.203	-0.2042	-0.2231	-0.2361	-0.2541	-0.2866	-0.308	-0.3081	-0.3416	-0.3532	-0.3533	-0.3534	-0.3534	-0.4013	-0.4013	-0.4027	-0.4105	-0.4834	-0.4834	-0.4865	-0.4885	-0.5181	-0.5181
gCa(HSiO3)+	-0.1896	-0.1896	-0.1896	-0.1896	-0.1896	-0.1896	-0.1896	-0.1897	-0.1899	-0.1918	-0.1935	-0.1985	-0.2013	-0.2064	-0.207	-0.227	-0.2282	-0.2512	-0.2756	-0.3112	-0.3632	-0.3923	-0.3923	-0.4329	-0.4459	-0.4459	-0.4396	-0.4396	-0.4874	-0.4874	-0.4888	-0.4962	-0.5622	-0.5622	-0.5646	-0.5663	-0.592	-0.592
gCa(HCO3)+	-0.1896	-0.1896	-0.1896	-0.1896	-0.1896	-0.1896	-0.1896	-0.1897	-0.1899	-0.1918	-0.1935	-0.1985	-0.2013	-0.2064	-0.207	-0.227	-0.2282	-0.2512	-0.2756	-0.3112	-0.3632	-0.3923	-0.3923	-0.4329	-0.4459	-0.4459	-0.4396	-0.4396	-0.4874	-0.4874	-0.4888	-0.4962	-0.5622	-0.5622	-0.5646	-0.5663	-0.592	-0.592
gMgOH+	-0.1896	-0.1896	-0.1896	-0.1896	-0.1896	-0.1896	-0.1896	-0.1897	-0.1899	-0.1918	-0.1935	-0.1985	-0.2013	-0.2064	-0.207	-0.227	-0.2282	-0.2512	-0.2756	-0.3112	-0.3632	-0.3923	-0.3923	-0.4329	-0.4459	-0.4459	-0.4396	-0.4396	-0.4874	-0.4874	-0.4888	-0.4962	-0.5622	-0.5622	-0.5646	-0.5663	-0.592	-0.592
gMg+2	-0.5318	-0.5318	-0.5318	-0.5318	-0.5318	-0.5318	-0.5318	-0.532	-0.5332	-0.5412	-0.548	-0.5648	-0.5732	-0.5873	-0.5889	-0.6392	-0.6424	-0.699	-0.7536	-0.8308	-0.9483	-1.017	-1.017	-1.1165	-1.1492	-1.1493	-1.1472	-1.1472	-1.2758	-1.2758	-1.2796	-1.2999	-1.4881	-1.4881	-1.4961	-1.5012	-1.5778	-1.5778
gFeO,AQ	0	0	0	0	0	0	0	0	0	0	0	0	0	0	0	0	0	0	0	0	0	0	0	0	0	0	0	0	0	0	0	0	0	0	0	0	0	0
gMgCl+	-0.1896	-0.1896	-0.1896	-0.1896	-0.1896	-0.1896	-0.1896	-0.1897	-0.1899	-0.1918	-0.1935	-0.1985	-0.2013	-0.2064	-0.207	-0.227	-0.2282	-0.2512	-0.2756	-0.3112	-0.3632	-0.3923	-0.3923	-0.4329	-0.4459	-0.4459	-0.4396	-0.4396	-0.4874	-0.4874	-0.4888	-0.4962	-0.5622	-0.5622	-0.5646	-0.5663	-0.592	-0.592
gFeOH+	-0.1896	-0.1896	-0.1896	-0.1896	-0.1896	-0.1896	-0.1896	-0.1897	-0.1899	-0.1918	-0.1935	-0.1985	-0.2013	-0.2064	-0.207	-0.227	-0.2282	-0.2512	-0.2756	-0.3112	-0.3632	-0.3923	-0.3923	-0.4329	-0.4459	-0.4459	-0.4396	-0.4396	-0.4874	-0.4874	-0.4888	-0.4962	-0.5622	-0.5622	-0.5646	-0.5663	-0.592	-0.592
gMg(CO3),AQ	0	0	0	0	0	0	0	0	0	0	0	0	0	0	0	0	0	0	0	0	0	0	0	0	0	0	0	0	0	0	0	0	0	0	0	0	0	0
gSiO2,AQ	0	0	0	0	0	0	0	0	0	0	0	0	0	0	0	0	0	0	0	0	0	0	0	0	0	0	0	0	0	0	0	0	0	0	0	0	0	0
gFeO2-	-0.1574	-0.1574	-0.1574	-0.1574	-0.1574	-0.1575	-0.1575	-0.1575	-0.1583	-0.1628	-0.1662	-0.174	-0.1775	-0.1831	-0.1837	-0.203	-0.2042	-0.2231	-0.2361	-0.2541	-0.2866	-0.308	-0.3081	-0.3416	-0.3532	-0.3533	-0.3534	-0.3534	-0.4013	-0.4013	-0.4027	-0.4105	-0.4834	-0.4834	-0.4865	-0.4885	-0.5181	-0.5181
gFe+2	-0.6428	-0.6428	-0.6428	-0.6428	-0.6428	-0.6428	-0.6428	-0.6429	-0.6445	-0.6549	-0.6634	-0.6845	-0.6949	-0.7122	-0.7141	-0.7759	-0.7797	-0.847	-0.9084	-0.9945	-1.1287	-1.2086	-1.2087	-1.3256	-1.3643	-1.3643	-1.3564	-1.3564	-1.5088	-1.5088	-1.5133	-1.5375	-1.7612	-1.7612	-1.7704	-1.7764	-1.867	-1.867
gPO4-3	-1.7437	-1.7437	-1.7437	-1.7437	-1.7437	-1.7437	-1.7438	-1.7444	-1.7512	-1.7936	-1.8264	-1.9003	-1.9339	-1.9862	-1.9918	-2.1696	-2.1804	-2.3516	-2.4617	-2.607	-2.8789	-3.0624	-3.0626	-3.3523	-3.4528	-3.4529	-3.4299	-3.4299	-3.8489	-3.8489	-3.8614	-3.9298	-4.5752	-4.5752	-4.6021	-4.6196	-4.8846	-4.8846
gH+	-0.1089	-0.1089	-0.1089	-0.1089	-0.1089	-0.1089	-0.1089	-0.1089	-0.1089	-0.1091	-0.1095	-0.1115	-0.1128	-0.1156	-0.116	-0.1275	-0.1282	-0.1434	-0.1631	-0.1924	-0.2324	-0.2535	-0.2535	-0.2816	-0.2903	-0.2903	-0.289	-0.289	-0.32	-0.32	-0.3208	-0.3255	-0.3664	-0.3664	-0.368	-0.369	-0.3849	-0.3849
gMg(HSiO3)+	-0.1896	-0.1896	-0.1896	-0.1896	-0.1896	-0.1896	-0.1896	-0.1897	-0.1899	-0.1918	-0.1935	-0.1985	-0.2013	-0.2064	-0.207	-0.227	-0.2282	-0.2512	-0.2756	-0.3112	-0.3632	-0.3923	-0.3923	-0.4329	-0.4459	-0.4459	-0.4396	-0.4396	-0.4874	-0.4874	-0.4888	-0.4962	-0.5622	-0.5622	-0.5646	-0.5663	-0.592	-0.592
gFeCl+	-0.1896	-0.1896	-0.1896	-0.1896	-0.1896	-0.1896	-0.1896	-0.1897	-0.1899	-0.1918	-0.1935	-0.1985	-0.2013	-0.2064	-0.207	-0.227	-0.2282	-0.2512	-0.2756	-0.3112	-0.3632	-0.3923	-0.3923	-0.4329	-0.4459	-0.4459	-0.4396	-0.4396	-0.4874	-0.4874	-0.4888	-0.4962	-0.5622	-0.5622	-0.5646	-0.5663	-0.592	-0.592
gCO2,AQ	0.0776	0.0776	0.0776	0.0776	0.0776	0.0776	0.0776	0.0774	0.076	0.0695	0.0668	0.0645	0.0646	0.0652	0.0652	0.0677	0.0679	0.0741	0.0813	0.0882	0.0942	0.0964	0.0964	0.0984	0.0988	0.0987	0.088	0.088	0.088	0.088	0.088	0.0879	0.0866	0.0866	0.0861	0.0859	0.0849	0.0849
gMg(HCO3)+	-0.1896	-0.1896	-0.1896	-0.1896	-0.1896	-0.1896	-0.1896	-0.1897	-0.1899	-0.1918	-0.1935	-0.1985	-0.2013	-0.2064	-0.207	-0.227	-0.2282	-0.2512	-0.2756	-0.3112	-0.3632	-0.3923	-0.3923	-0.4329	-0.4459	-0.4459	-0.4396	-0.4396	-0.4874	-0.4874	-0.4888	-0.4962	-0.5622	-0.5622	-0.5646	-0.5663	-0.592	-0.592
gHCl,AQ	0	0	0	0	0	0	0	0	0	0	0	0	0	0	0	0	0	0	0	0	0	0	0	0	0	0	0	0	0	0	0	0	0	0	0	0	0	0
gHPO4-2	-0.7483	-0.7483	-0.7483	-0.7483	-0.7483	-0.7483	-0.7483	-0.7486	-0.7516	-0.7707	-0.7854	-0.8183	-0.8332	-0.8563	-0.8588	-0.9375	-0.9423	-1.0178	-1.0658	-1.1293	-1.2491	-1.3304	-1.3305	-1.4592	-1.504	-1.5041	-1.4963	-1.4963	-1.6834	-1.6834	-1.689	-1.7195	-2.0079	-2.0079	-2.0201	-2.0279	-2.1463	-2.1463
gHFeO2,AQ	0	0	0	0	0	0	0	0	0	0	0	0	0	0	0	0	0	0	0	0	0	0	0	0	0	0	0	0	0	0	0	0	0	0	0	0	0	0
gCO,AQ	0	0	0	0	0	0	0	0	0	0	0	0	0	0	0	0	0	0	0	0	0	0	0	0	0	0	0	0	0	0	0	0	0	0	0	0	0	0
gHPO3-2	-0.7483	-0.7483	-0.7483	-0.7483	-0.7483	-0.7483	-0.7483	-0.7486	-0.7516	-0.7707	-0.7854	-0.8183	-0.8332	-0.8563	-0.8588	-0.9375	-0.9423	-1.0178	-1.0658	-1.1293	-1.2491	-1.3304	-1.3305	-1.4592	-1.504	-1.5041	-1.4963	-1.4963	-1.6834	-1.6834	-1.689	-1.7195	-2.0079	-2.0079	-2.0201	-2.0279	-2.1463	-2.1463
gFeO+	-0.1896	-0.1896	-0.1896	-0.1896	-0.1896	-0.1896	-0.1896	-0.1897	-0.1899	-0.1918	-0.1935	-0.1985	-0.2013	-0.2064	-0.207	-0.227	-0.2282	-0.2512	-0.2756	-0.3112	-0.3632	-0.3923	-0.3923	-0.4329	-0.4459	-0.4459	-0.4396	-0.4396	-0.4874	-0.4874	-0.4888	-0.4962	-0.5622	-0.5622	-0.5646	-0.5663	-0.592	-0.592
gH2PO4-	-0.1574	-0.1574	-0.1574	-0.1574	-0.1574	-0.1575	-0.1575	-0.1575	-0.1583	-0.1628	-0.1662	-0.174	-0.1775	-0.1831	-0.1837	-0.203	-0.2042	-0.2231	-0.2361	-0.2541	-0.2866	-0.308	-0.3081	-0.3416	-0.3532	-0.3533	-0.3534	-0.3534	-0.4013	-0.4013	-0.4027	-0.4105	-0.4834	-0.4834	-0.4865	-0.4885	-0.5181	-0.5181
gFeCl2,AQ	0	0	0	0	0	0	0	0	0	0	0	0	0	0	0	0	0	0	0	0	0	0	0	0	0	0	0	0	0	0	0	0	0	0	0	0	0	0
gH2PO3-	-0.1884	-0.1884	-0.1884	-0.1884	-0.1884	-0.1884	-0.1885	-0.1885	-0.1894	-0.1945	-0.1984	-0.2072	-0.2113	-0.2178	-0.2185	-0.2413	-0.2427	-0.2645	-0.2791	-0.2992	-0.336	-0.3604	-0.3604	-0.3986	-0.4117	-0.4117	-0.4088	-0.4088	-0.4627	-0.4627	-0.4643	-0.4731	-0.5547	-0.5547	-0.558	-0.5602	-0.5931	-0.5931
gFeOH+2	-0.8127	-0.8127	-0.8127	-0.8127	-0.8127	-0.8127	-0.8127	-0.8129	-0.815	-0.8287	-0.8399	-0.8674	-0.8808	-0.903	-0.9055	-0.9854	-0.9903	-1.0739	-1.1447	-1.2435	-1.4023	-1.4988	-1.4989	-1.6417	-1.6893	-1.6893	-1.6687	-1.6687	-1.8556	-1.8556	-1.8611	-1.8909	-2.1657	-2.1657	-2.1763	-2.1836	-2.2942	-2.2942
gP2O7-4	-3.6397	-3.6397	-3.6397	-3.6397	-3.6397	-3.6397	-3.6399	-3.6412	-3.6544	-3.7384	-3.8039	-3.9528	-4.0211	-4.1286	-4.1403	-4.5117	-4.5342	-4.8876	-5.1119	-5.4088	-5.9661	-6.3412	-6.3416	-6.9315	-7.1355	-7.1354	-7.0416	-7.0416	-7.8809	-7.881	-7.906	-8.0427	-9.3261	-9.3261	-9.3768	-9.411	-9.9337	-9.9337
gH3PO4,AQ	0	0	0	0	0	0	0	0	0	0	0	0	0	0	0	0	0	0	0	0	0	0	0	0	0	0	0	0	0	0	0	0	0	0	0	0	0	0
gHP2O7-3	-1.7437	-1.7437	-1.7437	-1.7437	-1.7437	-1.7437	-1.7438	-1.7444	-1.7512	-1.7936	-1.8264	-1.9003	-1.9339	-1.9862	-1.9918	-2.1696	-2.1804	-2.3516	-2.4617	-2.607	-2.8789	-3.0624	-3.0626	-3.3523	-3.4528	-3.4529	-3.4299	-3.4299	-3.8489	-3.8489	-3.8614	-3.9298	-4.5752	-4.5752	-4.6021	-4.6196	-4.8846	-4.8846
gFeCl+2	-0.8127	-0.8127	-0.8127	-0.8127	-0.8127	-0.8127	-0.8127	-0.8129	-0.815	-0.8287	-0.8399	-0.8674	-0.8808	-0.903	-0.9055	-0.9854	-0.9903	-1.0739	-1.1447	-1.2435	-1.4023	-1.4988	-1.4989	-1.6417	-1.6893	-1.6893	-1.6687	-1.6687	-1.8556	-1.8556	-1.8611	-1.8909	-2.1657	-2.1657	-2.1763	-2.1836	-2.2942	-2.2942
gH3PO3,AQ	0	0	0	0	0	0	0	0	0	0	0	0	0	0	0	0	0	0	0	0	0	0	0	0	0	0	0	0	0	0	0	0	0	0	0	0	0	0
gFe+3	-1.1135	-1.1135	-1.1135	-1.1135	-1.1135	-1.1135	-1.1135	-1.1138	-1.1169	-1.1365	-1.1524	-1.1907	-1.2092	-1.239	-1.2422	-1.3457	-1.3522	-1.4657	-1.5676	-1.7091	-1.9317	-2.0658	-2.0659	-2.2641	-2.3304	-2.3305	-2.3334	-2.3334	-2.6002	-2.6002	-2.608	-2.6507	-3.0492	-3.0493	-3.0668	-3.0779	-3.2419	-3.2419
gH2P2O7-2	-0.7483	-0.7483	-0.7483	-0.7483	-0.7483	-0.7483	-0.7483	-0.7486	-0.7516	-0.7707	-0.7854	-0.8183	-0.8332	-0.8563	-0.8588	-0.9375	-0.9423	-1.0178	-1.0658	-1.1293	-1.2491	-1.3304	-1.3305	-1.4592	-1.504	-1.5041	-1.4963	-1.4963	-1.6834	-1.6834	-1.689	-1.7195	-2.0079	-2.0079	-2.0201	-2.0279	-2.1463	-2.1463
gH2PO2-	-0.1884	-0.1884	-0.1884	-0.1884	-0.1884	-0.1884	-0.1885	-0.1885	-0.1894	-0.1945	-0.1984	-0.2072	-0.2113	-0.2178	-0.2185	-0.2413	-0.2427	-0.2645	-0.2791	-0.2992	-0.336	-0.3604	-0.3604	-0.3986	-0.4117	-0.4117	-0.4088	-0.4088	-0.4627	-0.4627	-0.4643	-0.4731	-0.5547	-0.5547	-0.558	-0.5602	-0.5931	-0.5931
gH3P2O7-	-0.1574	-0.1574	-0.1574	-0.1574	-0.1574	-0.1575	-0.1575	-0.1575	-0.1583	-0.1628	-0.1662	-0.174	-0.1775	-0.1831	-0.1837	-0.203	-0.2042	-0.2231	-0.2361	-0.2541	-0.2866	-0.308	-0.3081	-0.3416	-0.3532	-0.3533	-0.3534	-0.3534	-0.4013	-0.4013	-0.4027	-0.4105	-0.4834	-0.4834	-0.4865	-0.4885	-0.5181	-0.5181
gH3PO2,AQ	0	0	0	0	0	0	0	0	0	0	0	0	0	0	0	0	0	0	0	0	0	0	0	0	0	0	0	0	0	0	0	0	0	0	0	0	0	0
gClO-	-0.1574	-0.1574	-0.1574	-0.1574	-0.1574	-0.1575	-0.1575	-0.1575	-0.1583	-0.1628	-0.1662	-0.174	-0.1775	-0.1831	-0.1837	-0.203	-0.2042	-0.2231	-0.2361	-0.2541	-0.2866	-0.308	-0.3081	-0.3416	-0.3532	-0.3533	-0.3534	-0.3534	-0.4013	-0.4013	-0.4027	-0.4105	-0.4834	-0.4834	-0.4865	-0.4885	-0.5181	-0.5181
gHO2-	-0.1574	-0.1574	-0.1574	-0.1574	-0.1574	-0.1575	-0.1575	-0.1575	-0.1583	-0.1628	-0.1662	-0.174	-0.1775	-0.1831	-0.1837	-0.203	-0.2042	-0.2231	-0.2361	-0.2541	-0.2866	-0.308	-0.3081	-0.3416	-0.3532	-0.3533	-0.3534	-0.3534	-0.4013	-0.4013	-0.4027	-0.4105	-0.4834	-0.4834	-0.4865	-0.4885	-0.5181	-0.5181
gH4P2O7,AQ	0	0	0	0	0	0	0	0	0	0	0	0	0	0	0	0	0	0	0	0	0	0	0	0	0	0	0	0	0	0	0	0	0	0	0	0	0	0
gH2O2,AQ	0	0	0	0	0	0	0	0	0	0	0	0	0	0	0	0	0	0	0	0	0	0	0	0	0	0	0	0	0	0	0	0	0	0	0	0	0	0
gHClO,AQ	0	0	0	0	0	0	0	0	0	0	0	0	0	0	0	0	0	0	0	0	0	0	0	0	0	0	0	0	0	0	0	0	0	0	0	0	0	0
gO2,AQ	0.0776	0.0776	0.0776	0.0776	0.0776	0.0776	0.0776	0.0774	0.076	0.0695	0.0668	0.0645	0.0646	0.0652	0.0652	0.0677	0.0679	0.0741	0.0813	0.0882	0.0942	0.0964	0.0964	0.0984	0.0988	0.0987	0.088	0.088	0.088	0.088	0.088	0.0879	0.0866	0.0866	0.0861	0.0859	0.0849	0.0849
total_HCO3-	999	999	999	999	999	999	999	999	999	999	999	999	999	999	999	999	999	999	999	999	999	999	999	999	999	999	999	999	999	999	999	999	999	999	999	999	999	999
total_Na+	0.563701	0.563701	0.563701	0.563701	0.563701	0.563701	0.563712	0.563732	0.563696	0.563561	0.563531	0.563386	0.563355	0.563313	0.563323	0.563219	0.563239	0.563074	0.562965	0.562879	0.562753	0.562646	0.562646	0.561676	0.560966	0.560416	0.472487	0.472477	0.46984	0.46984	0.46983	0.46979	0.46948	0.46947	0.46643	0.46571	0.46564	0.46564
TCO2	0.000558391	0.000558391	0.000558391	0.000558391	0.000558381	0.000558361	0.000558172	0.000556193	0.000536658	0.00042899	0.000364256	0.000270183	0.000247604	0.000236158	0.000236621	0.00028005	0.00028599	0.000549562	0.00097086	0.0011045	0.000730503	0.000492798	0.000492568	0.000254544	0.000203001	0.00020243	0.000133979	0.000133969	2.54457e-05	2.54457e-05	2.42585e-05	1.87546e-05	2.14355e-06	2.14325e-06	2.00205e-06	1.93115e-06	6.76928e-07	6.76928e-07
HYDROXYAPATITE_out	0.0021507	0.0021507	0.0021507	0.0021507	0.0021507	0.0021507	0.0021507	0.0021507	0.0021507	0.0021507	0.0021507	0.0021507	0.0021507	0.0021507	0.0021507	0.0021507	0.0021507	0.0021507	0.0021507	0.0021507	0.0021507	0.0021507	0.0021507	0.0021507	0.0021507	0.0021507	0.0021507	0.0021507	0.0021507	0.0021507	0.0021507	0.0021507	0.0021507	0.0021507	0.0021507	0.0021507	0.0021507	0.0021507
SERPENTINE_out	3.4157	3.4157	3.4157	3.4157	3.4157	3.4157	3.4156	3.4156	3.4153	3.4141	3.4141	3.4161	3.4175	3.4194	3.4195	3.4236	3.4239	3.4318	3.4401	3.4485	3.4567	3.4603	3.4603	3.454	3.4396	3.4232	0.46893	0.46867	0.33832	0.33832	0.33787	0.33554	0.31893	0.31842	0.12451	0.078201	0.073943	0.073943
CHRYSOTILE_pcss_out	3.193	3.193	3.193	3.193	3.193	3.193	3.193	3.1928	3.1902	3.1767	3.1689	3.1574	3.1539	3.1503	3.1502	3.1457	3.1454	3.1412	3.1399	3.1405	3.1427	3.144	3.1441	3.1652	3.1603	3.1459	0.44151	0.44126	0.31536	0.31536	0.31503	0.31334	0.30071	0.30023	0.11646	0.072786	0.069056	0.069056
GREENALITE_pcss_out	0.17796	0.17796	0.17796	0.17796	0.17796	0.17796	0.17797	0.17809	0.17923	0.18464	0.18709	0.18926	0.18934	0.18899	0.18896	0.18692	0.18671	0.1801	0.17065	0.15929	0.14666	0.14067	0.14066	0.12472	0.11928	0.11832	0.0093699	0.0093642	0.0078169	0.0078169	0.0078264	0.0078784	0.0082936	0.00828	0.0031867	0.0019919	0.0019443	0.0019443
CRONSTEDTITE,7A_pcss_out	0.044649	0.044649	0.044649	0.044649	0.044649	0.04465	0.04466	0.044766	0.045843	0.052767	0.058098	0.069475	0.074251	0.080077	0.080345	0.090952	0.091779	0.11046	0.12958	0.14864	0.16736	0.17558	0.17557	0.16409	0.15995	0.159	0.018057	0.018046	0.015145	0.015145	0.015011	0.014321	0.0099261	0.0099139	0.0048597	0.0034233	0.0029426	0.0029426
BRUCITE-SS_out	2.9217	2.9217	2.9217	2.9217	2.9217	2.9217	2.9217	2.9216	2.9206	2.9126	2.9045	2.8835	2.8737	2.8611	2.8605	2.8364	2.8345	2.7907	2.7454	2.7001	2.6556	2.6357	2.6356	2.5374	2.5004	2.489	0.00024329
BRUCITE_pcss_out	2.3088	2.3088	2.3088	2.3088	2.3088	2.3088	2.3089	2.3096	2.3164	2.3523	2.373	2.404	2.4135	2.4232	2.4236	2.4359	2.4367	2.4479	2.4507	2.4476	2.4402	2.4355	2.4355	2.3714	2.3447	2.3346	0.00023461
FE-BRUCITE_pcss_out	0.61285	0.61285	0.61285	0.61285	0.61284	0.61284	0.61276	0.61198	0.60423	0.5603	0.53159	0.47953	0.46015	0.43786	0.43688	0.4005	0.39784	0.34287	0.29463	0.25244	0.2154	0.20019	0.20016	0.16594	0.15567	0.15443	8.6812e-06
CLINOPYROXENE_out	0.066104	0.066104	0.066104	0.066104	0.066104	0.066105	0.066114	0.066204	0.067086	0.07174	0.074354	0.078064	0.079109	0.0801	0.080136	0.081351	0.08143	0.082897	0.084129	0.085288	0.086445	0.086931	0.086932	0.087441	0.087565	0.087565	0.08755	0.08755	0.088428	0.088428	0.088442	0.088512	0.088455	0.088266	0.016786
DIOPSIDE_pcss_out	0.065999	0.065999	0.065999	0.065999	0.065999	0.066	0.066009	0.066098	0.066973	0.071582	0.074162	0.077803	0.07882	0.079777	0.079812	0.080971	0.081046	0.082425	0.083584	0.084685	0.085802	0.086276	0.086276	0.086822	0.08696	0.086963	0.087203	0.087203	0.087995	0.087995	0.088007	0.088068	0.087936	0.087748	0.016688
HEDENBERGITE_pcss_out	0.00010501	0.00010501	0.00010501	0.00010501	0.00010501	0.00010502	0.00010508	0.00010576	0.00011269	0.00015754	0.00019157	0.00026099	0.00028901	0.00032269	0.00032416	0.00038027	0.00038446	0.00047143	0.00054552	0.00060353	0.00064393	0.00065558	0.00065556	0.00061881	0.00060445	0.00060239	0.00034644	0.00034643	0.00043329	0.00043329	0.000435	0.00044416	0.000519	0.00051788	9.8005e-05
ClO2-												4.4054e-97	4.8111e-94	1.3307e-90	1.8712e-90	4.7232e-85	1.1542e-84	7.2568e-77	2.7405e-70	1.1402e-64	8.5636e-60	8.2792e-58	8.3135e-58	1.3715e-55	6.0362e-55	6.2139e-55	4.5291e-53	4.5309e-53	1.1961e-49	1.1962e-49	1.3927e-49	3.1375e-49	2.0688e-46	2.0748e-46	1.131e-45	2.6473e-45	2.4931e-44	2.4931e-44
gClO2-												-0.174	-0.1775	-0.1831	-0.1837	-0.203	-0.2042	-0.2231	-0.2361	-0.2541	-0.2866	-0.308	-0.3081	-0.3416	-0.3532	-0.3533	-0.3534	-0.3534	-0.4013	-0.4013	-0.4027	-0.4105	-0.4834	-0.4834	-0.4865	-0.4885	-0.5181	-0.5181
ClO3-																			2.1937e-93	1.1638e-85	6.0704e-79	3.3419e-76	3.361e-76	3.8223e-73	2.9636e-72	3.0926e-72	1.7608e-69	1.7618e-69	1.356e-64	1.3561e-64	1.6791e-64	5.2581e-64	4.8954e-60	4.9165e-60	6.1123e-59	2.158e-58	5.1474e-57	5.1474e-57
gClO3-																			-0.2361	-0.2541	-0.2866	-0.308	-0.3081	-0.3416	-0.3532	-0.3533	-0.3534	-0.3534	-0.4013	-0.4013	-0.4027	-0.4105	-0.4834	-0.4834	-0.4865	-0.4885	-0.5181	-0.5181
ClO4-																						1.0188e-97	1.0263e-97	9.0485e-94	1.2793e-92	1.3535e-92	6.1496e-89	6.1544e-89	1.557e-82	1.5572e-82	2.0572e-82	9.1109e-82	1.3874e-76	1.3954e-76	3.9822e-75	2.129e-74	1.3576e-72	1.3576e-72
gClO4-																						-0.3604	-0.3604	-0.3986	-0.4117	-0.4117	-0.4088	-0.4088	-0.4627	-0.4627	-0.4643	-0.4731	-0.5547	-0.5547	-0.558	-0.5602	-0.5931	-0.5931
MAGNETITE_out																						9.2743e-05	0.00012686	0.042801	0.054564	0.053837	0.039614	0.039618	2.1633e-08
IDEAL-OLIVINE_out																									0.024582	0.056339	5.824	5.8245	6.0804	6.0804	6.0812	6.085	6.1115	6.1121	6.3519	6.4095	6.4156	6.4156
FAYALITE_pcss_out																									0.003933	0.0089857	0.55296	0.55299	0.6205	0.6205	0.62075	0.62205	0.63017	0.63022	0.64818	0.65289	0.65391	0.65391
FORSTERITE_pcss_out																									0.020649	0.047353	5.271	5.2715	5.4599	5.4599	5.4604	5.4629	5.4813	5.4819	5.7037	5.7566	5.7617	5.7617
AMPHIB.-TERNARY_out																																	0.00021916	0.00031387	0.036055	0.04445	0.044617	0.044617
TREMOLITE_pcss_out																																	0.00021916	0.00031387	0.036055	0.04445	0.044617	0.044617
FERROTREMOLITE_pcss_out																																	1.233e-14	1.7657e-14	1.9705e-12	2.4451e-12	3.0545e-12	3.0545e-12
