# Supplementary material for: Evaluating Serpentinization as a Source of Phosphite to Microbial Communities in Hydrothermal Vents
Source: Geobiology. 2025 Mar 25;23(2):e70016. doi: 10.1111/gbi.70016 (PMC11933879; doi:10.1111/gbi.70016)
Supplement: Supplementary file 3 — Data S2. Numerical data underlying the geochemically‐modelled phosphite production in ultramafic serpentinites with different compositions of olivine, pyroxene and orthopyroxene in Figure 5. [file GBI-23-e70016-s002.csv]

Variables	Xi	Aw	Temp	I	pH	TDS%	Solv_Mass	Cl-	Na+	NaCl,AQ	CaCl+	K+	H2,AQ	Ca+2	CO2,AQ	CaCl2,AQ	SiO2,AQ	KCl,AQ	CaOH+	HCO3-	Ca(HCO3)+	OH-	MgCl+	Mg+2	NaOH,AQ	HSiO3-	NaHSiO3,AQ	H+	Ca(HSiO3)+	HCl,AQ	MgOH+	CO,AQ	FeCl2,AQ	FeCl+	Ca(CO3),AQ	FeOH+	KOH,AQ	Fe+2	FeO,AQ	Mg(HCO3)+	HFeO2-	CO3-2	FeO2-	Mg(HSiO3)+	HFeO2,AQ	Mg(CO3),AQ	H2PO4-	FeO+	HPO4-2
r6-seawater-300.00-300.00-0.20-0.00-0.00-100.00.6o	1.00E-14	0.98641	300	0.38719	5.9718	3.02268	199.97345	0.38326	0.34413	0.11993	0.022053	0.0091887	0.0056513	0.003857	0.0022104	0.0019008	0.0016115	0.00061244	0.00017089	4.54E-05	4.32E-05	2.47E-05	1.77E-05	5.11E-06	4.71E-06	2.45E-06	2.25E-06	1.87E-06	1.31E-06	1.24E-06	1.02E-06	9.53E-07	7.81E-07	4.34E-07	2.86E-07	2.70E-07	1.88E-07	1.31E-07	9.20E-08	7.18E-08	1.09E-08	2.86E-09	2.06E-09	1.52E-09	1.00E-09	4.76E-11	3.68E-11	2.60E-12	1.03E-12
r6-seawater-300.00-300.00-0.20-5.00-85.00-10.00.6o	6.75E-14	0.97357	300	0.61645	5.6695	5.09618	116.81575	0.61098	0.54651	0.2479	0.037771	0.015475	0.23167	0.0053533	0.0037667	0.0042376	0.0012795	0.0013035	9.93E-05	4.41E-05	4.65E-05	1.34E-05	0.00029031	6.30E-05	3.31E-06	1.02E-06	1.26E-06	3.94E-06	6.03E-07	3.62E-06	5.67E-06	7.96E-05	3.39E-06	1.45E-06	1.38E-07	3.06E-07	1.36E-07	3.54E-07	4.66E-08	7.39E-07	2.89E-09	1.65E-09	8.22E-11	6.68E-09	7.49E-11	2.19E-10	1.81E-10	4.41E-13	3.27E-12
r6-seawater-300.00-300.00-0.20-5.00-84.00-11.00.6o	1.00E-14	0.97374	300	0.61254	5.67	5.06052	117.68984	0.60709	0.54307	0.24544	0.037491	0.015364	0.23114	0.0053293	0.0037393	0.0041909	0.001281	0.00129	9.92E-05	4.38E-05	4.60E-05	1.34E-05	0.00028686	6.25E-05	3.30E-06	1.02E-06	1.25E-06	3.94E-06	6.03E-07	3.59E-06	5.64E-06	7.86E-05	3.38E-06	1.45E-06	1.37E-07	3.08E-07	1.35E-07	3.55E-07	4.71E-08	7.28E-07	2.92E-09	1.64E-09	8.32E-11	6.65E-09	7.58E-11	2.17E-10	1.81E-10	4.45E-13	3.25E-12
r6-seawater-300.00-300.00-0.20-5.00-83.00-12.00.6o	6.72E-14	0.9739	300	0.60868	5.6706	5.02538	118.56388	0.60326	0.53967	0.24303	0.037215	0.015254	0.23066	0.0053057	0.0037122	0.0041451	0.0012826	0.0012767	9.92E-05	4.34E-05	4.56E-05	1.34E-05	0.00028343	6.20E-05	3.28E-06	1.03E-06	1.25E-06	3.93E-06	6.03E-07	3.57E-06	5.61E-06	7.77E-05	3.37E-06	1.45E-06	1.36E-07	3.10E-07	1.35E-07	3.56E-07	4.76E-08	7.18E-07	2.96E-09	1.62E-09	8.43E-11	6.63E-09	7.68E-11	2.14E-10	1.81E-10	4.49E-13	3.24E-12
r6-seawater-300.00-300.00-0.20-5.00-82.00-13.00.6o	3.83E-14	0.97406	300	0.60487	5.6712	4.99073	119.43805	0.59947	0.53631	0.24065	0.036943	0.015146	0.23023	0.0052823	0.0036855	0.0041001	0.0012842	0.0012637	9.91E-05	4.31E-05	4.52E-05	1.34E-05	0.00028	6.15E-05	3.27E-06	1.03E-06	1.25E-06	3.92E-06	6.04E-07	3.55E-06	5.57E-06	7.68E-05	3.36E-06	1.45E-06	1.35E-07	3.13E-07	1.34E-07	3.58E-07	4.81E-08	7.08E-07	2.99E-09	1.61E-09	8.54E-11	6.60E-09	7.77E-11	2.12E-10	1.80E-10	4.53E-13	3.22E-12
r6-seawater-300.00-300.00-0.20-5.00-81.00-14.00.6o	6.74E-14	0.97422	300	0.60111	5.6718	4.95656	120.31228	0.59573	0.533	0.23832	0.036675	0.01504	0.22985	0.0052591	0.0036591	0.0040559	0.0012859	0.0012509	9.90E-05	4.28E-05	4.48E-05	1.34E-05	0.00027658	6.10E-05	3.26E-06	1.03E-06	1.24E-06	3.91E-06	6.04E-07	3.52E-06	5.54E-06	7.59E-05	3.36E-06	1.45E-06	1.34E-07	3.15E-07	1.34E-07	3.59E-07	4.86E-08	6.98E-07	3.02E-09	1.60E-09	8.65E-11	6.57E-09	7.87E-11	2.09E-10	1.80E-10	4.58E-13	3.21E-12
r6-seawater-300.00-300.00-0.20-5.00-80.00-15.00.6o	6.63E-14	0.97437	300	0.5974	5.6724	4.92287	121.18656	0.59205	0.52973	0.23602	0.036411	0.014935	0.22952	0.0052363	0.0036331	0.0040125	0.0012876	0.0012383	9.89E-05	4.24E-05	4.44E-05	1.34E-05	0.00027316	6.04E-05	3.25E-06	1.03E-06	1.24E-06	3.91E-06	6.04E-07	3.50E-06	5.51E-06	7.51E-05	3.35E-06	1.46E-06	1.33E-07	3.18E-07	1.33E-07	3.61E-07	4.92E-08	6.88E-07	3.06E-09	1.58E-09	8.76E-11	6.54E-09	7.97E-11	2.07E-10	1.79E-10	4.62E-13	3.19E-12
r6-seawater-300.00-300.00-0.20-5.00-8.00-87.00.6o	1.00E-14	0.98292	300	0.41645	6.1181	3.29596	184.01356	0.41228	0.36996	0.13434	0.023971	0.0099623	0.14144	0.0040597	0.0023385	0.0021528	0.00066552	0.00068885	0.00024462	6.85E-05	6.61E-05	3.51E-05	3.07E-05	8.47E-06	6.95E-06	1.43E-06	1.37E-06	1.35E-06	7.72E-07	9.41E-07	2.33E-06	2.59E-05	6.62E-07	3.53E-07	6.04E-07	2.89E-07	2.79E-07	1.03E-07	1.36E-07	1.75E-07	2.26E-08	6.22E-09	8.52E-10	1.43E-09	2.92E-10	1.60E-10	1.67E-11	5.53E-13	6.82E-13
r6-seawater-300.00-300.00-0.20-5.00-86.00-9.00.6o	1.00E-14	0.97341	300	0.62042	5.6689	5.13235	115.94171	0.61492	0.55	0.2504	0.038055	0.015588	0.23225	0.0053775	0.0037946	0.0042852	0.001278	0.0013173	9.94E-05	4.45E-05	4.69E-05	1.34E-05	0.00029377	6.35E-05	3.32E-06	1.02E-06	1.26E-06	3.95E-06	6.03E-07	3.64E-06	5.70E-06	8.06E-05	3.40E-06	1.45E-06	1.39E-07	3.03E-07	1.36E-07	3.52E-07	4.62E-08	7.49E-07	2.86E-09	1.67E-09	8.12E-11	6.71E-09	7.40E-11	2.22E-10	1.82E-10	4.37E-13	3.28E-12
r6-seawater-300.00-300.00-0.20-5.00-79.00-16.00.6o	3.31E-14	0.97452	300	0.59374	5.673	4.88965	122.06089	0.58841	0.52651	0.23376	0.03615	0.014832	0.22925	0.0052136	0.0036075	0.0039698	0.0012895	0.0012259	9.89E-05	4.21E-05	4.40E-05	1.34E-05	0.00026975	5.99E-05	3.24E-06	1.03E-06	1.24E-06	3.90E-06	6.05E-07	3.48E-06	5.48E-06	7.42E-05	3.35E-06	1.46E-06	1.33E-07	3.21E-07	1.33E-07	3.63E-07	4.97E-08	6.78E-07	3.10E-09	1.57E-09	8.88E-11	6.51E-09	8.07E-11	2.05E-10	1.79E-10	4.67E-13	3.18E-12
r6-seawater-300.00-300.00-0.20-5.00-77.00-18.00.6o	6.60E-14	0.97481	300	0.58655	5.6744	4.82457	123.80974	0.58126	0.52018	0.22936	0.03564	0.014629	0.22889	0.0051691	0.0035572	0.0038867	0.0012933	0.0012018	9.88E-05	4.15E-05	4.32E-05	1.34E-05	0.00026291	5.88E-05	3.22E-06	1.04E-06	1.24E-06	3.88E-06	6.06E-07	3.44E-06	5.41E-06	7.27E-05	3.34E-06	1.47E-06	1.31E-07	3.26E-07	1.32E-07	3.67E-07	5.09E-08	6.59E-07	3.18E-09	1.54E-09	9.13E-11	6.45E-09	8.28E-11	2.00E-10	1.77E-10	4.76E-13	3.14E-12
r6-seawater-300.00-300.00-0.20-5.00-76.00-19.00.6o	2.80E-14	0.97495	300	0.58302	5.6751	4.79269	124.68427	0.57776	0.51707	0.2272	0.03539	0.01453	0.2288	0.0051472	0.0035325	0.0038463	0.0012953	0.00119	9.87E-05	4.12E-05	4.28E-05	1.34E-05	0.00025948	5.83E-05	3.21E-06	1.04E-06	1.24E-06	3.87E-06	6.07E-07	3.41E-06	5.37E-06	7.20E-05	3.34E-06	1.47E-06	1.30E-07	3.29E-07	1.32E-07	3.69E-07	5.15E-08	6.49E-07	3.22E-09	1.53E-09	9.26E-11	6.41E-09	8.39E-11	1.98E-10	1.77E-10	4.81E-13	3.13E-12
r6-seawater-300.00-300.00-0.20-5.00-75.00-20.00.6o	6.62E-14	0.97509	300	0.57954	5.6758	4.76125	125.55886	0.5743	0.514	0.22509	0.035144	0.014432	0.22877	0.0051256	0.0035082	0.0038065	0.0012974	0.0011784	9.87E-05	4.09E-05	4.25E-05	1.34E-05	0.00025604	5.77E-05	3.21E-06	1.04E-06	1.23E-06	3.86E-06	6.07E-07	3.39E-06	5.34E-06	7.13E-05	3.34E-06	1.48E-06	1.30E-07	3.33E-07	1.31E-07	3.71E-07	5.22E-08	6.40E-07	3.26E-09	1.52E-09	9.39E-11	6.38E-09	8.51E-11	1.95E-10	1.76E-10	4.86E-13	3.11E-12
r6-seawater-300.00-300.00-0.20-5.00-74.00-21.00.6o	2.42E-14	0.97522	300	0.5761	5.6765	4.73023	126.43353	0.57088	0.51097	0.223	0.034901	0.014335	0.22881	0.0051041	0.0034841	0.0037674	0.0012996	0.0011671	9.86E-05	4.06E-05	4.21E-05	1.34E-05	0.00025259	5.72E-05	3.20E-06	1.05E-06	1.23E-06	3.85E-06	6.08E-07	3.37E-06	5.30E-06	7.07E-05	3.34E-06	1.48E-06	1.29E-07	3.36E-07	1.31E-07	3.73E-07	5.29E-08	6.30E-07	3.31E-09	1.51E-09	9.53E-11	6.35E-09	8.63E-11	1.93E-10	1.76E-10	4.91E-13	3.10E-12
r6-seawater-300.00-300.00-0.20-5.00-73.00-22.00.6o	6.62E-14	0.97535	300	0.5727	5.6773	4.69963	127.30829	0.56751	0.50798	0.22095	0.034662	0.01424	0.22893	0.005083	0.0034604	0.003729	0.0013019	0.0011558	9.86E-05	4.03E-05	4.18E-05	1.35E-05	0.00024912	5.66E-05	3.19E-06	1.05E-06	1.23E-06	3.84E-06	6.09E-07	3.35E-06	5.26E-06	7.00E-05	3.34E-06	1.49E-06	1.28E-07	3.39E-07	1.30E-07	3.75E-07	5.36E-08	6.21E-07	3.36E-09	1.50E-09	9.67E-11	6.31E-09	8.75E-11	1.91E-10	1.75E-10	4.96E-13	3.08E-12
r6-seawater-300.00-300.00-0.20-5.00-72.00-23.00.6o	6.70E-14	0.97548	300	0.56935	5.6781	4.66944	128.18313	0.56418	0.50503	0.21893	0.034426	0.014146	0.22912	0.005062	0.0034369	0.0036912	0.0013043	0.0011448	9.86E-05	4.01E-05	4.14E-05	1.35E-05	0.00024563	5.60E-05	3.18E-06	1.05E-06	1.23E-06	3.83E-06	6.10E-07	3.33E-06	5.22E-06	6.95E-05	3.34E-06	1.49E-06	1.28E-07	3.43E-07	1.30E-07	3.78E-07	5.43E-08	6.11E-07	3.41E-09	1.49E-09	9.82E-11	6.28E-09	8.87E-11	1.88E-10	1.74E-10	5.01E-13	3.07E-12
r6-seawater-300.00-300.00-0.20-5.00-71.00-24.00.6o	6.74E-14	0.97561	300	0.56604	5.679	4.63966	129.05807	0.56088	0.5021	0.21695	0.034192	0.014053	0.22938	0.0050412	0.0034137	0.0036541	0.0013068	0.001134	9.86E-05	3.98E-05	4.11E-05	1.35E-05	0.00024211	5.54E-05	3.17E-06	1.06E-06	1.23E-06	3.82E-06	6.11E-07	3.30E-06	5.18E-06	6.89E-05	3.34E-06	1.50E-06	1.27E-07	3.47E-07	1.30E-07	3.80E-07	5.51E-08	6.02E-07	3.46E-09	1.48E-09	9.97E-11	6.24E-09	9.00E-11	1.86E-10	1.74E-10	5.07E-13	3.05E-12
r6-seawater-300.00-300.00-0.20-5.00-78.00-17.00.6o	6.71E-14	0.97466	300	0.59012	5.6737	4.85688	122.93529	0.58481	0.52332	0.23154	0.035893	0.014729	0.22904	0.0051913	0.0035822	0.0039279	0.0012913	0.0012138	9.88E-05	4.18E-05	4.36E-05	1.34E-05	0.00026633	5.94E-05	3.23E-06	1.04E-06	1.24E-06	3.89E-06	6.05E-07	3.46E-06	5.44E-06	7.35E-05	3.34E-06	1.46E-06	1.32E-07	3.23E-07	1.32E-07	3.65E-07	5.03E-08	6.69E-07	3.14E-09	1.56E-09	9.00E-11	6.48E-09	8.18E-11	2.02E-10	1.78E-10	4.71E-13	3.16E-12
r6-seawater-300.00-300.00-0.20-5.00-70.00-25.00.6o	1.00E-14	0.97573	300	0.56276	5.6798	4.61027	129.93301	0.55763	0.49922	0.21499	0.033963	0.013961	0.22973	0.0050207	0.0033909	0.0036175	0.0013094	0.0011233	9.86E-05	3.95E-05	4.08E-05	1.35E-05	0.00023857	5.48E-05	3.17E-06	1.06E-06	1.23E-06	3.81E-06	6.13E-07	3.28E-06	5.14E-06	6.84E-05	3.34E-06	1.50E-06	1.27E-07	3.51E-07	1.29E-07	3.83E-07	5.59E-08	5.92E-07	3.52E-09	1.47E-09	1.01E-10	6.20E-09	9.13E-11	1.84E-10	1.73E-10	5.13E-13	3.03E-12
r6-seawater-300.00-300.00-0.20-5.00-87.00-8.00.6o	6.23E-14	0.97324	300	0.62444	5.6684	5.16904	115.0677	0.61891	0.55354	0.25294	0.038344	0.015702	0.23287	0.005402	0.0038228	0.0043336	0.0012766	0.0013313	9.95E-05	4.48E-05	4.74E-05	1.34E-05	0.00029725	6.40E-05	3.33E-06	1.02E-06	1.26E-06	3.96E-06	6.03E-07	3.66E-06	5.73E-06	8.17E-05	3.41E-06	1.45E-06	1.40E-07	3.01E-07	1.37E-07	3.51E-07	4.57E-08	7.59E-07	2.83E-09	1.68E-09	8.02E-11	6.74E-09	7.32E-11	2.24E-10	1.82E-10	4.33E-13	3.30E-12
r6-seawater-300.00-300.00-0.20-5.00-89.00-6.00.6o	6.81E-14	0.97288	300	0.63264	5.6674	5.24406	113.3198	0.62707	0.56076	0.25816	0.038934	0.015936	0.23426	0.0054518	0.0038806	0.0044333	0.0012738	0.00136	9.97E-05	4.56E-05	4.83E-05	1.34E-05	0.00030425	6.50E-05	3.35E-06	1.02E-06	1.27E-06	3.97E-06	6.03E-07	3.71E-06	5.79E-06	8.39E-05	3.44E-06	1.45E-06	1.42E-07	2.97E-07	1.38E-07	3.49E-07	4.49E-08	7.81E-07	2.78E-09	1.72E-09	7.83E-11	6.79E-09	7.15E-11	2.29E-10	1.83E-10	4.25E-13	3.33E-12
r6-seawater-300.00-300.00-0.20-50.00-16.00-34.00.6o	1.03E-11	0.95222	300	0.73531	7.151	6.34858	95.262356	0.728	0.64885	0.32519	0.045631	0.018838	1.1922	0.0059599	0.0025107	0.0056565	1.57E-05	0.0017322	0.0030935	0.00092694	0.0010019	0.00041116	7.61E-06	1.48E-06	0.00011183	3.81E-07	5.22E-07	1.32E-07	2.31E-07	1.37E-07	3.83E-06	0.00030119	4.87E-08	1.88E-08	8.66E-05	1.02E-07	4.65E-06	4.24E-09	4.55E-07	3.45E-07	8.57E-07	1.12E-06	1.05E-08	5.55E-11	3.09E-10	2.99E-09	6.43E-14	6.39E-14	3.86E-14
r6-seawater-300.00-300.00-0.20-50.00-15.00-35.00.6o	1.00E-14	0.95281	300	0.72973	7.1514	6.29337	96.126039	0.72247	0.64396	0.32133	0.045216	0.018675	1.171	0.0059273	0.0024937	0.0055805	1.57E-05	0.0017105	0.0030892	0.00091967	0.00099202	0.00041121	7.52E-06	1.47E-06	0.00011136	3.81E-07	5.19E-07	1.32E-07	2.30E-07	1.36E-07	3.81E-06	0.00029263	4.81E-08	1.87E-08	8.59E-05	1.02E-07	4.63E-06	4.22E-09	4.56E-07	3.41E-07	8.60E-07	1.11E-06	1.07E-08	5.53E-11	3.14E-10	2.96E-09	6.42E-14	6.46E-14	3.84E-14
r6-seawater-300.00-300.00-0.20-50.00-14.00-36.00.6o	1.00E-14	0.95339	300	0.72425	7.1519	6.23906	96.989599	0.71702	0.63915	0.31754	0.044809	0.018514	1.15	0.0058951	0.0024768	0.0055062	1.57E-05	0.0016893	0.0030851	0.00091252	0.00098234	0.00041126	7.43E-06	1.46E-06	0.0001109	3.81E-07	5.17E-07	1.32E-07	2.30E-07	1.35E-07	3.80E-06	0.00028431	4.75E-08	1.85E-08	8.53E-05	1.02E-07	4.61E-06	4.20E-09	4.58E-07	3.37E-07	8.63E-07	1.10E-06	1.08E-08	5.50E-11	3.18E-10	2.93E-09	6.41E-14	6.52E-14	3.82E-14
r6-seawater-300.00-300.00-0.20-50.00-13.00-37.00.6o	1.03E-11	0.95397	300	0.71885	7.1523	6.18563	97.85303	0.71166	0.63442	0.31383	0.044409	0.018357	1.1292	0.0058634	0.0024602	0.0054335	1.57E-05	0.0016686	0.003081	0.00090549	0.00097284	0.00041133	7.35E-06	1.45E-06	0.00011045	3.82E-07	5.15E-07	1.32E-07	2.30E-07	1.34E-07	3.79E-06	0.0002762	4.70E-08	1.84E-08	8.47E-05	1.02E-07	4.59E-06	4.19E-09	4.59E-07	3.33E-07	8.66E-07	1.09E-06	1.10E-08	5.48E-11	3.22E-10	2.90E-09	6.40E-14	6.59E-14	3.81E-14
r6-seawater-300.00-300.00-0.20-50.00-12.00-38.00.6o	1.38E-14	0.95453	300	0.71353	7.1528	6.13305	98.71633	0.70639	0.62976	0.3102	0.044016	0.018202	1.1086	0.0058321	0.0024438	0.0053623	1.57E-05	0.0016483	0.0030771	0.00089859	0.00096353	0.0004114	7.27E-06	1.44E-06	0.00011	3.82E-07	5.13E-07	1.31E-07	2.29E-07	1.33E-07	3.77E-06	0.00026832	4.64E-08	1.83E-08	8.42E-05	1.02E-07	4.57E-06	4.17E-09	4.60E-07	3.29E-07	8.69E-07	1.08E-06	1.11E-08	5.46E-11	3.26E-10	2.87E-09	6.39E-14	6.65E-14	3.79E-14
r6-seawater-300.00-300.00-0.20-50.00-11.00-39.00.6o	0	0.95509	300	0.7083	7.1533	6.08131	99.579496	0.70119	0.62518	0.30663	0.043629	0.01805	1.0883	0.0058012	0.0024276	0.0052928	1.57E-05	0.0016284	0.0030733	0.00089181	0.00095439	0.00041148	7.19E-06	1.43E-06	0.00010957	3.82E-07	5.10E-07	1.31E-07	2.29E-07	1.32E-07	3.76E-06	0.00026064	4.59E-08	1.81E-08	8.36E-05	1.03E-07	4.55E-06	4.15E-09	4.62E-07	3.25E-07	8.72E-07	1.07E-06	1.13E-08	5.44E-11	3.31E-10	2.85E-09	6.38E-14	6.72E-14	3.77E-14
r6-seawater-300.00-300.00-0.20-50.00-10.00-40.00.6o	1.03E-11	0.95564	300	0.70315	7.1538	6.03039	100.4425	0.69608	0.62066	0.30314	0.043249	0.0179	1.0681	0.0057707	0.0024116	0.0052246	1.57E-05	0.001609	0.0030696	0.00088515	0.00094543	0.00041158	7.10E-06	1.42E-06	0.00010914	3.82E-07	5.08E-07	1.31E-07	2.29E-07	1.32E-07	3.74E-06	0.00025316	4.54E-08	1.80E-08	8.30E-05	1.03E-07	4.53E-06	4.14E-09	4.63E-07	3.21E-07	8.76E-07	1.06E-06	1.14E-08	5.42E-11	3.36E-10	2.82E-09	6.37E-14	6.80E-14	3.76E-14
r6-seawater-300.00-300.00-0.20-5.00-88.00-7.00.6o	1.00E-14	0.97306	300	0.62851	5.6679	5.20628	114.19373	0.62296	0.55712	0.25553	0.038637	0.015818	0.23354	0.0054267	0.0038515	0.004383	0.0012752	0.0013455	9.96E-05	4.52E-05	4.78E-05	1.34E-05	0.00030074	6.45E-05	3.34E-06	1.02E-06	1.26E-06	3.97E-06	6.03E-07	3.69E-06	5.76E-06	8.28E-05	3.42E-06	1.45E-06	1.41E-07	2.99E-07	1.38E-07	3.50E-07	4.53E-08	7.70E-07	2.81E-09	1.70E-09	7.92E-11	6.76E-09	7.23E-11	2.27E-10	1.83E-10	4.29E-13	3.31E-12
r6-seawater-300.00-300.00-0.20-50.00-1.00-49.00.6o	1.00E-14	0.96036	300	0.66019	7.1587	5.60553	108.20252	0.65342	0.58296	0.27459	0.040099	0.016659	0.89391	0.0055124	0.0022754	0.0046715	1.56E-05	0.0014504	0.0030424	0.00083031	0.00087214	0.00041301	6.41E-06	1.34E-06	0.00010568	3.84E-07	4.90E-07	1.29E-07	2.26E-07	1.24E-07	3.61E-06	0.00019357	4.14E-08	1.70E-08	7.86E-05	1.04E-07	4.36E-06	4.03E-09	4.80E-07	2.88E-07	9.15E-07	9.84E-07	1.31E-08	5.21E-11	3.85E-10	2.60E-09	6.26E-14	7.56E-14	3.61E-14
r6-seawater-300.00-300.00-0.20-5.00-95.00-0.00.6o	6.63E-14	0.97173	300	0.66445	4.7091	5.43499	108.13998	0.65681	0.58292	0.27523	0.015034	0.01667	0.23935	0.0020631	0.0041448	0.0017556	0.0012665	0.0014542	4.08E-06	5.45E-06	2.13E-06	1.49E-06	0.0267	0.0055441	3.79E-07	1.12E-07	1.42E-07	3.63E-05	2.45E-08	3.49E-05	5.38E-05	9.36E-05	0.00029044	0.00011917	6.82E-10	2.60E-06	1.57E-08	2.82E-05	4.27E-08	7.84E-06	2.93E-10	2.30E-11	8.11E-12	6.28E-08	6.68E-11	2.51E-10	1.68E-07	3.66E-12	3.45E-10
r6-seawater-300.00-300.00-0.20-5.00-94.00-1.00.6o	1.00E-14	0.97195	300	0.65419	5.665	5.44165	108.9506	0.64848	0.57971	0.27205	0.040491	0.016553	0.23848	0.0055816	0.0040325	0.0046999	0.0012676	0.0014367	0.00010033	4.76E-05	5.09E-05	1.34E-05	0.00032217	6.74E-05	3.42E-06	1.01E-06	1.29E-06	4.01E-06	6.03E-07	3.83E-06	5.93E-06	9.01E-05	3.51E-06	1.45E-06	1.47E-07	2.89E-07	1.41E-07	3.45E-07	4.30E-08	8.37E-07	2.66E-09	1.81E-09	7.39E-11	6.92E-09	6.75E-11	2.43E-10	1.85E-10	4.08E-13	3.40E-12
r6-seawater-300.00-300.00-0.20-5.00-93.00-2.00.6o	6.68E-14	0.97214	300	0.64976	5.6654	5.40093	109.82438	0.64407	0.57581	0.26917	0.04017	0.016426	0.23755	0.005555	0.0040012	0.0046445	0.0012688	0.0014208	0.00010021	4.72E-05	5.03E-05	1.34E-05	0.00031853	6.69E-05	3.41E-06	1.01E-06	1.28E-06	4.00E-06	6.03E-07	3.81E-06	5.90E-06	8.88E-05	3.50E-06	1.45E-06	1.46E-07	2.90E-07	1.40E-07	3.45E-07	4.33E-08	8.25E-07	2.68E-09	1.79E-09	7.48E-11	6.90E-09	6.83E-11	2.40E-10	1.84E-10	4.11E-13	3.39E-12
r6-seawater-300.00-300.00-0.20-5.00-92.00-3.00.6o	1.00E-14	0.97233	300	0.64539	5.6659	5.36083	110.69819	0.63973	0.57197	0.26634	0.039854	0.0163	0.23666	0.0055287	0.0039704	0.0045901	0.00127	0.0014052	0.00010008	4.68E-05	4.98E-05	1.34E-05	0.00031492	6.64E-05	3.39E-06	1.01E-06	1.28E-06	3.99E-06	6.03E-07	3.78E-06	5.87E-06	8.75E-05	3.48E-06	1.45E-06	1.45E-07	2.92E-07	1.40E-07	3.46E-07	4.37E-08	8.14E-07	2.70E-09	1.77E-09	7.56E-11	6.87E-09	6.91E-11	2.37E-10	1.84E-10	4.15E-13	3.37E-12
r6-seawater-300.00-300.00-0.20-5.00-91.00-4.00.6o	6.76E-14	0.97252	300	0.64108	5.6664	5.32132	111.57203	0.63545	0.56818	0.26357	0.039543	0.016177	0.23582	0.0055028	0.00394	0.0045369	0.0012712	0.0013898	1.00E-04	4.64E-05	4.93E-05	1.34E-05	0.00031134	6.59E-05	3.38E-06	1.01E-06	1.27E-06	3.99E-06	6.03E-07	3.76E-06	5.84E-06	8.62E-05	3.47E-06	1.45E-06	1.44E-07	2.94E-07	1.39E-07	3.47E-07	4.41E-08	8.03E-07	2.73E-09	1.75E-09	7.65E-11	6.84E-09	6.99E-11	2.35E-10	1.84E-10	4.18E-13	3.36E-12
r6-seawater-300.00-300.00-0.20-5.00-90.00-5.00.6o	1.00E-14	0.9727	300	0.63683	5.6669	5.28241	112.4459	0.63123	0.56444	0.26084	0.039236	0.016056	0.23502	0.0054771	0.0039101	0.0044846	0.0012725	0.0013748	9.98E-05	4.60E-05	4.88E-05	1.34E-05	0.00030778	6.54E-05	3.37E-06	1.01E-06	1.27E-06	3.98E-06	6.03E-07	3.73E-06	5.81E-06	8.50E-05	3.45E-06	1.45E-06	1.43E-07	2.95E-07	1.39E-07	3.48E-07	4.45E-08	7.92E-07	2.75E-09	1.73E-09	7.74E-11	6.82E-09	7.07E-11	2.32E-10	1.83E-10	4.22E-13	3.34E-12
r6-seawater-300.00-300.00-0.20-5.00-9.00-86.00.6o	6.82E-14	0.98278	300	0.41817	6.119	3.31165	183.14638	0.41398	0.37148	0.13521	0.024086	0.010008	0.14553	0.0040718	0.0023484	0.0021682	0.0006616	0.00069346	0.00024548	6.90E-05	6.67E-05	3.52E-05	3.10E-05	8.51E-06	6.99E-06	1.42E-06	1.37E-06	1.34E-06	7.71E-07	9.42E-07	2.34E-06	2.68E-05	6.61E-07	3.52E-07	6.10E-07	2.88E-07	2.80E-07	1.03E-07	1.35E-07	1.77E-07	2.26E-08	6.29E-09	8.40E-10	1.43E-09	2.87E-10	1.62E-10	1.66E-11	5.43E-13	6.82E-13
r6-seawater-300.00-300.00-0.20-50.00-0.00-50.00.6o	1.12E-14	0.96086	300	0.65576	7.1593	5.56171	109.06383	0.64903	0.57907	0.2717	0.039776	0.016532	0.87515	0.0054854	0.0022611	0.0046161	1.56E-05	0.0014345	0.0030401	0.00082477	0.00086477	0.00041325	6.34E-06	1.33E-06	0.00010534	3.84E-07	4.89E-07	1.28E-07	2.26E-07	1.23E-07	3.60E-06	0.00018768	4.10E-08	1.69E-08	7.81E-05	1.04E-07	4.35E-06	4.02E-09	4.83E-07	2.85E-07	9.21E-07	9.76E-07	1.34E-08	5.18E-11	3.91E-10	2.58E-09	6.24E-14	7.66E-14	3.59E-14
r6-seawater-300.00-300.00-0.20-50.00-17.00-33.00.6o	1.56E-14	0.95163	300	0.74097	7.1505	6.40472	94.398552	0.73363	0.65381	0.32914	0.046053	0.019004	1.2137	0.0059929	0.002528	0.0057342	1.57E-05	0.0017543	0.0030979	0.00093435	0.001012	0.00041112	7.70E-06	1.49E-06	0.00011231	3.81E-07	5.24E-07	1.33E-07	2.31E-07	1.38E-07	3.84E-06	0.00031	4.93E-08	1.90E-08	8.72E-05	1.03E-07	4.68E-06	4.26E-09	4.54E-07	3.50E-07	8.55E-07	1.13E-06	1.04E-08	5.57E-11	3.06E-10	3.01E-09	6.44E-14	6.33E-14	3.88E-14
r6-seawater-300.00-300.00-0.20-5.00-7.00-88.00.6o	6.70E-14	0.98306	300	0.41474	6.1171	3.2804	184.8806	0.41058	0.36846	0.13348	0.023856	0.0099169	0.13731	0.0040477	0.0023287	0.0021376	0.0006696	0.00068429	0.00024373	6.80E-05	6.56E-05	3.49E-05	3.05E-05	8.42E-06	6.92E-06	1.43E-06	1.37E-06	1.35E-06	7.74E-07	9.40E-07	2.31E-06	2.50E-05	6.62E-07	3.54E-07	5.98E-07	2.90E-07	2.77E-07	1.03E-07	1.36E-07	1.73E-07	2.26E-08	6.15E-09	8.65E-10	1.43E-09	2.97E-10	1.58E-10	1.68E-11	5.64E-13	6.83E-13
r6-seawater-300.00-300.00-0.20-5.00-68.00-27.00.6o	1.00E-14	0.97596	300	0.55633	5.6817	4.55265	131.68342	0.55124	0.49355	0.21116	0.033512	0.013782	0.2307	0.0049803	0.0033459	0.0035463	0.001315	0.0011025	9.86E-05	3.90E-05	4.02E-05	1.35E-05	0.00023138	5.35E-05	3.15E-06	1.07E-06	1.23E-06	3.79E-06	6.15E-07	3.24E-06	5.06E-06	6.74E-05	3.36E-06	1.52E-06	1.26E-07	3.59E-07	1.29E-07	3.89E-07	5.77E-08	5.73E-07	3.64E-09	1.45E-09	1.05E-10	6.13E-09	9.40E-11	1.79E-10	1.71E-10	5.24E-13	3.00E-12
r6-seawater-300.00-300.00-0.20-5.00-49.00-46.00.6o	6.74E-14	0.97685	300	0.502	6.1382	4.07674	148.39552	0.49722	0.44554	0.17981	0.029816	0.012275	0.30076	0.004644	0.0028424	0.0029761	0.00057794	0.00093244	0.00027284	9.19E-05	9.26E-05	3.79E-05	4.10E-05	1.01E-05	8.35E-06	1.32E-06	1.43E-06	1.31E-06	7.48E-07	1.04E-06	2.78E-06	7.18E-05	7.44E-07	3.57E-07	8.47E-07	2.62E-07	3.38E-07	9.58E-08	1.23E-07	2.63E-07	2.20E-08	9.39E-09	5.59E-10	1.48E-09	1.78E-10	2.41E-10	1.48E-11	3.39E-13	7.01E-13
r6-seawater-300.00-300.00-0.20-5.00-48.00-47.00.6o	1.11E-14	0.97702	300	0.49948	6.138	4.05355	149.26527	0.49471	0.44331	0.1784	0.02964	0.012206	0.29672	0.0046272	0.0028273	0.0029502	0.00057908	0.00092482	0.00027224	9.12E-05	9.18E-05	3.79E-05	4.07E-05	1.01E-05	8.31E-06	1.33E-06	1.43E-06	1.31E-06	7.48E-07	1.04E-06	2.78E-06	7.03E-05	7.39E-07	3.56E-07	8.41E-07	2.62E-07	3.37E-07	9.57E-08	1.24E-07	2.61E-07	2.20E-08	9.30E-09	5.63E-10	1.48E-09	1.80E-10	2.39E-10	1.48E-11	3.41E-13	7.00E-13
r6-seawater-300.00-300.00-0.20-5.00-47.00-48.00.6o	6.80E-14	0.97719	300	0.49697	6.1378	4.03062	150.13499	0.49222	0.4411	0.177	0.029466	0.012137	0.29269	0.0046106	0.0028124	0.0029245	0.00058024	0.00091731	0.00027164	9.05E-05	9.10E-05	3.78E-05	4.04E-05	1.00E-05	8.28E-06	1.33E-06	1.42E-06	1.31E-06	7.48E-07	1.04E-06	2.77E-06	6.89E-05	7.35E-07	3.55E-07	8.34E-07	2.63E-07	3.35E-07	9.57E-08	1.24E-07	2.58E-07	2.20E-08	9.21E-09	5.68E-10	1.48E-09	1.81E-10	2.37E-10	1.48E-11	3.44E-13	6.98E-13
r6-seawater-300.00-300.00-0.20-5.00-46.00-49.00.6o	1.13E-14	0.97736	300	0.4945	6.1375	4.00793	151.00467	0.48976	0.43891	0.17563	0.029295	0.012069	0.28869	0.0045941	0.0027976	0.0028993	0.00058144	0.0009099	0.00027104	8.99E-05	9.03E-05	3.78E-05	4.01E-05	9.98E-06	8.24E-06	1.33E-06	1.42E-06	1.31E-06	7.48E-07	1.03E-06	2.76E-06	6.75E-05	7.31E-07	3.54E-07	8.28E-07	2.63E-07	3.34E-07	9.57E-08	1.24E-07	2.56E-07	2.20E-08	9.12E-09	5.72E-10	1.48E-09	1.83E-10	2.35E-10	1.49E-11	3.47E-13	6.97E-13
r6-seawater-300.00-300.00-0.20-5.00-45.00-50.00.6o	1.00E-14	0.97752	300	0.49205	6.1373	3.9855	151.87422	0.48733	0.43675	0.17427	0.029125	0.012002	0.28471	0.0045778	0.0027829	0.0028744	0.00058266	0.00090259	0.00027043	8.92E-05	8.95E-05	3.77E-05	3.99E-05	9.94E-06	8.21E-06	1.33E-06	1.42E-06	1.31E-06	7.48E-07	1.03E-06	2.75E-06	6.60E-05	7.28E-07	3.53E-07	8.22E-07	2.63E-07	3.32E-07	9.56E-08	1.24E-07	2.53E-07	2.20E-08	9.03E-09	5.77E-10	1.48E-09	1.85E-10	2.33E-10	1.49E-11	3.50E-13	6.96E-13
r6-seawater-300.00-300.00-0.20-5.00-44.00-51.00.6o	1.00E-14	0.97768	300	0.48962	6.137	3.9633	152.74383	0.48492	0.43461	0.17293	0.028957	0.011936	0.28075	0.0045615	0.0027685	0.0028499	0.00058391	0.00089539	0.00026983	8.86E-05	8.88E-05	3.76E-05	3.96E-05	9.90E-06	8.17E-06	1.33E-06	1.42E-06	1.31E-06	7.47E-07	1.02E-06	2.74E-06	6.47E-05	7.24E-07	3.52E-07	8.15E-07	2.64E-07	3.31E-07	9.56E-08	1.24E-07	2.51E-07	2.20E-08	8.95E-09	5.82E-10	1.47E-09	1.86E-10	2.31E-10	1.49E-11	3.53E-13	6.95E-13
r6-seawater-300.00-300.00-0.20-5.00-43.00-52.00.6o	1.00E-14	0.97784	300	0.48722	6.1368	3.94134	153.6134	0.48254	0.43249	0.17161	0.028791	0.011871	0.27681	0.0045455	0.0027542	0.0028257	0.0005852	0.00088827	0.00026922	8.80E-05	8.80E-05	3.76E-05	3.93E-05	9.86E-06	8.14E-06	1.33E-06	1.41E-06	1.31E-06	7.47E-07	1.02E-06	2.73E-06	6.33E-05	7.20E-07	3.52E-07	8.09E-07	2.64E-07	3.29E-07	9.56E-08	1.25E-07	2.49E-07	2.21E-08	8.86E-09	5.86E-10	1.47E-09	1.88E-10	2.29E-10	1.49E-11	3.56E-13	6.94E-13
r6-seawater-300.00-300.00-0.20-5.00-5.00-90.00.6o	1.00E-14	0.98333	300	0.41138	6.115	3.24965	186.61428	0.40724	0.36548	0.13179	0.023631	0.0098273	0.12892	0.004024	0.0023096	0.0021077	0.00067832	0.00067533	0.00024191	6.69E-05	6.45E-05	3.47E-05	3.00E-05	8.33E-06	6.84E-06	1.44E-06	1.38E-06	1.35E-06	7.79E-07	9.38E-07	2.28E-06	2.32E-05	6.63E-07	3.56E-07	5.86E-07	2.93E-07	2.74E-07	1.05E-07	1.37E-07	1.69E-07	2.26E-08	6.01E-09	8.93E-10	1.43E-09	3.09E-10	1.54E-10	1.70E-11	5.87E-13	6.85E-13
r6-seawater-300.00-300.00-0.20-5.00-42.00-53.00.6o	1.00E-14	0.978	300	0.48485	6.1365	3.91961	154.48293	0.48018	0.43039	0.17031	0.028627	0.011806	0.27288	0.0045296	0.00274	0.0028018	0.00058652	0.00088126	0.00026861	8.73E-05	8.73E-05	3.75E-05	3.91E-05	9.82E-06	8.11E-06	1.33E-06	1.41E-06	1.31E-06	7.47E-07	1.02E-06	2.72E-06	6.20E-05	7.17E-07	3.51E-07	8.03E-07	2.64E-07	3.28E-07	9.56E-08	1.25E-07	2.46E-07	2.21E-08	8.78E-09	5.91E-10	1.47E-09	1.90E-10	2.27E-10	1.50E-11	3.59E-13	6.93E-13
r6-seawater-300.00-300.00-0.20-5.00-40.00-55.00.6o	1.06E-14	0.97832	300	0.48017	6.136	3.87685	156.22188	0.47554	0.42626	0.16775	0.028305	0.011678	0.26508	0.0044981	0.0027121	0.0027551	0.00058926	0.00086751	0.00026738	8.61E-05	8.59E-05	3.74E-05	3.85E-05	9.74E-06	8.04E-06	1.34E-06	1.41E-06	1.31E-06	7.47E-07	1.01E-06	2.70E-06	5.94E-05	7.10E-07	3.50E-07	7.90E-07	2.65E-07	3.25E-07	9.57E-08	1.25E-07	2.42E-07	2.21E-08	8.61E-09	6.01E-10	1.47E-09	1.94E-10	2.22E-10	1.50E-11	3.66E-13	6.91E-13
r6-seawater-300.00-300.00-0.20-5.00-4.00-91.00.6o	6.64E-14	0.98347	300	0.40972	6.1139	3.23447	187.48089	0.40559	0.36401	0.13097	0.02352	0.0097832	0.12465	0.0040123	0.0023002	0.002093	0.00068297	0.00067093	0.00024098	6.64E-05	6.39E-05	3.46E-05	2.98E-05	8.29E-06	6.81E-06	1.45E-06	1.38E-06	1.36E-06	7.81E-07	9.37E-07	2.26E-06	2.23E-05	6.64E-07	3.58E-07	5.80E-07	2.94E-07	2.72E-07	1.05E-07	1.37E-07	1.67E-07	2.26E-08	5.94E-09	9.08E-10	1.43E-09	3.15E-10	1.52E-10	1.71E-11	6.00E-13	6.86E-13
r6-seawater-300.00-300.00-0.20-5.00-39.00-56.00.6o	1.32E-14	0.97848	300	0.47787	6.1357	3.8558	157.09129	0.47325	0.42423	0.1665	0.028146	0.011616	0.26119	0.0044826	0.0026984	0.0027322	0.00059068	0.00086077	0.00026676	8.55E-05	8.52E-05	3.74E-05	3.83E-05	9.71E-06	8.01E-06	1.34E-06	1.40E-06	1.31E-06	7.48E-07	1.01E-06	2.69E-06	5.81E-05	7.07E-07	3.49E-07	7.84E-07	2.65E-07	3.23E-07	9.57E-08	1.26E-07	2.39E-07	2.21E-08	8.53E-09	6.06E-10	1.47E-09	1.96E-10	2.20E-10	1.51E-11	3.69E-13	6.90E-13
r6-seawater-300.00-300.00-0.20-5.00-38.00-57.00.6o	6.71E-14	0.97863	300	0.47559	6.1353	3.83497	157.96066	0.47099	0.42222	0.16526	0.027989	0.011554	0.25733	0.0044672	0.0026849	0.0027096	0.00059214	0.00085412	0.00026614	8.49E-05	8.45E-05	3.73E-05	3.80E-05	9.67E-06	7.97E-06	1.34E-06	1.40E-06	1.31E-06	7.48E-07	1.01E-06	2.68E-06	5.68E-05	7.04E-07	3.48E-07	7.78E-07	2.66E-07	3.22E-07	9.58E-08	1.26E-07	2.37E-07	2.21E-08	8.44E-09	6.12E-10	1.46E-09	1.98E-10	2.18E-10	1.51E-11	3.73E-13	6.89E-13
r6-seawater-300.00-300.00-0.20-5.00-37.00-58.00.6o	1.00E-14	0.97879	300	0.47333	6.135	3.81435	158.82999	0.46874	0.42022	0.16404	0.027834	0.011492	0.25347	0.004452	0.0026715	0.0026873	0.00059364	0.00084755	0.00026552	8.43E-05	8.38E-05	3.73E-05	3.77E-05	9.63E-06	7.94E-06	1.34E-06	1.40E-06	1.31E-06	7.48E-07	1.00E-06	2.67E-06	5.56E-05	7.01E-07	3.48E-07	7.72E-07	2.66E-07	3.20E-07	9.58E-08	1.26E-07	2.35E-07	2.22E-08	8.36E-09	6.17E-10	1.46E-09	2.00E-10	2.16E-10	1.51E-11	3.77E-13	6.88E-13
r6-seawater-300.00-300.00-0.20-5.00-36.00-59.00.6o	1.15E-14	0.97894	300	0.47109	6.1347	3.79395	159.69927	0.46652	0.41825	0.16283	0.02768	0.011432	0.24962	0.0044368	0.0026582	0.0026654	0.00059519	0.00084107	0.00026489	8.37E-05	8.31E-05	3.72E-05	3.75E-05	9.59E-06	7.90E-06	1.34E-06	1.40E-06	1.31E-06	7.48E-07	9.99E-07	2.66E-06	5.44E-05	6.98E-07	3.47E-07	7.66E-07	2.67E-07	3.19E-07	9.59E-08	1.26E-07	2.33E-07	2.22E-08	8.28E-09	6.23E-10	1.46E-09	2.02E-10	2.15E-10	1.52E-11	3.80E-13	6.88E-13
r6-seawater-300.00-300.00-0.20-5.00-35.00-60.00.6o	1.00E-14	0.97909	300	0.46888	6.1343	3.77375	160.56851	0.46433	0.4163	0.16164	0.027528	0.011372	0.24579	0.0044218	0.0026451	0.0026437	0.00059677	0.00083468	0.00026426	8.31E-05	8.24E-05	3.71E-05	3.72E-05	9.55E-06	7.87E-06	1.35E-06	1.39E-06	1.31E-06	7.48E-07	9.96E-07	2.65E-06	5.32E-05	6.95E-07	3.47E-07	7.60E-07	2.67E-07	3.18E-07	9.60E-08	1.27E-07	2.31E-07	2.22E-08	8.20E-09	6.28E-10	1.46E-09	2.04E-10	2.13E-10	1.52E-11	3.84E-13	6.87E-13
r6-seawater-300.00-300.00-0.20-5.00-41.00-54.00.6o	6.78E-14	0.97816	300	0.4825	6.1362	3.89812	155.35243	0.47785	0.42832	0.16902	0.028465	0.011742	0.26897	0.0045138	0.002726	0.0027783	0.00058787	0.00087434	0.000268	8.67E-05	8.66E-05	3.75E-05	3.88E-05	9.78E-06	8.07E-06	1.34E-06	1.41E-06	1.31E-06	7.47E-07	1.01E-06	2.71E-06	6.07E-05	7.13E-07	3.50E-07	7.96E-07	2.65E-07	3.26E-07	9.57E-08	1.25E-07	2.44E-07	2.21E-08	8.69E-09	5.96E-10	1.47E-09	1.92E-10	2.24E-10	1.50E-11	3.63E-13	6.92E-13
r6-seawater-300.00-300.00-0.20-5.00-69.00-26.00.6o	1.00E-14	0.97585	300	0.55953	5.6808	4.58127	130.80816	0.55442	0.49637	0.21306	0.033736	0.013871	0.23017	0.0050004	0.0033682	0.0035816	0.0013122	0.0011128	9.86E-05	3.93E-05	4.05E-05	1.35E-05	0.00023499	5.41E-05	3.16E-06	1.06E-06	1.23E-06	3.80E-06	6.14E-07	3.26E-06	5.10E-06	6.79E-05	3.35E-06	1.51E-06	1.26E-07	3.55E-07	1.29E-07	3.86E-07	5.68E-08	5.83E-07	3.58E-09	1.46E-09	1.03E-10	6.17E-09	9.26E-11	1.82E-10	1.72E-10	5.18E-13	3.02E-12
r6-seawater-300.00-300.00-0.20-5.00-50.00-45.00.6o	6.78E-14	0.97669	300	0.50456	6.1384	4.10018	147.52574	0.49976	0.44779	0.18124	0.029994	0.012345	0.30482	0.004661	0.0028577	0.0030025	0.00057683	0.00094016	0.00027344	9.25E-05	9.34E-05	3.80E-05	4.13E-05	1.01E-05	8.38E-06	1.32E-06	1.43E-06	1.31E-06	7.48E-07	1.05E-06	2.79E-06	7.33E-05	7.48E-07	3.58E-07	8.54E-07	2.62E-07	3.40E-07	9.58E-08	1.23E-07	2.66E-07	2.20E-08	9.48E-09	5.55E-10	1.49E-09	1.77E-10	2.43E-10	1.48E-11	3.36E-13	7.02E-13
r6-seawater-300.00-300.00-0.20-5.00-52.00-43.00.6o	6.84E-14	0.97634	300	0.50976	6.1388	4.14787	145.78607	0.50492	0.45238	0.18416	0.030355	0.012488	0.31302	0.0046953	0.0028888	0.0030564	0.00057468	0.00095594	0.00027463	9.39E-05	9.50E-05	3.81E-05	4.19E-05	1.02E-05	8.45E-06	1.32E-06	1.44E-06	1.31E-06	7.49E-07	1.05E-06	2.81E-06	7.64E-05	7.57E-07	3.60E-07	8.67E-07	2.62E-07	3.43E-07	9.60E-08	1.23E-07	2.71E-07	2.19E-08	9.66E-09	5.46E-10	1.49E-09	1.73E-10	2.47E-10	1.47E-11	3.31E-13	7.05E-13
r6-seawater-300.00-300.00-0.20-5.00-67.00-28.00.6o	2.01E-14	0.97608	300	0.55317	5.6827	4.52442	132.55881	0.5481	0.49077	0.2093	0.033291	0.013693	0.23132	0.0049604	0.0033238	0.0035115	0.0013181	0.0010923	9.87E-05	3.88E-05	3.99E-05	1.35E-05	0.00022772	5.28E-05	3.15E-06	1.07E-06	1.23E-06	3.78E-06	6.17E-07	3.22E-06	5.01E-06	6.70E-05	3.36E-06	1.53E-06	1.25E-07	3.63E-07	1.28E-07	3.92E-07	5.86E-08	5.64E-07	3.70E-09	1.44E-09	1.06E-10	6.09E-09	9.55E-11	1.77E-10	1.70E-10	5.30E-13	2.98E-12
r6-seawater-300.00-300.00-0.20-5.00-66.00-29.00.6o	1.00E-14	0.97619	300	0.55005	5.6838	4.49655	133.43434	0.545	0.48802	0.20745	0.033073	0.013606	0.23206	0.0049408	0.0033019	0.0034774	0.0013212	0.0010823	9.87E-05	3.86E-05	3.96E-05	1.36E-05	0.00022402	5.22E-05	3.14E-06	1.08E-06	1.23E-06	3.77E-06	6.19E-07	3.19E-06	4.96E-06	6.66E-05	3.37E-06	1.54E-06	1.25E-07	3.68E-07	1.28E-07	3.95E-07	5.96E-08	5.54E-07	3.77E-09	1.43E-09	1.08E-10	6.04E-09	9.70E-11	1.75E-10	1.70E-10	5.37E-13	2.96E-12
r6-seawater-300.00-300.00-0.20-5.00-65.00-30.00.6o	1.00E-14	0.97629	300	0.54696	5.6849	4.46905	134.31001	0.54194	0.4853	0.20564	0.032858	0.013521	0.2329	0.0049213	0.0032803	0.0034437	0.0013246	0.0010724	9.88E-05	3.84E-05	3.93E-05	1.36E-05	0.00022025	5.15E-05	3.14E-06	1.08E-06	1.23E-06	3.76E-06	6.21E-07	3.17E-06	4.92E-06	6.63E-05	3.38E-06	1.55E-06	1.24E-07	3.73E-07	1.28E-07	3.99E-07	6.06E-08	5.45E-07	3.84E-09	1.43E-09	1.10E-10	6.00E-09	9.85E-11	1.72E-10	1.69E-10	5.43E-13	2.95E-12
r6-seawater-300.00-300.00-0.20-5.00-64.00-31.00.6o	1.00E-14	0.97639	300	0.54391	5.6861	4.44191	135.18584	0.53891	0.48261	0.20385	0.032646	0.013436	0.23387	0.004902	0.0032589	0.0034106	0.0013282	0.0010627	9.89E-05	3.81E-05	3.90E-05	1.36E-05	0.00021643	5.07E-05	3.13E-06	1.09E-06	1.23E-06	3.75E-06	6.23E-07	3.15E-06	4.87E-06	6.60E-05	3.39E-06	1.56E-06	1.24E-07	3.78E-07	1.28E-07	4.02E-07	6.17E-08	5.35E-07	3.92E-09	1.42E-09	1.12E-10	5.96E-09	1.00E-10	1.70E-10	1.68E-10	5.50E-13	2.93E-12
r6-seawater-300.00-300.00-0.20-5.00-63.00-32.00.6o	1.00E-14	0.97649	300	0.5409	5.6873	4.41513	136.06185	0.53591	0.47995	0.20209	0.032436	0.013352	0.23497	0.004883	0.0032377	0.0033781	0.0013319	0.0010531	9.90E-05	3.79E-05	3.88E-05	1.36E-05	0.00021254	5.00E-05	3.13E-06	1.09E-06	1.24E-06	3.73E-06	6.25E-07	3.13E-06	4.81E-06	6.57E-05	3.40E-06	1.57E-06	1.24E-07	3.83E-07	1.27E-07	4.06E-07	6.28E-08	5.26E-07	4.00E-09	1.41E-09	1.14E-10	5.91E-09	1.02E-10	1.67E-10	1.67E-10	5.56E-13	2.91E-12
r6-seawater-300.00-300.00-0.20-5.00-62.00-33.00.6o	1.00E-14	0.97659	300	0.53792	5.6887	4.3887	136.93805	0.53295	0.47732	0.20035	0.03223	0.013269	0.2362	0.0048641	0.0032167	0.003346	0.0013359	0.0010437	9.91E-05	3.77E-05	3.85E-05	1.37E-05	0.00020856	4.92E-05	3.12E-06	1.10E-06	1.24E-06	3.72E-06	6.28E-07	3.10E-06	4.76E-06	6.55E-05	3.42E-06	1.58E-06	1.23E-07	3.89E-07	1.27E-07	4.10E-07	6.40E-08	5.16E-07	4.09E-09	1.41E-09	1.17E-10	5.86E-09	1.04E-10	1.65E-10	1.65E-10	5.63E-13	2.89E-12
r6-seawater-300.00-300.00-0.20-5.00-61.00-34.00.6o	1.00E-14	0.97668	300	0.53497	5.6901	4.36262	137.81445	0.53002	0.47472	0.19864	0.032025	0.013188	0.23759	0.0048454	0.003196	0.0033145	0.0013402	0.0010344	9.92E-05	3.76E-05	3.83E-05	1.37E-05	0.00020451	4.84E-05	3.12E-06	1.10E-06	1.24E-06	3.71E-06	6.31E-07	3.08E-06	4.70E-06	6.53E-05	3.43E-06	1.59E-06	1.23E-07	3.95E-07	1.27E-07	4.14E-07	6.53E-08	5.06E-07	4.18E-09	1.40E-09	1.19E-10	5.81E-09	1.05E-10	1.63E-10	1.64E-10	5.70E-13	2.87E-12
r6-seawater-300.00-300.00-0.20-5.00-51.00-44.00.6o	1.26E-14	0.97651	300	0.50714	6.1386	4.12389	146.65592	0.50232	0.45007	0.18269	0.030173	0.012416	0.30891	0.0046781	0.0028732	0.0030293	0.00057574	0.000948	0.00027403	9.32E-05	9.42E-05	3.80E-05	4.16E-05	1.02E-05	8.42E-06	1.32E-06	1.44E-06	1.31E-06	7.49E-07	1.05E-06	2.80E-06	7.49E-05	7.52E-07	3.59E-07	8.61E-07	2.62E-07	3.41E-07	9.59E-08	1.23E-07	2.68E-07	2.20E-08	9.57E-09	5.50E-10	1.49E-09	1.75E-10	2.45E-10	1.48E-11	3.33E-13	7.03E-13
r6-seawater-300.00-300.00-0.20-5.00-60.00-35.00.6o	1.00E-14	0.97676	300	0.53206	5.6916	4.33688	138.69108	0.52713	0.47215	0.19696	0.031824	0.013107	0.23915	0.004827	0.0031754	0.0032834	0.0013447	0.0010252	9.94E-05	3.74E-05	3.81E-05	1.37E-05	0.00020035	4.76E-05	3.12E-06	1.11E-06	1.24E-06	3.69E-06	6.34E-07	3.05E-06	4.64E-06	6.52E-05	3.45E-06	1.60E-06	1.23E-07	4.01E-07	1.27E-07	4.18E-07	6.66E-08	4.96E-07	4.28E-09	1.40E-09	1.21E-10	5.76E-09	1.07E-10	1.60E-10	1.63E-10	5.78E-13	2.85E-12
r6-seawater-300.00-300.00-0.20-5.00-59.00-36.00.6o	1.00E-14	0.97684	300	0.52918	5.6932	4.31149	139.56797	0.52427	0.46961	0.19529	0.031625	0.013027	0.24088	0.0048087	0.0031551	0.0032529	0.0013495	0.0010162	9.96E-05	3.72E-05	3.79E-05	1.38E-05	0.00019608	4.67E-05	3.12E-06	1.12E-06	1.25E-06	3.68E-06	6.37E-07	3.03E-06	4.58E-06	6.51E-05	3.46E-06	1.61E-06	1.23E-07	4.08E-07	1.27E-07	4.23E-07	6.80E-08	4.86E-07	4.38E-09	1.39E-09	1.24E-10	5.70E-09	1.09E-10	1.58E-10	1.62E-10	5.85E-13	2.83E-12
r6-seawater-300.00-300.00-0.20-5.00-58.00-37.00.6o	6.69E-14	0.97692	300	0.52633	5.6949	4.28644	140.44504	0.52144	0.4671	0.19365	0.031429	0.012948	0.24282	0.0047906	0.0031349	0.0032228	0.0013547	0.0010073	9.98E-05	3.71E-05	3.77E-05	1.38E-05	0.0001917	4.59E-05	3.12E-06	1.13E-06	1.25E-06	3.66E-06	6.41E-07	3.01E-06	4.52E-06	6.51E-05	3.48E-06	1.63E-06	1.23E-07	4.15E-07	1.27E-07	4.27E-07	6.95E-08	4.75E-07	4.49E-09	1.39E-09	1.27E-10	5.64E-09	1.11E-10	1.55E-10	1.60E-10	5.93E-13	2.81E-12
r6-seawater-300.00-300.00-0.20-5.00-57.00-38.00.6o	1.40E-14	0.97699	300	0.52351	5.6967	4.26172	141.32251	0.51864	0.46461	0.19204	0.031235	0.01287	0.24497	0.0047728	0.0031149	0.0031932	0.0013603	0.00099858	0.00010002	3.69E-05	3.75E-05	1.38E-05	0.00018718	4.49E-05	3.12E-06	1.14E-06	1.26E-06	3.64E-06	6.45E-07	2.98E-06	4.45E-06	6.51E-05	3.50E-06	1.64E-06	1.23E-07	4.22E-07	1.27E-07	4.32E-07	7.11E-08	4.64E-07	4.61E-09	1.39E-09	1.29E-10	5.58E-09	1.13E-10	1.52E-10	1.59E-10	6.01E-13	2.78E-12
r6-seawater-300.00-300.00-0.20-5.00-56.00-39.00.6o	1.40E-14	0.97619	300	0.52056	5.9798	4.24234	142.26499	0.51568	0.46197	0.19033	0.031112	0.012788	0.29754	0.0047664	0.003018	0.0031703	0.00078232	0.0009893	0.00019191	6.85E-05	6.96E-05	2.65E-05	7.27E-05	1.75E-05	5.96E-06	1.25E-06	1.38E-06	1.90E-06	7.12E-07	1.55E-06	3.33E-06	7.65E-05	1.34E-06	6.32E-07	4.39E-07	3.13E-07	2.42E-07	1.67E-07	1.01E-07	3.36E-07	1.26E-08	4.93E-09	3.21E-10	2.40E-09	1.47E-10	2.12E-10	3.45E-11	4.05E-13	1.16E-12
r6-seawater-300.00-300.00-0.20-5.00-55.00-40.00.6o	6.74E-14	0.97581	300	0.51777	6.1393	4.22144	143.17632	0.51287	0.45945	0.1887	0.030914	0.012709	0.3255	0.0047481	0.0029369	0.0031403	0.00057163	0.00098047	0.00027641	9.60E-05	9.75E-05	3.82E-05	4.28E-05	1.03E-05	8.56E-06	1.32E-06	1.45E-06	1.31E-06	7.50E-07	1.07E-06	2.84E-06	8.13E-05	7.71E-07	3.64E-07	8.88E-07	2.61E-07	3.47E-07	9.62E-08	1.22E-07	2.79E-07	2.19E-08	9.95E-09	5.34E-10	1.50E-09	1.69E-10	2.54E-10	1.47E-11	3.23E-13	7.09E-13
r6-seawater-300.00-300.00-0.20-5.00-54.00-41.00.6o	1.38E-14	0.97599	300	0.51507	6.1392	4.19664	144.04627	0.51019	0.45706	0.18716	0.030726	0.012634	0.32132	0.0047303	0.0029207	0.0031119	0.00057262	0.00097218	0.00027582	9.53E-05	9.66E-05	3.82E-05	4.25E-05	1.03E-05	8.52E-06	1.32E-06	1.45E-06	1.31E-06	7.49E-07	1.06E-06	2.83E-06	7.97E-05	7.66E-07	3.62E-07	8.81E-07	2.61E-07	3.46E-07	9.61E-08	1.22E-07	2.76E-07	2.19E-08	9.85E-09	5.38E-10	1.49E-09	1.70E-10	2.52E-10	1.47E-11	3.26E-13	7.07E-13
r6-seawater-300.00-300.00-0.20-5.00-53.00-42.00.6o	1.40E-14	0.97617	300	0.5124	6.139	4.17211	144.91618	0.50754	0.45471	0.18565	0.030539	0.012561	0.31715	0.0047128	0.0029047	0.003084	0.00057364	0.000964	0.00027522	9.46E-05	9.58E-05	3.81E-05	4.22E-05	1.03E-05	8.49E-06	1.32E-06	1.44E-06	1.31E-06	7.49E-07	1.06E-06	2.82E-06	7.80E-05	7.61E-07	3.61E-07	8.74E-07	2.61E-07	3.44E-07	9.60E-08	1.23E-07	2.73E-07	2.19E-08	9.76E-09	5.42E-10	1.49E-09	1.72E-10	2.50E-10	1.47E-11	3.28E-13	7.06E-13
r6-seawater-300.00-300.00-0.20-5.00-6.00-89.00.6o	6.73E-14	0.9832	300	0.41305	6.1161	3.26496	185.74752	0.4089	0.36696	0.13263	0.023743	0.0098719	0.13313	0.0040358	0.0023191	0.0021225	0.00067387	0.00067979	0.00024283	6.75E-05	6.50E-05	3.48E-05	3.02E-05	8.38E-06	6.88E-06	1.44E-06	1.38E-06	1.35E-06	7.76E-07	9.39E-07	2.30E-06	2.41E-05	6.63E-07	3.55E-07	5.92E-07	2.92E-07	2.76E-07	1.04E-07	1.36E-07	1.71E-07	2.26E-08	6.08E-09	8.79E-10	1.43E-09	3.03E-10	1.56E-10	1.69E-11	5.75E-13	6.84E-13
r6-seawater-300.00-300.00-0.20-5.00-34.00-61.00.6o	1.00E-14	0.97924	300	0.46669	6.134	3.75376	161.4377	0.46215	0.41436	0.16046	0.027378	0.011312	0.24196	0.004407	0.0026321	0.0026223	0.0005984	0.00082836	0.00026362	8.25E-05	8.18E-05	3.71E-05	3.70E-05	9.51E-06	7.84E-06	1.35E-06	1.39E-06	1.31E-06	7.48E-07	9.93E-07	2.64E-06	5.20E-05	6.92E-07	3.46E-07	7.54E-07	2.68E-07	3.16E-07	9.61E-08	1.27E-07	2.28E-07	2.22E-08	8.12E-09	6.34E-10	1.46E-09	2.06E-10	2.11E-10	1.52E-11	3.88E-13	6.86E-13
r6-seawater-300.00-300.00-0.20-50.00-18.00-32.00.6o	1.00E-14	0.95102	300	0.74674	7.1501	6.46181	93.534629	0.73935	0.65886	0.33317	0.046482	0.019173	1.2354	0.0060263	0.0025454	0.0058137	1.57E-05	0.0017769	0.0031024	0.00094189	0.0010222	0.00041109	7.78E-06	1.50E-06	0.0001128	3.81E-07	5.26E-07	1.33E-07	2.31E-07	1.39E-07	3.86E-06	0.00031906	5.00E-08	1.91E-08	8.78E-05	1.03E-07	4.70E-06	4.28E-09	4.53E-07	3.54E-07	8.52E-07	1.14E-06	1.03E-08	5.59E-11	3.02E-10	3.04E-09	6.45E-14	6.27E-14	3.89E-14
r6-seawater-300.00-300.00-0.20-50.00-2.00-48.00.6o	1.03E-11	0.95986	300	0.66468	7.1581	5.64997	107.34101	0.65789	0.58691	0.27752	0.040427	0.016789	0.91275	0.0055397	0.0022899	0.0047281	1.57E-05	0.0014667	0.0030448	0.00083597	0.00087966	0.00041279	6.49E-06	1.34E-06	0.00010603	3.84E-07	4.92E-07	1.29E-07	2.26E-07	1.24E-07	3.63E-06	0.00019959	4.18E-08	1.71E-08	7.90E-05	1.03E-07	4.38E-06	4.04E-09	4.78E-07	2.92E-07	9.10E-07	9.92E-07	1.29E-08	5.23E-11	3.79E-10	2.62E-09	6.27E-14	7.46E-14	3.62E-14
r6-seawater-300.00-300.00-0.20-51.00-24.00-25.00.6o	2.19E-14	0.94611	300	0.79733	7.1469	6.96046	86.515772	0.78958	0.70315	0.36937	0.050282	0.020669	1.4029	0.0063157	0.0026984	0.0065329	1.57E-05	0.0019807	0.0031446	0.0010098	0.0011153	0.00041137	8.55E-06	1.58E-06	0.00011718	3.79E-07	5.47E-07	1.35E-07	2.35E-07	1.48E-07	3.97E-06	0.000398	5.59E-08	2.06E-08	9.38E-05	1.04E-07	4.91E-06	4.46E-09	4.48E-07	3.92E-07	8.39E-07	1.25E-06	9.41E-09	5.76E-11	2.76E-10	3.30E-09	6.50E-14	5.90E-14	4.04E-14
r6-seawater-300.00-300.00-0.20-51.00-23.00-26.00.6o	1.03E-11	0.94679	300	0.79071	7.1473	6.89464	87.380447	0.78301	0.69736	0.36455	0.049781	0.020472	1.3787	0.0062783	0.0026789	0.0064366	1.57E-05	0.0019534	0.0031393	0.0010011	0.0011032	0.00041136	8.45E-06	1.57E-06	0.00011662	3.80E-07	5.44E-07	1.34E-07	2.34E-07	1.47E-07	3.96E-06	0.0003865	5.51E-08	2.04E-08	9.30E-05	1.03E-07	4.88E-06	4.44E-09	4.48E-07	3.87E-07	8.40E-07	1.23E-06	9.52E-09	5.74E-11	2.79E-10	3.27E-09	6.49E-14	5.95E-14	4.02E-14
r6-seawater-300.00-300.00-0.20-51.00-22.00-27.00.6o	1.82E-14	0.94746	300	0.7842	7.1477	6.83001	88.245019	0.77655	0.69166	0.35984	0.049291	0.020279	1.3548	0.0062413	0.0026597	0.0063426	1.57E-05	0.0019269	0.0031342	0.00099254	0.0010913	0.00041135	8.35E-06	1.56E-06	0.00011607	3.80E-07	5.42E-07	1.34E-07	2.34E-07	1.46E-07	3.94E-06	0.00037536	5.44E-08	2.02E-08	9.23E-05	1.03E-07	4.86E-06	4.42E-09	4.49E-07	3.82E-07	8.42E-07	1.22E-06	9.64E-09	5.72E-11	2.83E-10	3.23E-09	6.49E-14	6.00E-14	4.00E-14
r6-seawater-300.00-300.00-0.20-51.00-21.00-28.00.6o	1.98E-14	0.94813	300	0.77781	7.1482	6.76652	89.109485	0.7702	0.68607	0.35523	0.048809	0.02009	1.3313	0.0062049	0.0026407	0.0062508	1.57E-05	0.0019009	0.0031291	0.00098413	0.0010797	0.00041135	8.25E-06	1.55E-06	0.00011552	3.80E-07	5.39E-07	1.34E-07	2.34E-07	1.44E-07	3.93E-06	0.00036455	5.36E-08	2.01E-08	9.15E-05	1.03E-07	4.83E-06	4.39E-09	4.50E-07	3.77E-07	8.44E-07	1.21E-06	9.75E-09	5.69E-11	2.86E-10	3.20E-09	6.48E-14	6.06E-14	3.98E-14
r6-seawater-300.00-300.00-0.20-51.00-20.00-29.00.6o	1.72E-14	0.94878	300	0.77153	7.1486	6.70416	89.973843	0.76396	0.68057	0.35073	0.048337	0.019904	1.3081	0.006169	0.0026219	0.0061612	1.57E-05	0.0018755	0.0031242	0.00097587	0.0010684	0.00041135	8.15E-06	1.54E-06	0.00011499	3.80E-07	5.37E-07	1.34E-07	2.33E-07	1.43E-07	3.91E-06	0.00035407	5.29E-08	1.99E-08	9.08E-05	1.03E-07	4.80E-06	4.37E-09	4.51E-07	3.73E-07	8.46E-07	1.19E-06	9.87E-09	5.67E-11	2.90E-10	3.17E-09	6.47E-14	6.11E-14	3.96E-14
r6-seawater-300.00-300.00-0.20-51.00-2.00-47.00.6o	1.17E-14	0.95913	300	0.67445	7.1572	5.74293	105.51035	0.66759	0.59548	0.28395	0.04114	0.01707	0.93265	0.0055987	0.0023224	0.004852	1.57E-05	0.0015023	0.0030543	0.00084986	0.00089772	0.0004129	6.62E-06	1.36E-06	0.00010694	3.83E-07	4.97E-07	1.29E-07	2.27E-07	1.26E-07	3.65E-06	0.00020829	4.28E-08	1.74E-08	8.02E-05	1.04E-07	4.42E-06	4.08E-09	4.76E-07	2.99E-07	9.06E-07	1.01E-06	1.27E-08	5.27E-11	3.72E-10	2.67E-09	6.29E-14	7.38E-14	3.65E-14
r6-seawater-300.00-300.00-0.20-51.00-19.00-30.00.6o	1.70E-14	0.94942	300	0.76535	7.149	6.64289	90.838003	0.75783	0.67516	0.34632	0.047874	0.019721	1.2852	0.0061336	0.0026034	0.0060738	1.57E-05	0.0018507	0.0031193	0.00096776	0.0010572	0.00041136	8.06E-06	1.53E-06	0.00011447	3.80E-07	5.34E-07	1.34E-07	2.33E-07	1.42E-07	3.90E-06	0.00034391	5.22E-08	1.97E-08	9.01E-05	1.03E-07	4.78E-06	4.35E-09	4.52E-07	3.68E-07	8.48E-07	1.18E-06	1.00E-08	5.65E-11	2.93E-10	3.14E-09	6.47E-14	6.16E-14	3.95E-14
r6-seawater-300.00-300.00-0.20-51.00-25.00-24.00.6o	1.03E-11	0.94542	300	0.80407	7.1466	7.0275	85.650995	0.79628	0.70905	0.3743	0.050792	0.02087	1.4274	0.0063538	0.0027182	0.0066317	1.57E-05	0.0020085	0.0031499	0.0010187	0.0011276	0.00041139	8.66E-06	1.59E-06	0.00011775	3.79E-07	5.50E-07	1.35E-07	2.35E-07	1.49E-07	3.99E-06	0.00040987	5.68E-08	2.08E-08	9.45E-05	1.04E-07	4.94E-06	4.49E-09	4.47E-07	3.97E-07	8.37E-07	1.26E-06	9.30E-09	5.78E-11	2.73E-10	3.33E-09	6.51E-14	5.85E-14	4.05E-14
r6-seawater-300.00-300.00-0.20-51.00-18.00-31.00.6o	1.03E-11	0.95005	300	0.75928	7.1494	6.58267	91.70214	0.7518	0.66984	0.34201	0.047419	0.019542	1.2626	0.0060987	0.0025852	0.0059883	1.57E-05	0.0018265	0.0031146	0.00095979	0.0010463	0.00041138	7.96E-06	1.52E-06	0.00011396	3.81E-07	5.32E-07	1.33E-07	2.32E-07	1.41E-07	3.88E-06	0.00033404	5.15E-08	1.95E-08	8.94E-05	1.03E-07	4.75E-06	4.33E-09	4.53E-07	3.63E-07	8.51E-07	1.17E-06	1.01E-08	5.63E-11	2.97E-10	3.11E-09	6.46E-14	6.22E-14	3.93E-14
r6-seawater-300.00-300.00-0.20-51.00-16.00-33.00.6o	1.54E-14	0.95129	300	0.74744	7.1503	6.46531	93.430068	0.74005	0.65948	0.33367	0.046534	0.019194	1.2182	0.0060303	0.0025494	0.0058233	1.57E-05	0.0017796	0.0031054	0.00094427	0.0010251	0.00041143	7.78E-06	1.50E-06	0.00011295	3.81E-07	5.27E-07	1.33E-07	2.32E-07	1.39E-07	3.85E-06	0.00031515	5.02E-08	1.92E-08	8.81E-05	1.03E-07	4.71E-06	4.29E-09	4.55E-07	3.54E-07	8.56E-07	1.15E-06	1.04E-08	5.58E-11	3.05E-10	3.05E-09	6.44E-14	6.34E-14	3.89E-14
r6-seawater-300.00-300.00-0.20-51.00-15.00-34.00.6o	1.03E-11	0.95189	300	0.74167	7.1507	6.40811	94.293853	0.73432	0.65442	0.32963	0.046104	0.019024	1.1965	0.0059968	0.0025318	0.0057436	1.57E-05	0.001757	0.003101	0.00093671	0.0010148	0.00041147	7.69E-06	1.49E-06	0.00011247	3.81E-07	5.24E-07	1.33E-07	2.31E-07	1.38E-07	3.84E-06	0.00030611	4.95E-08	1.91E-08	8.74E-05	1.03E-07	4.68E-06	4.27E-09	4.56E-07	3.50E-07	8.58E-07	1.14E-06	1.05E-08	5.56E-11	3.09E-10	3.02E-09	6.43E-14	6.40E-14	3.88E-14
r6-seawater-300.00-300.00-0.20-51.00-14.00-35.00.6o	1.53E-14	0.95249	300	0.73599	7.1512	6.35186	95.157516	0.72868	0.64944	0.32567	0.045681	0.018858	1.1749	0.0059637	0.0025145	0.0056657	1.57E-05	0.0017348	0.0030967	0.00092929	0.0010047	0.00041152	7.60E-06	1.48E-06	0.00011199	3.81E-07	5.22E-07	1.32E-07	2.31E-07	1.37E-07	3.82E-06	0.00029733	4.89E-08	1.89E-08	8.68E-05	1.03E-07	4.66E-06	4.25E-09	4.57E-07	3.46E-07	8.61E-07	1.13E-06	1.07E-08	5.54E-11	3.13E-10	2.99E-09	6.42E-14	6.46E-14	3.86E-14
r6-seawater-300.00-300.00-0.20-51.00-13.00-36.00.6o	1.03E-11	0.95308	300	0.73041	7.1516	6.29654	96.021053	0.72314	0.64455	0.32179	0.045265	0.018694	1.1537	0.0059311	0.0024974	0.0055895	1.57E-05	0.0017131	0.0030925	0.000922	0.00099476	0.00041157	7.51E-06	1.47E-06	0.00011152	3.81E-07	5.20E-07	1.32E-07	2.31E-07	1.36E-07	3.81E-06	0.00028878	4.83E-08	1.88E-08	8.62E-05	1.03E-07	4.64E-06	4.23E-09	4.58E-07	3.41E-07	8.64E-07	1.11E-06	1.08E-08	5.52E-11	3.17E-10	2.96E-09	6.41E-14	6.53E-14	3.84E-14
r6-seawater-300.00-300.00-0.20-51.00-12.00-37.00.6o	1.00E-14	0.95366	300	0.72491	7.1521	6.24213	96.88446	0.71768	0.63973	0.318	0.044857	0.018534	1.1326	0.0058989	0.0024805	0.005515	1.57E-05	0.0016919	0.0030884	0.00091483	0.00098505	0.00041164	7.43E-06	1.46E-06	0.00011106	3.82E-07	5.18E-07	1.32E-07	2.30E-07	1.35E-07	3.80E-06	0.00028047	4.77E-08	1.86E-08	8.56E-05	1.03E-07	4.62E-06	4.22E-09	4.59E-07	3.37E-07	8.67E-07	1.10E-06	1.09E-08	5.50E-11	3.21E-10	2.93E-09	6.40E-14	6.59E-14	3.82E-14
r6-seawater-300.00-300.00-0.20-51.00-11.00-38.00.6o	1.39E-14	0.95424	300	0.7195	7.1525	6.18859	97.747733	0.71231	0.63499	0.31428	0.044457	0.018376	1.1118	0.0058671	0.0024639	0.0054421	1.57E-05	0.0016711	0.0030844	0.0009078	0.00097553	0.00041171	7.34E-06	1.45E-06	0.00011061	3.82E-07	5.15E-07	1.32E-07	2.30E-07	1.34E-07	3.78E-06	0.00027238	4.72E-08	1.85E-08	8.50E-05	1.03E-07	4.60E-06	4.20E-09	4.61E-07	3.33E-07	8.70E-07	1.09E-06	1.11E-08	5.47E-11	3.26E-10	2.90E-09	6.39E-14	6.66E-14	3.81E-14
r6-seawater-300.00-300.00-0.20-51.00-10.00-39.00.6o	1.32E-14	0.95481	300	0.71418	7.153	6.13592	98.610852	0.70703	0.63033	0.31064	0.044063	0.018221	1.0912	0.0058358	0.0024474	0.0053708	1.57E-05	0.0016508	0.0030805	0.00090088	0.0009662	0.00041179	7.26E-06	1.44E-06	0.00011017	3.82E-07	5.13E-07	1.31E-07	2.30E-07	1.33E-07	3.77E-06	0.00026451	4.66E-08	1.83E-08	8.44E-05	1.03E-07	4.57E-06	4.18E-09	4.62E-07	3.29E-07	8.73E-07	1.08E-06	1.13E-08	5.45E-11	3.30E-10	2.88E-09	6.38E-14	6.73E-14	3.79E-14
r6-seawater-300.00-300.00-0.20-51.00-17.00-32.00.6o	1.57E-14	0.95067	300	0.75331	7.1498	6.52349	92.566162	0.74588	0.66462	0.3378	0.046972	0.019367	1.2403	0.0060643	0.0025672	0.0059049	1.57E-05	0.0018028	0.00311	0.00095196	0.0010356	0.0004114	7.87E-06	1.51E-06	0.00011345	3.81E-07	5.29E-07	1.33E-07	2.32E-07	1.40E-07	3.87E-06	0.00032446	5.08E-08	1.94E-08	8.88E-05	1.03E-07	4.73E-06	4.31E-09	4.54E-07	3.59E-07	8.53E-07	1.16E-06	1.03E-08	5.61E-11	3.01E-10	3.08E-09	6.45E-14	6.28E-14	3.91E-14
r6-seawater-300.00-300.00-0.20-51.00-1.00-48.00.6o	1.03E-11	0.95964	300	0.66982	7.1578	5.69707	106.372	0.66298	0.59141	0.28089	0.040801	0.016936	0.91347	0.0055706	0.0023075	0.0047929	1.57E-05	0.0014853	0.0030517	0.00084399	0.0008899	0.00041311	6.55E-06	1.35E-06	0.00010657	3.84E-07	4.95E-07	1.29E-07	2.27E-07	1.25E-07	3.64E-06	0.00020199	4.24E-08	1.73E-08	7.98E-05	1.04E-07	4.40E-06	4.07E-09	4.78E-07	2.95E-07	9.11E-07	1.00E-06	1.29E-08	5.24E-11	3.78E-10	2.65E-09	6.27E-14	7.48E-14	3.64E-14
r6-seawater-300.00-300.00-0.20-51.00-26.00-23.00.6o	1.00E-14	0.94471	300	0.81093	7.1462	7.09579	84.786117	0.8031	0.71505	0.37935	0.051312	0.021075	1.4524	0.0063924	0.0027383	0.0067329	1.57E-05	0.0020371	0.0031554	0.0010277	0.0011402	0.00041142	8.76E-06	1.60E-06	0.00011833	3.79E-07	5.52E-07	1.35E-07	2.36E-07	1.50E-07	4.00E-06	0.00042213	5.76E-08	2.10E-08	9.53E-05	1.04E-07	4.96E-06	4.52E-09	4.46E-07	4.03E-07	8.35E-07	1.27E-06	9.20E-09	5.80E-11	2.70E-10	3.37E-09	6.51E-14	5.80E-14	4.07E-14
r6-seawater-300.00-300.00-0.20-51.00-28.00-21.00.6o	2.40E-14	0.94327	300	0.82505	7.1454	7.23627	83.056066	0.81711	0.7274	0.3898	0.052385	0.021497	1.5034	0.0064713	0.0027793	0.0069433	1.57E-05	0.0020964	0.0031665	0.0010463	0.0011662	0.00041148	8.98E-06	1.62E-06	0.00011953	3.79E-07	5.58E-07	1.36E-07	2.36E-07	1.52E-07	4.03E-06	0.00044788	5.94E-08	2.15E-08	9.70E-05	1.04E-07	5.02E-06	4.57E-09	4.45E-07	4.14E-07	8.33E-07	1.30E-06	8.99E-09	5.85E-11	2.64E-10	3.44E-09	6.52E-14	5.71E-14	4.11E-14
r6-seawater-300.00-300.00-0.20-51.00-42.00-7.00.6o	1.00E-14	0.95181	300	0.94692	6.1654	8.25421	70.158265	0.93937	0.83615	0.48656	0.062936	0.025285	0.70112	0.0072527	0.0055965	0.0090581	0.00044942	0.002651	0.00035932	0.00023445	0.00027583	4.47E-05	9.89E-05	1.63E-05	1.41E-05	1.16E-06	1.88E-06	1.31E-06	7.66E-07	1.63E-06	4.19E-06	0.00044661	1.11E-06	3.68E-07	2.33E-06	1.69E-07	6.00E-07	7.30E-08	7.32E-08	8.97E-07	1.47E-08	3.20E-08	2.29E-10	1.74E-09	6.30E-11	7.58E-10	1.19E-11	1.33E-13	8.48E-13
r6-seawater-300.00-300.00-0.20-51.00-41.00-8.00.6o	1.03E-11	0.95238	300	0.93728	6.1657	8.16099	71.030366	0.92978	0.82772	0.47874	0.062176	0.024987	0.69139	0.007202	0.0055369	0.0088946	0.00044944	0.0026058	0.00035838	0.00023135	0.00027146	4.46E-05	9.77E-05	1.62E-05	1.40E-05	1.16E-06	1.87E-06	1.31E-06	7.64E-07	1.61E-06	4.18E-06	0.00043315	1.08E-06	3.62E-07	2.30E-06	1.68E-07	5.95E-07	7.23E-08	7.31E-08	8.82E-07	1.47E-08	3.15E-08	2.30E-10	1.73E-09	6.34E-11	7.48E-10	1.19E-11	1.33E-13	8.44E-13
r6-seawater-300.00-300.00-0.20-51.00-40.00-9.00.6o	1.03E-11	0.95295	300	0.92784	6.166	8.06985	71.902439	0.9204	0.81948	0.47114	0.061434	0.024697	0.68185	0.0071521	0.0054786	0.008736	0.00044945	0.002562	0.00035745	0.00022832	0.0002672	4.46E-05	9.65E-05	1.61E-05	1.39E-05	1.16E-06	1.85E-06	1.31E-06	7.62E-07	1.60E-06	4.17E-06	0.00042023	1.06E-06	3.57E-07	2.27E-06	1.67E-07	5.91E-07	7.16E-08	7.29E-08	8.68E-07	1.47E-08	3.10E-08	2.31E-10	1.73E-09	6.38E-11	7.38E-10	1.19E-11	1.34E-13	8.40E-13
r6-seawater-300.00-300.00-0.20-51.00-4.00-45.00.6o	1.03E-11	0.95808	300	0.68394	7.1561	5.83671	103.78648	0.677	0.6038	0.29024	0.041834	0.017343	0.97137	0.0056558	0.0023525	0.0049737	1.57E-05	0.0015372	0.00306	0.00086192	0.00091385	0.00041254	6.78E-06	1.38E-06	0.00010769	3.83E-07	5.01E-07	1.30E-07	2.28E-07	1.28E-07	3.68E-06	0.00022133	4.37E-08	1.76E-08	8.12E-05	1.03E-07	4.46E-06	4.10E-09	4.72E-07	3.06E-07	8.97E-07	1.03E-06	1.23E-08	5.32E-11	3.61E-10	2.72E-09	6.31E-14	7.20E-14	3.69E-14
r6-seawater-300.00-300.00-0.20-51.00-39.00-10.00.6o	1.03E-11	0.9535	300	0.91861	6.1662	7.98071	72.774486	0.91122	0.8114	0.46375	0.060709	0.024412	0.6725	0.0071031	0.0054215	0.0085821	0.00044947	0.0025195	0.00035653	0.00022536	0.00026306	4.46E-05	9.53E-05	1.60E-05	1.38E-05	1.16E-06	1.84E-06	1.30E-06	7.60E-07	1.59E-06	4.15E-06	0.00040781	1.04E-06	3.52E-07	2.24E-06	1.66E-07	5.86E-07	7.10E-08	7.27E-08	8.54E-07	1.46E-08	3.05E-08	2.33E-10	1.72E-09	6.42E-11	7.28E-10	1.19E-11	1.34E-13	8.36E-13
r6-seawater-300.00-300.00-0.20-51.00-38.00-11.00.6o	1.03E-11	0.95404	300	0.90956	6.1665	7.89351	73.646505	0.90222	0.8035	0.45656	0.060001	0.024135	0.66333	0.0070549	0.0053656	0.0084326	0.00044948	0.0024781	0.00035563	0.00022247	0.00025903	4.45E-05	9.41E-05	1.60E-05	1.37E-05	1.16E-06	1.83E-06	1.30E-06	7.58E-07	1.57E-06	4.14E-06	0.00039587	1.02E-06	3.47E-07	2.21E-06	1.65E-07	5.82E-07	7.03E-08	7.26E-08	8.40E-07	1.46E-08	3.01E-08	2.34E-10	1.72E-09	6.46E-11	7.18E-10	1.19E-11	1.35E-13	8.32E-13
r6-seawater-300.00-300.00-0.20-51.00-37.00-12.00.6o	1.03E-11	0.95457	300	0.90071	6.1668	7.80819	74.518498	0.89342	0.79576	0.44956	0.05931	0.023864	0.65433	0.0070076	0.0053108	0.0082874	0.00044948	0.0024379	0.00035473	0.00021965	0.00025511	4.45E-05	9.30E-05	1.59E-05	1.36E-05	1.16E-06	1.82E-06	1.30E-06	7.56E-07	1.56E-06	4.13E-06	0.00038438	9.98E-07	3.42E-07	2.19E-06	1.64E-07	5.78E-07	6.96E-08	7.24E-08	8.27E-07	1.45E-08	2.96E-08	2.36E-10	1.71E-09	6.50E-11	7.09E-10	1.19E-11	1.35E-13	8.28E-13
r6-seawater-300.00-300.00-0.20-51.00-27.00-22.00.6o	1.00E-14	0.944	300	0.81793	7.1458	7.16537	83.92114	0.81004	0.72117	0.38451	0.051843	0.021284	1.4777	0.0064315	0.0027587	0.0068367	1.57E-05	0.0020664	0.0031609	0.0010369	0.0011531	0.00041144	8.87E-06	1.61E-06	0.00011892	3.79E-07	5.55E-07	1.35E-07	2.36E-07	1.51E-07	4.02E-06	0.00043479	5.85E-08	2.13E-08	9.61E-05	1.04E-07	4.99E-06	4.54E-09	4.46E-07	4.08E-07	8.34E-07	1.29E-06	9.09E-09	5.82E-11	2.67E-10	3.40E-09	6.52E-14	5.76E-14	4.09E-14
r6-seawater-300.00-300.00-0.20-51.00-36.00-13.00.6o	4.03E-14	0.95509	300	0.89204	6.1671	7.72469	75.390465	0.8848	0.78817	0.44274	0.058633	0.023599	0.64551	0.006961	0.0052571	0.0081463	0.00044949	0.0023988	0.00035385	0.00021689	0.00025128	4.45E-05	9.19E-05	1.58E-05	1.36E-05	1.16E-06	1.81E-06	1.30E-06	7.55E-07	1.55E-06	4.12E-06	0.00037333	9.78E-07	3.37E-07	2.16E-06	1.63E-07	5.74E-07	6.90E-08	7.22E-08	8.14E-07	1.45E-08	2.91E-08	2.37E-10	1.71E-09	6.54E-11	7.00E-10	1.19E-11	1.35E-13	8.24E-13
r6-seawater-300.00-300.00-0.20-51.00-34.00-15.00.6o	1.03E-11	0.9561	300	0.87521	6.1677	7.5629	77.134324	0.86807	0.77345	0.42963	0.057325	0.023086	0.62834	0.0068701	0.0051528	0.0078758	0.00044949	0.0023237	0.00035211	0.00021156	0.00024392	4.44E-05	8.98E-05	1.56E-05	1.34E-05	1.16E-06	1.78E-06	1.29E-06	7.51E-07	1.52E-06	4.09E-06	0.00035244	9.41E-07	3.28E-07	2.11E-06	1.62E-07	5.66E-07	6.77E-08	7.19E-08	7.90E-07	1.44E-08	2.83E-08	2.39E-10	1.70E-09	6.62E-11	6.83E-10	1.19E-11	1.36E-13	8.16E-13
r6-seawater-300.00-300.00-0.20-51.00-33.00-16.00.6o	3.25E-14	0.95579	300	0.8668	6.2299	7.48961	78.039177	0.85967	0.76604	0.42309	0.056661	0.022829	0.66663	0.0068232	0.0050191	0.0077402	0.00036301	0.0022863	0.00040469	0.0002369	0.00027241	5.12E-05	7.70E-05	1.35E-05	1.53E-05	1.08E-06	1.65E-06	1.12E-06	6.97E-07	1.31E-06	4.08E-06	0.00036258	7.89E-07	2.77E-07	2.72E-06	1.59E-07	6.47E-07	5.74E-08	8.15E-08	7.66E-07	1.89E-08	3.64E-08	3.04E-10	1.37E-09	7.29E-11	7.65E-10	8.55E-12	1.30E-13	6.72E-13
r6-seawater-300.00-300.00-0.20-51.00-32.00-17.00.6o	1.03E-11	0.95214	300	0.85758	6.5154	7.44145	79.085777	0.85031	0.75764	0.41574	0.055822	0.022538	0.90227	0.0067592	0.0044964	0.0075762	0.00013595	0.0022443	0.00077315	0.0004063	0.00046501	9.81E-05	3.97E-05	6.99E-06	2.92E-05	7.78E-07	1.18E-06	5.80E-07	4.99E-07	6.71E-07	4.08E-06	0.000439	3.69E-07	1.30E-07	8.99E-06	1.45E-07	1.23E-06	2.72E-08	1.44E-07	6.84E-07	6.40E-08	1.20E-07	8.88E-10	5.11E-10	1.10E-10	1.32E-09	1.86E-12	1.02E-13	2.80E-13
r6-seawater-300.00-300.00-0.20-51.00-31.00-18.00.6o	1.00E-14	0.9486	300	0.84872	6.7558	7.39633	80.132111	0.84125	0.74942	0.40861	0.05492	0.022254	1.1318	0.0066861	0.0039268	0.0074063	5.96E-05	0.0022036	0.0013296	0.00061251	0.00069661	0.00016967	2.27E-05	4.02E-06	5.02E-05	5.90E-07	8.86E-07	3.33E-07	3.76E-07	3.83E-07	4.07E-06	0.00048026	1.89E-07	6.73E-08	2.35E-05	1.31E-07	2.11E-06	1.41E-08	2.27E-07	5.94E-07	1.74E-07	3.14E-07	2.16E-09	2.24E-10	1.55E-10	2.00E-09	5.15E-13	8.24E-14	1.34E-13
r6-seawater-300.00-300.00-0.20-51.00-30.00-19.00.6o	1.00E-14	0.94515	300	0.84025	6.9736	7.35402	81.177961	0.83251	0.74138	0.40171	0.053937	0.021977	1.3553	0.0066013	0.00332	0.0072284	2.83E-05	0.0021641	0.0021667	0.0008489	0.00095743	0.0002786	1.36E-05	2.43E-06	8.19E-05	4.60E-07	6.86E-07	2.02E-07	2.90E-07	2.30E-07	4.06E-06	0.00048562	1.01E-07	3.61E-08	5.34E-05	1.16E-07	3.45E-06	7.61E-09	3.34E-07	5.00E-07	4.22E-07	7.16E-07	4.79E-09	1.06E-10	2.08E-10	2.79E-09	1.62E-13	6.71E-14	6.93E-14
r6-seawater-300.00-300.00-0.20-51.00-3.00-46.00.6o	1.00E-14	0.95861	300	0.67916	7.1567	5.78947	104.6485	0.67226	0.59961	0.28706	0.041484	0.017205	0.95195	0.005627	0.0023374	0.0049122	1.57E-05	0.0015196	0.0030571	0.00085583	0.00090571	0.00041271	6.70E-06	1.37E-06	0.00010731	3.83E-07	4.99E-07	1.30E-07	2.27E-07	1.27E-07	3.67E-06	0.00021473	4.32E-08	1.75E-08	8.07E-05	1.03E-07	4.44E-06	4.09E-09	4.74E-07	3.03E-07	9.01E-07	1.02E-06	1.25E-08	5.29E-11	3.66E-10	2.70E-09	6.30E-14	7.29E-14	3.67E-14
r6-seawater-300.00-300.00-0.20-51.00-29.00-20.00.6o	1.03E-11	0.94253	300	0.8323	7.145	7.30855	82.190895	0.82431	0.73374	0.39522	0.052938	0.021715	1.5295	0.0065116	0.0028003	0.0070526	1.57E-05	0.0021271	0.0031723	0.0010559	0.0011796	0.00041151	9.10E-06	1.63E-06	0.00012014	3.78E-07	5.61E-07	1.36E-07	2.37E-07	1.54E-07	4.05E-06	0.00046141	6.03E-08	2.17E-08	9.78E-05	1.04E-07	5.05E-06	4.60E-09	4.45E-07	4.19E-07	8.31E-07	1.32E-06	8.89E-09	5.87E-11	2.61E-10	3.48E-09	6.53E-14	5.67E-14	4.13E-14
r6-seawater-300.00-300.00-0.20-51.00-35.00-14.00.6o	1.03E-11	0.9556	300	0.88354	6.1674	7.64294	76.262407	0.87635	0.78074	0.4361	0.057972	0.023339	0.63685	0.0069152	0.0052044	0.0080092	0.00044949	0.0023607	0.00035297	0.00021419	0.00024756	4.45E-05	9.08E-05	1.57E-05	1.35E-05	1.16E-06	1.80E-06	1.30E-06	7.53E-07	1.53E-06	4.11E-06	0.00036269	9.59E-07	3.33E-07	2.13E-06	1.63E-07	5.70E-07	6.84E-08	7.20E-08	8.02E-07	1.45E-08	2.87E-08	2.38E-10	1.70E-09	6.58E-11	6.91E-10	1.19E-11	1.36E-13	8.20E-13
r6-seawater-300.00-300.00-0.20-50.00-19.00-31.00.6o	1.03E-11	0.95041	300	0.75259	7.1497	6.51988	92.670592	0.74517	0.66399	0.33729	0.04692	0.019345	1.2575	0.0060602	0.0025632	0.005895	1.57E-05	0.0018	0.0031069	0.00094956	0.0010327	0.00041107	7.88E-06	1.51E-06	0.0001133	3.81E-07	5.29E-07	1.33E-07	2.32E-07	1.40E-07	3.87E-06	0.00032839	5.06E-08	1.93E-08	8.85E-05	1.03E-07	4.72E-06	4.29E-09	4.52E-07	3.58E-07	8.50E-07	1.16E-06	1.01E-08	5.61E-11	2.98E-10	3.07E-09	6.46E-14	6.22E-14	3.91E-14
r6-seawater-300.00-300.00-0.20-51.00-0.00-49.00.6o	1.00E-14	0.96015	300	0.66525	7.1584	5.65188	107.23346	0.65845	0.5874	0.27789	0.040467	0.016805	0.8944	0.0055429	0.0022928	0.0047351	1.56E-05	0.0014687	0.0030492	0.00083824	0.00088222	0.00041333	6.47E-06	1.34E-06	0.00010622	3.84E-07	4.93E-07	1.29E-07	2.26E-07	1.24E-07	3.62E-06	0.00019583	4.20E-08	1.72E-08	7.93E-05	1.04E-07	4.39E-06	4.06E-09	4.81E-07	2.92E-07	9.16E-07	9.96E-07	1.31E-08	5.22E-11	3.85E-10	2.62E-09	6.26E-14	7.57E-14	3.62E-14
r6-seawater-300.00-300.00-0.20-50.00-8.00-42.00.6o	1.33E-14	0.95673	300	0.69309	7.1548	5.9309	102.1681	0.68609	0.61184	0.29636	0.042509	0.017608	1.0284	0.0057108	0.0023801	0.0050927	1.57E-05	0.0015712	0.0030626	0.00087217	0.00092802	0.0004118	6.94E-06	1.40E-06	0.00010831	3.82E-07	5.04E-07	1.31E-07	2.28E-07	1.30E-07	3.71E-06	0.00023877	4.44E-08	1.78E-08	8.20E-05	1.03E-07	4.49E-06	4.11E-09	4.66E-07	3.14E-07	8.83E-07	1.04E-06	1.18E-08	5.37E-11	3.45E-10	2.77E-09	6.35E-14	6.95E-14	3.72E-14
r6-seawater-300.00-300.00-0.20-50.00-34.00-16.00.6o	3.12E-14	0.95706	300	0.85822	6.1679	7.40028	78.96882	0.85118	0.75858	0.41655	0.05601	0.02257	0.61367	0.0067777	0.0050464	0.0076071	0.00045035	0.002249	0.00035004	0.00020599	0.00023633	4.43E-05	8.76E-05	1.54E-05	1.32E-05	1.16E-06	1.76E-06	1.29E-06	7.48E-07	1.50E-06	4.06E-06	0.00033351	9.14E-07	3.22E-07	2.05E-06	1.62E-07	5.57E-07	6.72E-08	7.22E-08	7.64E-07	1.45E-08	2.74E-08	2.44E-10	1.69E-09	6.75E-11	6.64E-10	1.19E-11	1.38E-13	8.09E-13
r6-seawater-300.00-300.00-0.20-50.00-33.00-17.00.6o	1.03E-11	0.95753	300	0.85039	6.1682	7.3252	79.840661	0.84339	0.75172	0.41058	0.055406	0.022333	0.6056	0.0067348	0.0049978	0.0074847	0.00045034	0.0022149	0.0003492	0.00020354	0.00023297	4.43E-05	8.66E-05	1.53E-05	1.31E-05	1.16E-06	1.75E-06	1.29E-06	7.46E-07	1.48E-06	4.05E-06	0.00032433	8.97E-07	3.18E-07	2.03E-06	1.61E-07	5.53E-07	6.66E-08	7.20E-08	7.53E-07	1.45E-08	2.70E-08	2.45E-10	1.68E-09	6.79E-11	6.56E-10	1.19E-11	1.38E-13	8.06E-13
r6-seawater-300.00-300.00-0.20-50.00-32.00-18.00.6o	2.83E-14	0.95599	300	0.84211	6.3246	7.26507	80.798544	0.83507	0.74434	0.40418	0.054727	0.022079	0.71548	0.006685	0.0047373	0.00735	0.00026285	0.0021785	0.0004977	0.00027517	0.00031398	6.33E-05	5.99E-05	1.07E-05	1.86E-05	9.71E-07	1.45E-06	8.99E-07	6.21E-07	1.03E-06	4.04E-06	0.00036205	5.90E-07	2.11E-07	3.93E-06	1.54E-07	7.85E-07	4.43E-08	9.89E-08	7.11E-07	2.84E-08	5.21E-08	4.43E-10	9.80E-10	8.57E-11	8.89E-10	5.17E-12	1.22E-13	4.97E-13
r6-seawater-300.00-300.00-0.20-50.00-31.00-19.00.6o	2.77E-14	0.95246	300	0.8335	6.5944	7.22184	81.845126	0.8263	0.73643	0.39738	0.053912	0.021806	0.94259	0.0066203	0.0042174	0.0071952	0.00010395	0.0021397	0.00091687	0.00045251	0.00051365	0.00011707	3.20E-05	5.74E-06	3.43E-05	7.11E-07	1.06E-06	4.83E-07	4.52E-07	5.47E-07	4.04E-06	0.00042408	2.85E-07	1.02E-07	1.20E-05	1.40E-07	1.44E-06	2.17E-08	1.68E-07	6.30E-07	8.91E-08	1.59E-07	1.21E-09	3.87E-10	1.26E-10	1.47E-09	1.22E-12	9.67E-14	2.18E-13
r6-seawater-300.00-300.00-0.20-50.00-30.00-20.00.6o	1.03E-11	0.94902	300	0.82523	6.8278	7.18138	82.891293	0.81781	0.72869	0.39079	0.053028	0.021541	1.1639	0.0065458	0.0036503	0.0070339	4.67E-05	0.0021022	0.0015507	0.0006654	0.00075011	0.00019923	1.86E-05	3.35E-06	5.80E-05	5.44E-07	8.03E-07	2.82E-07	3.43E-07	3.17E-07	4.03E-06	0.00045269	1.48E-07	5.35E-08	3.00E-05	1.26E-07	2.44E-06	1.14E-08	2.58E-07	5.43E-07	2.34E-07	3.98E-07	2.87E-09	1.73E-10	1.75E-10	2.17E-09	3.52E-13	7.82E-14	1.07E-13
r6-seawater-300.00-300.00-0.20-50.00-3.00-47.00.6o	1.00E-14	0.95935	300	0.66924	7.1575	5.69507	106.4793	0.66241	0.59091	0.28052	0.04076	0.01692	0.93169	0.0055674	0.0023045	0.0047858	1.57E-05	0.0014833	0.0030474	0.00084172	0.00088733	0.00041258	6.56E-06	1.35E-06	0.00010639	3.83E-07	4.94E-07	1.29E-07	2.26E-07	1.25E-07	3.64E-06	0.00020574	4.22E-08	1.72E-08	7.95E-05	1.03E-07	4.40E-06	4.05E-09	4.76E-07	2.95E-07	9.05E-07	1.00E-06	1.27E-08	5.26E-11	3.73E-10	2.65E-09	6.29E-14	7.37E-14	3.64E-14
r6-seawater-300.00-300.00-0.20-50.00-29.00-21.00.6o	1.00E-14	0.94568	300	0.81735	7.0435	7.1437	83.936905	0.80965	0.7211	0.3844	0.052049	0.021281	1.3796	0.0064577	0.0030465	0.0068626	2.23E-05	0.0020658	0.0025129	0.00090625	0.0010122	0.00032565	1.12E-05	2.04E-06	9.41E-05	4.25E-07	6.23E-07	1.71E-07	2.66E-07	1.91E-07	4.02E-06	0.00044734	7.87E-08	2.86E-08	6.67E-05	1.11E-07	3.95E-06	6.12E-09	3.76E-07	4.51E-07	5.56E-07	8.89E-07	6.28E-09	8.27E-11	2.33E-10	2.97E-09	1.12E-13	6.35E-14	5.55E-14
r6-seawater-300.00-300.00-0.20-50.00-35.00-15.00.6o	1.03E-11	0.95659	300	0.86621	6.1676	7.47692	78.096955	0.85912	0.76557	0.42268	0.056628	0.022812	0.62188	0.0068212	0.0050959	0.0077329	0.00045036	0.002284	0.00035088	0.0002085	0.00023977	4.43E-05	8.86E-05	1.55E-05	1.33E-05	1.16E-06	1.77E-06	1.29E-06	7.50E-07	1.51E-06	4.07E-06	0.00034302	9.31E-07	3.27E-07	2.08E-06	1.62E-07	5.61E-07	6.78E-08	7.23E-08	7.75E-07	1.45E-08	2.78E-08	2.42E-10	1.69E-09	6.71E-11	6.72E-10	1.19E-11	1.38E-13	8.13E-13
r6-seawater-300.00-300.00-0.20-50.00-28.00-22.00.6o	1.03E-11	0.94445	300	0.8101	7.1461	7.09105	84.889538	0.80227	0.71433	0.37874	0.05125	0.02105	1.4696	0.0063878	0.0027336	0.0067208	1.57E-05	0.0020336	0.0031527	0.0010251	0.001137	0.00041114	8.77E-06	1.60E-06	0.00011818	3.79E-07	5.52E-07	1.35E-07	2.35E-07	1.50E-07	4.00E-06	0.00042631	5.74E-08	2.10E-08	9.51E-05	1.04E-07	4.96E-06	4.50E-09	4.45E-07	4.02E-07	8.33E-07	1.27E-06	9.11E-09	5.81E-11	2.67E-10	3.36E-09	6.52E-14	5.76E-14	4.07E-14
r6-seawater-300.00-300.00-0.20-50.00-26.00-24.00.6o	1.03E-11	0.94585	300	0.79653	7.1468	6.95599	86.619393	0.78879	0.70245	0.36879	0.050222	0.020645	1.42	0.0063113	0.0026939	0.0065213	1.57E-05	0.0019774	0.0031418	0.0010073	0.0011122	0.00041109	8.56E-06	1.58E-06	0.00011703	3.79E-07	5.46E-07	1.35E-07	2.35E-07	1.48E-07	3.97E-06	0.00040212	5.57E-08	2.06E-08	9.35E-05	1.03E-07	4.90E-06	4.45E-09	4.46E-07	3.92E-07	8.36E-07	1.24E-06	9.32E-09	5.76E-11	2.74E-10	3.30E-09	6.51E-14	5.85E-14	4.04E-14
r6-seawater-300.00-300.00-0.20-50.00-25.00-25.00.6o	2.20E-14	0.94653	300	0.78992	7.1472	6.8903	87.484172	0.78223	0.69667	0.36398	0.049723	0.020449	1.3958	0.0062739	0.0026745	0.0064253	1.57E-05	0.0019502	0.0031365	0.00099857	0.0011001	0.00041107	8.45E-06	1.57E-06	0.00011647	3.79E-07	5.44E-07	1.34E-07	2.34E-07	1.47E-07	3.96E-06	0.00039059	5.49E-08	2.04E-08	9.27E-05	1.03E-07	4.88E-06	4.43E-09	4.47E-07	3.87E-07	8.37E-07	1.23E-06	9.43E-09	5.74E-11	2.77E-10	3.26E-09	6.50E-14	5.90E-14	4.02E-14
r6-seawater-300.00-300.00-0.20-50.00-24.00-26.00.6o	1.03E-11	0.9472	300	0.78342	7.1476	6.8258	88.348852	0.77578	0.69098	0.35928	0.049233	0.020256	1.372	0.006237	0.0026553	0.0063315	1.57E-05	0.0019237	0.0031314	0.00099003	0.0010883	0.00041106	8.35E-06	1.56E-06	0.00011592	3.80E-07	5.41E-07	1.34E-07	2.34E-07	1.45E-07	3.94E-06	0.00037941	5.42E-08	2.02E-08	9.20E-05	1.03E-07	4.85E-06	4.40E-09	4.48E-07	3.82E-07	8.39E-07	1.22E-06	9.54E-09	5.72E-11	2.80E-10	3.23E-09	6.49E-14	5.95E-14	4.00E-14
r6-seawater-300.00-300.00-0.20-50.00-23.00-27.00.6o	1.84E-14	0.94786	300	0.77704	7.148	6.76244	89.21343	0.76944	0.6854	0.35469	0.048753	0.020067	1.3484	0.0062007	0.0026364	0.00624	1.57E-05	0.0018978	0.0031263	0.00098165	0.0010767	0.00041105	8.25E-06	1.55E-06	0.00011538	3.80E-07	5.39E-07	1.34E-07	2.33E-07	1.44E-07	3.93E-06	0.00036858	5.34E-08	2.00E-08	9.13E-05	1.03E-07	4.82E-06	4.38E-09	4.48E-07	3.77E-07	8.41E-07	1.20E-06	9.66E-09	5.70E-11	2.84E-10	3.20E-09	6.49E-14	6.00E-14	3.98E-14
r6-seawater-300.00-300.00-0.20-50.00-22.00-28.00.6o	1.89E-14	0.94851	300	0.77077	7.1484	6.70019	90.077903	0.76322	0.67991	0.35019	0.048282	0.019882	1.3252	0.0061648	0.0026177	0.0061507	1.57E-05	0.0018725	0.0031213	0.00097341	0.0010654	0.00041104	8.16E-06	1.54E-06	0.00011484	3.80E-07	5.36E-07	1.34E-07	2.33E-07	1.43E-07	3.91E-06	0.00035807	5.27E-08	1.98E-08	9.06E-05	1.03E-07	4.80E-06	4.36E-09	4.49E-07	3.72E-07	8.43E-07	1.19E-06	9.77E-09	5.68E-11	2.87E-10	3.16E-09	6.48E-14	6.05E-14	3.96E-14
r6-seawater-300.00-300.00-0.20-50.00-21.00-29.00.6o	1.00E-14	0.94915	300	0.76461	7.1489	6.63904	90.94227	0.7571	0.67451	0.3458	0.047819	0.0197	1.3023	0.0061295	0.0025993	0.0060635	1.57E-05	0.0018478	0.0031164	0.00096532	0.0010543	0.00041105	8.06E-06	1.53E-06	0.00011432	3.80E-07	5.34E-07	1.34E-07	2.33E-07	1.42E-07	3.90E-06	0.00034788	5.20E-08	1.96E-08	8.99E-05	1.03E-07	4.77E-06	4.34E-09	4.50E-07	3.68E-07	8.45E-07	1.18E-06	9.89E-09	5.66E-11	2.91E-10	3.13E-09	6.47E-14	6.11E-14	3.95E-14
r6-seawater-300.00-300.00-0.20-50.00-20.00-30.00.6o	1.00E-14	0.94979	300	0.75855	7.1493	6.57894	91.806531	0.75108	0.66921	0.3415	0.047365	0.019521	1.2798	0.0060946	0.0025811	0.0059783	1.57E-05	0.0018236	0.0031116	0.00095737	0.0010434	0.00041106	7.97E-06	1.52E-06	0.0001138	3.80E-07	5.31E-07	1.33E-07	2.32E-07	1.41E-07	3.89E-06	0.00033799	5.13E-08	1.95E-08	8.92E-05	1.03E-07	4.75E-06	4.32E-09	4.51E-07	3.63E-07	8.47E-07	1.17E-06	1.00E-08	5.63E-11	2.94E-10	3.10E-09	6.46E-14	6.16E-14	3.93E-14
r6-seawater-300.00-300.00-0.20-50.00-27.00-23.00.6o	1.03E-11	0.94516	300	0.80325	7.1465	7.02289	85.754513	0.79547	0.70834	0.3737	0.050731	0.020846	1.4446	0.0063493	0.0027136	0.0066198	1.57E-05	0.0020052	0.0031472	0.0010161	0.0011245	0.00041111	8.66E-06	1.59E-06	0.0001176	3.79E-07	5.49E-07	1.35E-07	2.35E-07	1.49E-07	3.99E-06	0.00041402	5.66E-08	2.08E-08	9.43E-05	1.03E-07	4.93E-06	4.48E-09	4.46E-07	3.97E-07	8.34E-07	1.26E-06	9.22E-09	5.78E-11	2.71E-10	3.33E-09	6.51E-14	5.80E-14	4.05E-14
r6-seawater-300.00-300.00-0.20-50.00-9.00-41.00.6o	1.35E-14	0.95619	300	0.69809	7.1543	5.98025	101.30538	0.69105	0.61622	0.29972	0.042876	0.017753	1.0481	0.0057405	0.0023958	0.005158	1.57E-05	0.0015899	0.003066	0.0008786	0.00093664	0.00041168	7.02E-06	1.41E-06	0.00010872	3.82E-07	5.06E-07	1.31E-07	2.28E-07	1.31E-07	3.73E-06	0.00024587	4.49E-08	1.79E-08	8.25E-05	1.03E-07	4.51E-06	4.12E-09	4.65E-07	3.17E-07	8.80E-07	1.05E-06	1.16E-08	5.39E-11	3.40E-10	2.80E-09	6.36E-14	6.87E-14	3.74E-14
r6-seawater-300.00-300.00-0.20-50.00-36.00-14.00.6o	1.03E-11	0.9561	300	0.87435	6.1673	7.55514	77.225066	0.86722	0.7727	0.42897	0.057259	0.02306	0.63024	0.0068655	0.0051464	0.0078622	0.00045036	0.0023199	0.00035173	0.00021107	0.0002433	4.44E-05	8.96E-05	1.56E-05	1.34E-05	1.16E-06	1.79E-06	1.30E-06	7.52E-07	1.52E-06	4.09E-06	0.0003529	9.49E-07	3.31E-07	2.10E-06	1.63E-07	5.65E-07	6.84E-08	7.25E-08	7.87E-07	1.46E-08	2.82E-08	2.41E-10	1.70E-09	6.67E-11	6.80E-10	1.19E-11	1.37E-13	8.17E-13
r6-seawater-300.00-300.00-0.20-50.00-38.00-12.00.6o	1.03E-11	0.9551	300	0.89114	6.1668	7.71659	75.481213	0.88391	0.78739	0.44204	0.058564	0.023571	0.64744	0.0069562	0.0052504	0.0081319	0.00045036	0.0023948	0.00035346	0.00021638	0.00025063	4.44E-05	9.17E-05	1.57E-05	1.35E-05	1.16E-06	1.81E-06	1.30E-06	7.55E-07	1.55E-06	4.11E-06	0.00037378	9.87E-07	3.41E-07	2.15E-06	1.65E-07	5.73E-07	6.97E-08	7.28E-08	8.12E-07	1.46E-08	2.90E-08	2.38E-10	1.71E-09	6.59E-11	6.97E-10	1.20E-11	1.36E-13	8.24E-13
r6-seawater-300.00-300.00-0.20-50.00-7.00-43.00.6o	1.21E-14	0.95727	300	0.68818	7.1553	5.8823	103.03067	0.68121	0.60753	0.29307	0.042147	0.017466	1.0087	0.0056814	0.0023646	0.0050288	1.57E-05	0.0015529	0.0030593	0.00086586	0.00091956	0.00041193	6.87E-06	1.39E-06	0.00010791	3.83E-07	5.02E-07	1.30E-07	2.28E-07	1.29E-07	3.70E-06	0.00023184	4.39E-08	1.76E-08	8.14E-05	1.03E-07	4.47E-06	4.10E-09	4.68E-07	3.10E-07	8.87E-07	1.03E-06	1.19E-08	5.35E-11	3.50E-10	2.74E-09	6.34E-14	7.03E-14	3.71E-14
r6-seawater-300.00-300.00-0.20-50.00-6.00-44.00.6o	1.00E-14	0.9578	300	0.68334	7.1558	5.83443	103.89309	0.67641	0.60328	0.28984	0.041792	0.017326	0.98926	0.0056523	0.0023494	0.0049661	1.57E-05	0.001535	0.0030561	0.00085966	0.00091127	0.00041207	6.79E-06	1.38E-06	0.00010752	3.83E-07	5.00E-07	1.30E-07	2.27E-07	1.28E-07	3.69E-06	0.00022508	4.35E-08	1.75E-08	8.09E-05	1.03E-07	4.45E-06	4.09E-09	4.70E-07	3.06E-07	8.91E-07	1.02E-06	1.21E-08	5.33E-11	3.56E-10	2.72E-09	6.33E-14	7.11E-14	3.69E-14
r6-seawater-300.00-300.00-0.20-50.00-50.00-0.00.6o	1.00E-14	0.95236	300	1.0188	4.6997	8.7498	64.927165	1.0087	0.88968	0.53962	0.024896	0.027228	0.50695	0.0027708	0.0066553	0.0037348	0.0012342	0.0029595	4.60E-06	9.82E-06	4.28E-06	1.55E-06	0.046386	0.0073127	5.06E-07	1.10E-07	1.85E-07	3.85E-05	2.69E-08	5.04E-05	6.36E-05	0.00039901	0.00055173	0.00017623	1.22E-09	2.61E-06	2.17E-08	3.38E-05	3.83E-08	1.65E-05	2.66E-10	4.71E-11	4.81E-12	7.23E-08	3.83E-11	4.70E-10	1.68E-07	2.40E-12	4.23E-10
r6-seawater-300.00-300.00-0.20-50.00-5.00-45.00.6o	1.00E-14	0.95832	300	0.67857	7.1564	5.78728	104.75533	0.67167	0.59909	0.28667	0.041442	0.017188	0.96994	0.0056237	0.0023342	0.0049048	1.57E-05	0.0015174	0.0030531	0.00085357	0.00090313	0.00041222	6.71E-06	1.37E-06	0.00010713	3.83E-07	4.98E-07	1.30E-07	2.27E-07	1.27E-07	3.67E-06	0.00021848	4.30E-08	1.74E-08	8.04E-05	1.03E-07	4.43E-06	4.07E-09	4.72E-07	3.02E-07	8.96E-07	1.02E-06	1.23E-08	5.30E-11	3.61E-10	2.70E-09	6.31E-14	7.19E-14	3.67E-14
r6-seawater-300.00-300.00-0.20-50.00-49.00-1.00.6o	4.90E-13	0.95293	300	0.999	5.651	8.72056	65.738628	0.99133	0.88182	0.52983	0.066747	0.026913	0.50363	0.007486	0.0064322	0.0099192	0.001235	0.002902	0.00011178	8.43E-05	0.00010002	1.38E-05	0.00056921	9.07E-05	4.50E-06	9.85E-07	1.65E-06	4.30E-06	6.55E-07	5.56E-06	7.08E-06	0.00037885	6.74E-06	2.17E-06	2.56E-07	2.92E-07	1.93E-07	4.20E-07	3.84E-08	1.76E-06	2.38E-09	3.59E-09	4.33E-11	8.05E-09	3.87E-11	4.51E-10	1.89E-10	2.70E-13	4.23E-12
r6-seawater-300.00-300.00-0.20-50.00-48.00-2.00.6o	2.46E-13	0.95346	300	0.98817	5.6514	8.61653	66.61325	0.98055	0.87236	0.52075	0.065889	0.026574	0.50002	0.0074306	0.0063531	0.0097282	0.0012359	0.0028492	0.00011149	8.30E-05	9.83E-05	1.38E-05	0.00056063	9.00E-05	4.47E-06	9.86E-07	1.64E-06	4.29E-06	6.54E-07	5.50E-06	7.04E-06	0.00036914	6.64E-06	2.16E-06	2.52E-07	2.93E-07	1.91E-07	4.19E-07	3.86E-08	1.73E-06	2.39E-09	3.52E-09	4.38E-11	8.02E-09	3.91E-11	4.44E-10	1.89E-10	2.72E-13	4.20E-12
r6-seawater-300.00-300.00-0.20-50.00-47.00-3.00.6o	1.00E-14	0.95398	300	0.97759	5.6519	8.51497	67.48789	0.97002	0.86312	0.51194	0.065052	0.026244	0.49654	0.0073762	0.0062759	0.0095432	0.0012368	0.002798	0.0001112	8.18E-05	9.65E-05	1.38E-05	0.00055226	8.93E-05	4.44E-06	9.87E-07	1.63E-06	4.29E-06	6.53E-07	5.45E-06	7.01E-06	0.00035985	6.54E-06	2.14E-06	2.48E-07	2.93E-07	1.90E-07	4.17E-07	3.88E-08	1.69E-06	2.40E-09	3.46E-09	4.42E-11	7.99E-09	3.95E-11	4.36E-10	1.89E-10	2.74E-13	4.18E-12
r6-seawater-300.00-300.00-0.20-50.00-37.00-13.00.6o	1.00E-14	0.9556	300	0.88266	6.1671	7.63502	76.353152	0.87548	0.77997	0.43542	0.057904	0.023313	0.63876	0.0069105	0.0051979	0.0079951	0.00045036	0.0023568	0.00035259	0.00021369	0.00024692	4.44E-05	9.06E-05	1.57E-05	1.35E-05	1.16E-06	1.80E-06	1.30E-06	7.53E-07	1.53E-06	4.10E-06	0.00036314	9.68E-07	3.36E-07	2.13E-06	1.64E-07	5.69E-07	6.90E-08	7.27E-08	7.99E-07	1.46E-08	2.86E-08	2.40E-10	1.70E-09	6.63E-11	6.89E-10	1.20E-11	1.37E-13	8.21E-13
r6-seawater-300.00-300.00-0.20-50.00-46.00-4.00.6o	1.00E-14	0.95448	300	0.96724	5.6523	8.41579	68.362549	0.95973	0.85408	0.50338	0.064236	0.025922	0.49317	0.0073229	0.0062005	0.0093641	0.0012377	0.0027484	0.00011092	8.06E-05	9.49E-05	1.38E-05	0.00054409	8.86E-05	4.41E-06	9.88E-07	1.62E-06	4.28E-06	6.51E-07	5.40E-06	6.97E-06	0.00035095	6.45E-06	2.12E-06	2.45E-07	2.94E-07	1.88E-07	4.16E-07	3.90E-08	1.66E-06	2.42E-09	3.40E-09	4.47E-11	7.95E-09	3.99E-11	4.29E-10	1.89E-10	2.76E-13	4.16E-12
r6-seawater-300.00-300.00-0.20-50.00-44.00-6.00.6o	1.00E-14	0.95545	300	0.94723	5.6532	8.22427	70.111838	0.93983	0.8366	0.487	0.062664	0.025302	0.48678	0.007219	0.0060549	0.0090221	0.0012395	0.0026536	0.00011038	7.83E-05	9.17E-05	1.38E-05	0.0005283	8.72E-05	4.35E-06	9.90E-07	1.60E-06	4.26E-06	6.49E-07	5.30E-06	6.91E-06	0.00033425	6.27E-06	2.09E-06	2.38E-07	2.95E-07	1.85E-07	4.14E-07	3.94E-08	1.60E-06	2.44E-09	3.29E-09	4.56E-11	7.89E-09	4.08E-11	4.15E-10	1.89E-10	2.79E-13	4.11E-12
r6-seawater-300.00-300.00-0.20-50.00-43.00-7.00.6o	1.00E-14	0.95592	300	0.93755	5.6536	8.13176	70.986561	0.9302	0.82814	0.47914	0.061905	0.025002	0.48376	0.0071684	0.0059845	0.0088589	0.0012404	0.0026082	0.00011012	7.72E-05	9.02E-05	1.38E-05	0.00052067	8.65E-05	4.32E-06	9.90E-07	1.59E-06	4.25E-06	6.48E-07	5.25E-06	6.88E-06	0.00032641	6.18E-06	2.07E-06	2.35E-07	2.95E-07	1.84E-07	4.13E-07	3.96E-08	1.57E-06	2.46E-09	3.24E-09	4.60E-11	7.86E-09	4.12E-11	4.09E-10	1.88E-10	2.81E-13	4.09E-12
r6-seawater-300.00-300.00-0.20-50.00-42.00-8.00.6o	1.00E-14	0.95296	300	0.92687	6.1656	8.06099	71.993197	0.91943	0.81863	0.47037	0.061358	0.024667	0.68385	0.007147	0.0054714	0.0087198	0.00045032	0.0025575	0.00035706	0.00022776	0.00026649	4.46E-05	9.63E-05	1.61E-05	1.39E-05	1.16E-06	1.85E-06	1.31E-06	7.63E-07	1.60E-06	4.16E-06	0.00042067	1.07E-06	3.60E-07	2.26E-06	1.68E-07	5.90E-07	7.23E-08	7.35E-08	8.65E-07	1.48E-08	3.09E-08	2.33E-10	1.73E-09	6.42E-11	7.35E-10	1.20E-11	1.35E-13	8.40E-13
r6-seawater-300.00-300.00-0.20-50.00-41.00-9.00.6o	1.00E-14	0.95351	300	0.91766	6.1659	7.97205	72.865241	0.91027	0.81057	0.46299	0.060635	0.024383	0.67448	0.0070981	0.0054145	0.0085663	0.00045033	0.0025151	0.00035614	0.00022482	0.00026236	4.45E-05	9.51E-05	1.60E-05	1.38E-05	1.16E-06	1.84E-06	1.31E-06	7.61E-07	1.59E-06	4.15E-06	0.00040825	1.05E-06	3.55E-07	2.24E-06	1.67E-07	5.86E-07	7.16E-08	7.34E-08	8.51E-07	1.47E-08	3.04E-08	2.34E-10	1.72E-09	6.47E-11	7.25E-10	1.20E-11	1.35E-13	8.36E-13
r6-seawater-300.00-300.00-0.20-50.00-40.00-10.00.6o	1.03E-11	0.95405	300	0.90863	6.1662	7.88504	73.737258	0.9013	0.80269	0.45582	0.059929	0.024106	0.66529	0.00705	0.0053587	0.0084173	0.00045035	0.0024738	0.00035524	0.00022194	0.00025835	4.45E-05	9.39E-05	1.59E-05	1.37E-05	1.16E-06	1.83E-06	1.30E-06	7.59E-07	1.57E-06	4.13E-06	0.00039632	1.03E-06	3.50E-07	2.21E-06	1.67E-07	5.81E-07	7.10E-08	7.32E-08	8.37E-07	1.47E-08	2.99E-08	2.36E-10	1.72E-09	6.51E-11	7.16E-10	1.20E-11	1.36E-13	8.32E-13
r6-seawater-300.00-300.00-0.20-50.00-4.00-46.00.6o	1.09E-14	0.95884	300	0.67387	7.1569	5.74083	105.6174	0.66701	0.59497	0.28356	0.041098	0.017053	0.95076	0.0055953	0.0023193	0.0048447	1.57E-05	0.0015002	0.0030502	0.00084759	0.00089516	0.0004124	6.64E-06	1.36E-06	0.00010676	3.83E-07	4.96E-07	1.30E-07	2.27E-07	1.26E-07	3.66E-06	0.00021204	4.26E-08	1.73E-08	8.00E-05	1.03E-07	4.41E-06	4.06E-09	4.74E-07	2.99E-07	9.00E-07	1.01E-06	1.25E-08	5.28E-11	3.67E-10	2.67E-09	6.30E-14	7.28E-14	3.66E-14
r6-seawater-300.00-300.00-0.20-50.00-39.00-11.00.6o	1.03E-11	0.95458	300	0.8998	6.1665	7.79991	74.609248	0.89251	0.79496	0.44884	0.059239	0.023836	0.65628	0.0070027	0.005304	0.0082725	0.00045035	0.0024338	0.00035434	0.00021913	0.00025444	4.45E-05	9.28E-05	1.58E-05	1.36E-05	1.16E-06	1.82E-06	1.30E-06	7.57E-07	1.56E-06	4.12E-06	0.00038483	1.01E-06	3.45E-07	2.18E-06	1.66E-07	5.77E-07	7.03E-08	7.30E-08	8.24E-07	1.47E-08	2.95E-08	2.37E-10	1.71E-09	6.55E-11	7.06E-10	1.20E-11	1.36E-13	8.28E-13
r6-seawater-300.00-300.00-0.20-50.00-45.00-5.00.6o	1.00E-14	0.95498	300	0.95712	5.6528	8.31892	69.237138	0.94967	0.84524	0.49507	0.06344	0.025608	0.48992	0.0072705	0.0061269	0.0091904	0.0012386	0.0027003	0.00011065	7.94E-05	9.32E-05	1.38E-05	0.00053611	8.79E-05	4.38E-06	9.89E-07	1.61E-06	4.27E-06	6.50E-07	5.35E-06	6.94E-06	0.00034242	6.35E-06	2.10E-06	2.42E-07	2.94E-07	1.87E-07	4.15E-07	3.92E-08	1.63E-06	2.43E-09	3.35E-09	4.51E-11	7.92E-09	4.04E-11	4.22E-10	1.89E-10	2.77E-13	4.14E-12
r6-seawater-300.00-300.00-0.20-51.00-43.00-6.00.6o	1.00E-14	0.95485	300	0.95811	5.6528	8.32912	69.150757	0.95066	0.84611	0.49588	0.063519	0.025639	0.49457	0.0072757	0.0061312	0.0092074	0.0012387	0.0027049	0.0001107	7.95E-05	9.34E-05	1.38E-05	0.00053629	8.78E-05	4.38E-06	9.89E-07	1.61E-06	4.27E-06	6.51E-07	5.35E-06	6.94E-06	0.00034615	6.39E-06	2.11E-06	2.42E-07	2.95E-07	1.87E-07	4.17E-07	3.93E-08	1.63E-06	2.44E-09	3.35E-09	4.51E-11	7.92E-09	4.03E-11	4.22E-10	1.89E-10	2.77E-13	4.14E-12
r6-seawater-300.00-300.00-0.20-5.00-33.00-62.00.6o	6.71E-14	0.97939	300	0.46452	6.1336	3.73397	162.30684	0.46	0.41245	0.1593	0.02723	0.011253	0.23815	0.0043922	0.0026193	0.0026012	0.00060008	0.00082213	0.00026298	8.19E-05	8.11E-05	3.70E-05	3.67E-05	9.48E-06	7.80E-06	1.35E-06	1.39E-06	1.31E-06	7.49E-07	9.90E-07	2.63E-06	5.09E-05	6.90E-07	3.46E-07	7.48E-07	2.68E-07	3.15E-07	9.62E-08	1.27E-07	2.26E-07	2.22E-08	8.05E-09	6.40E-10	1.46E-09	2.08E-10	2.09E-10	1.53E-11	3.92E-13	6.85E-13
r6-seawater-300.00-300.00-0.20-5.00-31.00-64.00.6o	1.00E-14	0.97969	300	0.46025	6.1328	3.69498	164.04488	0.45575	0.40867	0.15702	0.026937	0.011138	0.23053	0.0043631	0.002594	0.0025599	0.00060358	0.0008099	0.00026169	8.08E-05	7.98E-05	3.69E-05	3.62E-05	9.40E-06	7.74E-06	1.35E-06	1.39E-06	1.32E-06	7.49E-07	9.85E-07	2.61E-06	4.86E-05	6.85E-07	3.45E-07	7.36E-07	2.69E-07	3.12E-07	9.64E-08	1.28E-07	2.22E-07	2.23E-08	7.89E-09	6.52E-10	1.45E-09	2.13E-10	2.05E-10	1.53E-11	4.00E-13	6.84E-13
r6-seawater-300.00-300.00-0.20-48.00-35.00-17.00.6o	1.00E-14	0.95844	300	0.83363	6.168	7.16559	81.76552	0.82672	0.73704	0.39789	0.054116	0.021828	0.59361	0.0066426	0.004892	0.0072258	0.00045214	0.0021428	0.0003468	0.00019789	0.00022537	4.41E-05	8.44E-05	1.51E-05	1.29E-05	1.17E-06	1.73E-06	1.29E-06	7.44E-07	1.46E-06	4.01E-06	0.00030788	8.80E-07	3.16E-07	1.97E-06	1.62E-07	5.44E-07	6.68E-08	7.30E-08	7.26E-07	1.46E-08	2.60E-08	2.51E-10	1.67E-09	6.98E-11	6.35E-10	1.20E-11	1.42E-13	8.00E-13
r6-seawater-300.00-300.00-0.20-48.00-34.00-18.00.6o	1.00E-14	0.95888	300	0.82626	6.1683	7.09516	82.637285	0.8194	0.73059	0.39237	0.053551	0.021606	0.58593	0.0066018	0.0048463	0.0071134	0.00045213	0.0021114	0.000346	0.00019561	0.00022228	4.41E-05	8.34E-05	1.50E-05	1.29E-05	1.17E-06	1.72E-06	1.29E-06	7.42E-07	1.45E-06	4.00E-06	0.00029963	8.64E-07	3.12E-07	1.95E-06	1.62E-07	5.41E-07	6.62E-08	7.28E-08	7.16E-07	1.46E-08	2.57E-08	2.52E-10	1.67E-09	7.02E-11	6.28E-10	1.20E-11	1.42E-13	7.96E-13
r6-seawater-300.00-300.00-0.20-48.00-33.00-19.00.6o	1.00E-14	0.95931	300	0.81903	6.1685	7.02608	83.509028	0.81222	0.72426	0.38698	0.052998	0.021389	0.57837	0.0065617	0.0048014	0.0070038	0.00045211	0.0020808	0.00034521	0.00019337	0.00021925	4.41E-05	8.25E-05	1.50E-05	1.28E-05	1.17E-06	1.71E-06	1.28E-06	7.40E-07	1.44E-06	3.99E-06	0.00029166	8.49E-07	3.08E-07	1.93E-06	1.61E-07	5.37E-07	6.56E-08	7.27E-08	7.06E-07	1.46E-08	2.53E-08	2.54E-10	1.66E-09	7.06E-11	6.21E-10	1.20E-11	1.42E-13	7.92E-13
r6-seawater-300.00-300.00-0.20-48.00-32.00-20.00.6o	1.00E-14	0.95973	300	0.81194	6.1688	6.95834	84.380658	0.80517	0.71805	0.38172	0.052455	0.021177	0.57095	0.0065221	0.0047574	0.0068971	0.00045209	0.0020509	0.00034443	0.00019119	0.0002163	4.40E-05	8.17E-05	1.49E-05	1.27E-05	1.17E-06	1.70E-06	1.28E-06	7.39E-07	1.43E-06	3.98E-06	0.00028396	8.34E-07	3.04E-07	1.90E-06	1.60E-07	5.34E-07	6.51E-08	7.25E-08	6.96E-07	1.45E-08	2.50E-08	2.55E-10	1.66E-09	7.10E-11	6.14E-10	1.20E-11	1.43E-13	7.89E-13
r6-seawater-300.00-300.00-0.20-48.00-31.00-21.00.6o	1.00E-14	0.95975	300	0.80486	6.2039	6.89456	85.270426	0.79811	0.71182	0.37647	0.051909	0.020964	0.58705	0.0064819	0.0046739	0.0067903	0.00040089	0.0020212	0.00037215	0.00020299	0.00022913	4.77E-05	7.46E-05	1.37E-05	1.37E-05	1.12E-06	1.63E-06	1.18E-06	7.08E-07	1.31E-06	3.97E-06	0.00028565	7.50E-07	2.75E-07	2.19E-06	1.58E-07	5.74E-07	5.91E-08	7.77E-08	6.81E-07	1.69E-08	2.86E-08	2.92E-10	1.47E-09	7.51E-11	6.52E-10	9.92E-12	1.39E-13	7.06E-13
r6-seawater-300.00-300.00-0.20-48.00-30.00-22.00.6o	1.00E-14	0.95634	300	0.797	6.4994	6.85695	86.317117	0.79012	0.70462	0.37046	0.051193	0.020719	0.80391	0.0064246	0.0042081	0.006657	0.00014501	0.0019871	0.00072801	0.00035831	0.00040262	9.36E-05	3.76E-05	6.94E-06	2.67E-05	7.96E-07	1.15E-06	5.98E-07	5.01E-07	6.57E-07	3.97E-06	0.0003518	3.42E-07	1.26E-07	7.62E-06	1.44E-07	1.12E-06	2.73E-08	1.40E-07	6.11E-07	5.97E-08	9.95E-08	8.85E-10	5.30E-10	1.15E-10	1.16E-09	2.04E-12	1.08E-13	2.85E-13
r6-seawater-300.00-300.00-0.20-48.00-3.00-49.00.6o	1.00E-14	0.96077	300	0.6503	7.1591	5.51514	110.14034	0.64361	0.57429	0.26817	0.039383	0.016376	0.89292	0.0054524	0.0022414	0.0045486	1.56E-05	0.0014149	0.0030289	0.00081489	0.00085259	0.00041237	6.30E-06	1.32E-06	0.00010462	3.84E-07	4.86E-07	1.28E-07	2.25E-07	1.22E-07	3.59E-06	0.00018917	4.02E-08	1.67E-08	7.72E-05	1.03E-07	4.31E-06	3.98E-09	4.80E-07	2.82E-07	9.14E-07	9.61E-07	1.31E-08	5.18E-11	3.85E-10	2.55E-09	6.25E-14	7.53E-14	3.58E-14
r6-seawater-300.00-300.00-0.20-48.00-36.00-16.00.6o	1.00E-14	0.95799	300	0.84113	6.1678	7.23743	80.893732	0.83419	0.74362	0.40355	0.054693	0.022054	0.60143	0.006684	0.0049385	0.0073412	0.00045215	0.0021749	0.00034761	0.00020022	0.00022855	4.42E-05	8.53E-05	1.52E-05	1.30E-05	1.17E-06	1.74E-06	1.29E-06	7.46E-07	1.47E-06	4.02E-06	0.00031643	8.96E-07	3.20E-07	1.99E-06	1.63E-07	5.48E-07	6.74E-08	7.31E-08	7.37E-07	1.47E-08	2.64E-08	2.50E-10	1.68E-09	6.93E-11	6.43E-10	1.20E-11	1.41E-13	8.03E-13
r6-seawater-300.00-300.00-0.20-48.00-29.00-23.00.6o	1.00E-14	0.95303	300	0.78946	6.7472	6.82217	87.3634	0.78238	0.69757	0.36461	0.050409	0.020479	1.0156	0.0063574	0.0036871	0.0065169	6.19E-05	0.001954	0.0012742	0.0005517	0.00061605	0.00016475	2.11E-05	3.92E-06	4.68E-05	5.98E-07	8.59E-07	3.38E-07	3.74E-07	3.68E-07	3.96E-06	0.00038901	1.72E-07	6.38E-08	2.07E-05	1.29E-07	1.96E-06	1.39E-08	2.23E-07	5.34E-07	1.68E-07	2.70E-07	2.22E-09	2.26E-10	1.63E-10	1.79E-09	5.44E-13	8.68E-14	1.34E-13
r6-seawater-300.00-300.00-0.20-48.00-27.00-25.00.6o	1.00E-14	0.94735	300	0.77553	7.1478	6.75425	89.420629	0.76794	0.68408	0.3536	0.048641	0.020022	1.3821	0.0061922	0.0026278	0.0062186	1.57E-05	0.0018917	0.0031207	0.00097677	0.0010709	0.00041046	8.26E-06	1.55E-06	0.00011508	3.79E-07	5.37E-07	1.34E-07	2.33E-07	1.44E-07	3.93E-06	0.00037642	5.30E-08	1.99E-08	9.08E-05	1.02E-07	4.81E-06	4.36E-09	4.46E-07	3.76E-07	8.35E-07	1.20E-06	9.47E-09	5.71E-11	2.78E-10	3.19E-09	6.50E-14	5.89E-14	3.98E-14
r6-seawater-300.00-300.00-0.20-48.00-26.00-26.00.6o	1.00E-14	0.948	300	0.76928	7.1482	6.69225	90.285319	0.76174	0.67861	0.34913	0.048171	0.019838	1.3589	0.0061565	0.0026093	0.0061298	1.57E-05	0.0018665	0.0031157	0.00096858	0.0010596	0.00041045	8.16E-06	1.54E-06	0.00011455	3.80E-07	5.35E-07	1.34E-07	2.33E-07	1.43E-07	3.92E-06	0.00036586	5.23E-08	1.97E-08	9.01E-05	1.02E-07	4.78E-06	4.33E-09	4.47E-07	3.71E-07	8.37E-07	1.18E-06	9.58E-09	5.69E-11	2.82E-10	3.16E-09	6.49E-14	5.94E-14	3.96E-14
r6-seawater-300.00-300.00-0.20-48.00-25.00-27.00.6o	1.00E-14	0.94864	300	0.76314	7.1486	6.63133	91.149911	0.75564	0.67323	0.34476	0.047711	0.019656	1.336	0.0061212	0.002591	0.006043	1.57E-05	0.0018419	0.0031107	0.00096053	0.0010486	0.00041044	8.07E-06	1.53E-06	0.00011402	3.80E-07	5.32E-07	1.34E-07	2.32E-07	1.42E-07	3.91E-06	0.00035562	5.16E-08	1.95E-08	8.94E-05	1.02E-07	4.76E-06	4.31E-09	4.47E-07	3.67E-07	8.39E-07	1.17E-06	9.70E-09	5.67E-11	2.85E-10	3.13E-09	6.48E-14	5.99E-14	3.95E-14
r6-seawater-300.00-300.00-0.20-48.00-24.00-28.00.6o	1.00E-14	0.94927	300	0.7571	7.149	6.57146	92.014402	0.74965	0.66794	0.34048	0.047259	0.019478	1.3134	0.0060865	0.002573	0.0059583	1.57E-05	0.0018179	0.0031059	0.00095263	0.0010377	0.00041043	7.98E-06	1.52E-06	0.00011351	3.80E-07	5.30E-07	1.33E-07	2.32E-07	1.41E-07	3.89E-06	0.00034568	5.09E-08	1.93E-08	8.87E-05	1.02E-07	4.74E-06	4.29E-09	4.48E-07	3.62E-07	8.41E-07	1.16E-06	9.81E-09	5.64E-11	2.88E-10	3.10E-09	6.48E-14	6.04E-14	3.93E-14
r6-seawater-300.00-300.00-0.20-48.00-23.00-29.00.6o	1.00E-14	0.94989	300	0.75117	7.1494	6.51262	92.878791	0.74375	0.66275	0.33629	0.046815	0.019304	1.2912	0.0060522	0.0025552	0.0058755	1.57E-05	0.0017944	0.0031011	0.00094486	0.0010271	0.00041044	7.89E-06	1.51E-06	0.000113	3.80E-07	5.27E-07	1.33E-07	2.32E-07	1.40E-07	3.88E-06	0.00033603	5.02E-08	1.92E-08	8.80E-05	1.02E-07	4.71E-06	4.27E-09	4.49E-07	3.58E-07	8.43E-07	1.15E-06	9.93E-09	5.62E-11	2.92E-10	3.07E-09	6.47E-14	6.10E-14	3.91E-14
r6-seawater-300.00-300.00-0.20-48.00-22.00-30.00.6o	1.00E-14	0.9505	300	0.74533	7.1498	6.45477	93.743076	0.73796	0.65763	0.33219	0.04638	0.019132	1.2692	0.0060184	0.0025376	0.0057945	1.57E-05	0.0017714	0.0030964	0.00093722	0.0010167	0.00041044	7.80E-06	1.50E-06	0.0001125	3.80E-07	5.25E-07	1.33E-07	2.31E-07	1.39E-07	3.86E-06	0.00032666	4.96E-08	1.90E-08	8.73E-05	1.02E-07	4.69E-06	4.25E-09	4.50E-07	3.53E-07	8.45E-07	1.14E-06	1.01E-08	5.60E-11	2.96E-10	3.04E-09	6.46E-14	6.15E-14	3.89E-14
r6-seawater-300.00-300.00-0.20-48.00-21.00-31.00.6o	1.00E-14	0.9511	300	0.73959	7.1502	6.3979	94.607254	0.73226	0.6526	0.32818	0.045952	0.018964	1.2475	0.0059851	0.0025203	0.0057155	1.57E-05	0.0017489	0.0030919	0.00092972	0.0010065	0.00041046	7.71E-06	1.49E-06	0.00011201	3.80E-07	5.23E-07	1.33E-07	2.31E-07	1.38E-07	3.85E-06	0.00031756	4.89E-08	1.89E-08	8.67E-05	1.02E-07	4.66E-06	4.23E-09	4.51E-07	3.49E-07	8.47E-07	1.13E-06	1.02E-08	5.58E-11	2.99E-10	3.01E-09	6.45E-14	6.21E-14	3.88E-14
r6-seawater-300.00-300.00-0.20-48.00-28.00-24.00.6o	1.00E-14	0.9498	300	0.78226	6.9719	6.78995	88.40915	0.77493	0.69065	0.35894	0.049538	0.020245	1.2221	0.0062777	0.0031191	0.0063677	2.87E-05	0.0019219	0.0021098	0.00077768	0.00086102	0.00027494	1.25E-05	2.34E-06	7.75E-05	4.63E-07	6.60E-07	2.01E-07	2.87E-07	2.18E-07	3.95E-06	0.00039565	9.00E-08	3.35E-08	4.86E-05	1.15E-07	3.24E-06	7.32E-09	3.33E-07	4.49E-07	4.17E-07	6.37E-07	5.03E-09	1.04E-10	2.21E-10	2.54E-09	1.65E-13	7.02E-14	6.76E-14
r6-seawater-300.00-300.00-0.20-48.00-20.00-32.00.6o	1.00E-14	0.9517	300	0.73394	7.1507	6.34198	95.471323	0.72665	0.64766	0.32425	0.045532	0.018798	1.226	0.0059522	0.0025031	0.0056381	1.57E-05	0.0017269	0.0030874	0.00092235	0.00099648	0.00041048	7.62E-06	1.48E-06	0.00011153	3.81E-07	5.20E-07	1.32E-07	2.30E-07	1.37E-07	3.84E-06	0.00030871	4.83E-08	1.87E-08	8.61E-05	1.02E-07	4.64E-06	4.21E-09	4.52E-07	3.45E-07	8.50E-07	1.11E-06	1.03E-08	5.56E-11	3.03E-10	2.98E-09	6.44E-14	6.26E-14	3.86E-14
r6-seawater-300.00-300.00-0.20-48.00-37.00-15.00.6o	1.00E-14	0.95753	300	0.84878	6.1675	7.31072	80.021921	0.84179	0.75032	0.40935	0.055282	0.022285	0.60939	0.006726	0.0049859	0.0074597	0.00045216	0.002208	0.00034843	0.00020261	0.0002318	4.42E-05	8.62E-05	1.53E-05	1.31E-05	1.17E-06	1.76E-06	1.29E-06	7.47E-07	1.48E-06	4.03E-06	0.00032528	9.13E-07	3.24E-07	2.02E-06	1.64E-07	5.52E-07	6.79E-08	7.33E-08	7.48E-07	1.47E-08	2.68E-08	2.48E-10	1.68E-09	6.89E-11	6.50E-10	1.20E-11	1.41E-13	8.07E-13
r6-seawater-300.00-300.00-0.20-48.00-39.00-13.00.6o	1.00E-14	0.95659	300	0.86453	6.167	7.46182	78.278227	0.85745	0.76411	0.42139	0.056499	0.022762	0.62573	0.0068122	0.0050836	0.0077065	0.00045217	0.0022766	0.0003501	0.00020754	0.00023854	4.43E-05	8.82E-05	1.54E-05	1.32E-05	1.17E-06	1.78E-06	1.30E-06	7.51E-07	1.51E-06	4.06E-06	0.00034398	9.48E-07	3.33E-07	2.06E-06	1.66E-07	5.59E-07	6.92E-08	7.36E-08	7.70E-07	1.48E-08	2.76E-08	2.46E-10	1.69E-09	6.81E-11	6.66E-10	1.20E-11	1.40E-13	8.14E-13
r6-seawater-300.00-300.00-0.20-48.00-6.00-46.00.6o	1.00E-14	0.95929	300	0.66355	7.1574	5.64605	107.55491	0.65677	0.58592	0.27679	0.040348	0.016756	0.9484	0.0055332	0.002284	0.0047143	1.57E-05	0.0014626	0.0030365	0.00083156	0.0008747	0.00041177	6.51E-06	1.35E-06	0.00010567	3.83E-07	4.91E-07	1.29E-07	2.26E-07	1.24E-07	3.64E-06	0.00020683	4.14E-08	1.70E-08	7.85E-05	1.03E-07	4.36E-06	4.01E-09	4.73E-07	2.92E-07	8.99E-07	9.84E-07	1.25E-08	5.25E-11	3.67E-10	2.62E-09	6.30E-14	7.25E-14	3.63E-14
r6-seawater-300.00-300.00-0.20-48.00-52.00-0.00.6o	1.00E-14	0.95369	300	0.9946	4.7004	8.51953	66.849149	0.98463	0.86879	0.51941	0.024195	0.026478	0.49041	0.002726	0.0064812	0.0035776	0.0012356	0.0028418	4.57E-06	9.50E-06	4.12E-06	1.55E-06	0.044957	0.0072011	4.98E-07	1.10E-07	1.82E-07	3.84E-05	2.68E-08	4.93E-05	6.30E-05	0.00037054	0.00052977	0.00017167	1.18E-09	2.60E-06	2.13E-08	3.33E-05	3.84E-08	1.58E-05	2.66E-10	4.53E-11	4.92E-12	7.18E-08	3.92E-11	4.54E-10	1.68E-07	2.44E-12	4.19E-10
r6-seawater-300.00-300.00-0.20-48.00-51.00-1.00.6o	1.00E-14	0.95423	300	0.97553	5.6517	8.49376	67.660576	0.96797	0.86132	0.51023	0.064888	0.02618	0.48733	0.0073655	0.0062667	0.0095073	0.0012365	0.0027881	0.0001111	8.16E-05	9.62E-05	1.38E-05	0.00055179	8.93E-05	4.43E-06	9.86E-07	1.63E-06	4.29E-06	6.52E-07	5.44E-06	7.01E-06	0.00035217	6.48E-06	2.12E-06	2.48E-07	2.91E-07	1.89E-07	4.14E-07	3.85E-08	1.69E-06	2.39E-09	3.45E-09	4.43E-11	7.99E-09	3.97E-11	4.36E-10	1.89E-10	2.74E-13	4.18E-12
r6-seawater-300.00-300.00-0.20-48.00-50.00-2.00.6o	1.00E-14	0.95473	300	0.96523	5.6521	8.39505	68.535164	0.95773	0.85232	0.50172	0.064077	0.02586	0.48397	0.0073123	0.0061916	0.0093292	0.0012374	0.0027388	0.00011082	8.04E-05	9.46E-05	1.38E-05	0.00054367	8.86E-05	4.40E-06	9.87E-07	1.62E-06	4.28E-06	6.51E-07	5.39E-06	6.98E-06	0.00034344	6.38E-06	2.10E-06	2.44E-07	2.92E-07	1.88E-07	4.13E-07	3.87E-08	1.66E-06	2.40E-09	3.39E-09	4.48E-11	7.96E-09	4.01E-11	4.29E-10	1.89E-10	2.76E-13	4.16E-12
r6-seawater-300.00-300.00-0.20-48.00-5.00-47.00.6o	1.00E-14	0.95979	300	0.65907	7.158	5.60179	108.4169	0.65232	0.58199	0.27386	0.040021	0.016628	0.9298	0.005506	0.0022697	0.0046579	1.57E-05	0.0014464	0.0030338	0.0008259	0.00086718	0.00041195	6.44E-06	1.34E-06	0.00010531	3.83E-07	4.89E-07	1.29E-07	2.25E-07	1.24E-07	3.62E-06	0.00020081	4.10E-08	1.69E-08	7.80E-05	1.03E-07	4.35E-06	4.00E-09	4.75E-07	2.89E-07	9.03E-07	9.77E-07	1.27E-08	5.23E-11	3.73E-10	2.60E-09	6.28E-14	7.34E-14	3.61E-14
r6-seawater-300.00-300.00-0.20-48.00-49.00-3.00.6o	1.00E-14	0.95522	300	0.95515	5.6526	8.29862	69.40977	0.94771	0.84352	0.49346	0.063284	0.025547	0.48073	0.0072601	0.0061181	0.0091567	0.0012382	0.0026909	0.00011054	7.92E-05	9.30E-05	1.38E-05	0.00053573	8.79E-05	4.37E-06	9.88E-07	1.61E-06	4.27E-06	6.49E-07	5.34E-06	6.95E-06	0.00033507	6.29E-06	2.08E-06	2.41E-07	2.92E-07	1.86E-07	4.12E-07	3.89E-08	1.63E-06	2.41E-09	3.33E-09	4.52E-11	7.93E-09	4.05E-11	4.22E-10	1.89E-10	2.78E-13	4.14E-12
r6-seawater-300.00-300.00-0.20-48.00-48.00-4.00.6o	1.00E-14	0.9557	300	0.9453	5.653	8.2044	70.284396	0.93791	0.83492	0.48543	0.062512	0.025242	0.47759	0.0072088	0.0060464	0.0089894	0.0012391	0.0026445	0.00011027	7.81E-05	9.14E-05	1.38E-05	0.00052797	8.72E-05	4.34E-06	9.89E-07	1.60E-06	4.26E-06	6.48E-07	5.29E-06	6.91E-06	0.00032705	6.21E-06	2.07E-06	2.38E-07	2.93E-07	1.85E-07	4.11E-07	3.91E-08	1.60E-06	2.43E-09	3.28E-09	4.57E-11	7.89E-09	4.09E-11	4.15E-10	1.89E-10	2.80E-13	4.11E-12
r6-seawater-300.00-300.00-0.20-48.00-38.00-14.00.6o	1.00E-14	0.95707	300	0.85658	6.1672	7.3855	79.150086	0.84955	0.75714	0.4153	0.055884	0.022521	0.61749	0.0067688	0.0050343	0.0075814	0.00045217	0.0022418	0.00034926	0.00020504	0.00023513	4.42E-05	8.72E-05	1.54E-05	1.32E-05	1.17E-06	1.77E-06	1.29E-06	7.49E-07	1.50E-06	4.05E-06	0.00033446	9.30E-07	3.29E-07	2.04E-06	1.65E-07	5.55E-07	6.85E-08	7.35E-08	7.59E-07	1.47E-08	2.72E-08	2.47E-10	1.69E-09	6.85E-11	6.58E-10	1.20E-11	1.40E-13	8.10E-13
r6-seawater-300.00-300.00-0.20-48.00-47.00-5.00.6o	1.00E-14	0.95616	300	0.93567	5.6534	8.11231	71.159043	0.92833	0.82649	0.47762	0.061757	0.024944	0.47457	0.0071585	0.0059763	0.0088271	0.00124	0.0025994	0.00011001	7.70E-05	8.99E-05	1.38E-05	0.00052038	8.66E-05	4.32E-06	9.90E-07	1.59E-06	4.26E-06	6.47E-07	5.24E-06	6.88E-06	0.00031936	6.12E-06	2.05E-06	2.34E-07	2.93E-07	1.84E-07	4.10E-07	3.93E-08	1.57E-06	2.44E-09	3.22E-09	4.61E-11	7.86E-09	4.13E-11	4.08E-10	1.89E-10	2.82E-13	4.09E-12
r6-seawater-300.00-300.00-0.20-48.00-45.00-7.00.6o	1.00E-14	0.95706	300	0.917	5.6543	7.93426	72.908316	0.90977	0.81018	0.46265	0.060301	0.02437	0.46885	0.0070603	0.0058408	0.0085169	0.0012418	0.0025132	0.00010949	7.49E-05	8.70E-05	1.38E-05	0.0005057	8.52E-05	4.26E-06	9.92E-07	1.57E-06	4.24E-06	6.45E-07	5.15E-06	6.82E-06	0.00030489	5.96E-06	2.02E-06	2.28E-07	2.95E-07	1.81E-07	4.08E-07	3.97E-08	1.51E-06	2.47E-09	3.12E-09	4.71E-11	7.80E-09	4.22E-11	3.96E-10	1.88E-10	2.86E-13	4.05E-12
r6-seawater-300.00-300.00-0.20-48.00-44.00-8.00.6o	1.00E-14	0.95749	300	0.90796	5.6547	7.84815	73.783034	0.90078	0.80227	0.45546	0.059598	0.024092	0.46614	0.0070125	0.0057752	0.0083685	0.0012427	0.0024719	0.00010924	7.39E-05	8.56E-05	1.38E-05	0.00049859	8.46E-05	4.24E-06	9.93E-07	1.56E-06	4.23E-06	6.44E-07	5.10E-06	6.78E-06	0.00029808	5.89E-06	2.01E-06	2.25E-07	2.95E-07	1.80E-07	4.07E-07	4.00E-08	1.48E-06	2.48E-09	3.07E-09	4.75E-11	7.77E-09	4.26E-11	3.90E-10	1.88E-10	2.87E-13	4.03E-12
r6-seawater-300.00-300.00-0.20-48.00-43.00-9.00.6o	1.00E-14	0.95459	300	0.89798	6.1659	7.78344	74.790542	0.89071	0.79337	0.44741	0.059097	0.02378	0.66026	0.006993	0.0052905	0.008243	0.00045215	0.0024256	0.00035355	0.00021808	0.00025309	4.44E-05	9.24E-05	1.58E-05	1.36E-05	1.17E-06	1.82E-06	1.30E-06	7.58E-07	1.56E-06	4.10E-06	0.00038578	1.02E-06	3.52E-07	2.17E-06	1.69E-07	5.75E-07	7.17E-08	7.43E-08	8.18E-07	1.49E-08	2.93E-08	2.40E-10	1.71E-09	6.65E-11	7.01E-10	1.20E-11	1.38E-13	8.29E-13
r6-seawater-300.00-300.00-0.20-48.00-42.00-10.00.6o	1.00E-14	0.9551	300	0.88936	6.1661	7.70047	75.662502	0.88214	0.78583	0.44065	0.058426	0.023517	0.65138	0.0069467	0.0052373	0.0081032	0.00045216	0.0023868	0.00035267	0.00021535	0.00024932	4.44E-05	9.13E-05	1.57E-05	1.35E-05	1.17E-06	1.81E-06	1.30E-06	7.57E-07	1.55E-06	4.09E-06	0.00037474	1.00E-06	3.47E-07	2.14E-06	1.68E-07	5.71E-07	7.11E-08	7.41E-08	8.06E-07	1.49E-08	2.88E-08	2.42E-10	1.71E-09	6.69E-11	6.92E-10	1.20E-11	1.39E-13	8.25E-13
r6-seawater-300.00-300.00-0.20-48.00-41.00-11.00.6o	1.00E-14	0.95561	300	0.88092	6.1664	7.61925	76.534435	0.87375	0.77845	0.43406	0.057769	0.02326	0.64267	0.0069011	0.005185	0.0079672	0.00045217	0.0023491	0.0003518	0.00021269	0.00024563	4.43E-05	9.03E-05	1.56E-05	1.34E-05	1.17E-06	1.80E-06	1.30E-06	7.55E-07	1.53E-06	4.08E-06	0.0003641	9.85E-07	3.42E-07	2.11E-06	1.67E-07	5.67E-07	7.04E-08	7.40E-08	7.94E-07	1.48E-08	2.84E-08	2.43E-10	1.70E-09	6.73E-11	6.83E-10	1.20E-11	1.39E-13	8.22E-13
r6-seawater-300.00-300.00-0.20-48.00-40.00-12.00.6o	1.00E-14	0.9561	300	0.87265	6.1667	7.53972	77.406343	0.86552	0.77121	0.42765	0.057127	0.023008	0.63412	0.0068563	0.0051338	0.0078351	0.00045217	0.0023124	0.00035094	0.00021008	0.00024204	4.43E-05	8.92E-05	1.55E-05	1.33E-05	1.17E-06	1.79E-06	1.30E-06	7.53E-07	1.52E-06	4.07E-06	0.00035385	9.66E-07	3.38E-07	2.09E-06	1.66E-07	5.63E-07	6.98E-08	7.38E-08	7.82E-07	1.48E-08	2.80E-08	2.44E-10	1.70E-09	6.77E-11	6.75E-10	1.20E-11	1.40E-13	8.18E-13
r6-seawater-300.00-300.00-0.20-48.00-4.00-48.00.6o	1.00E-14	0.96028	300	0.65465	7.1585	5.55815	109.27871	0.64794	0.57811	0.27099	0.039699	0.016501	0.91131	0.005479	0.0022555	0.0046027	1.57E-05	0.0014305	0.0030313	0.00082035	0.00085982	0.00041215	6.37E-06	1.33E-06	0.00010496	3.83E-07	4.87E-07	1.29E-07	2.25E-07	1.23E-07	3.61E-06	0.00019493	4.06E-08	1.68E-08	7.76E-05	1.03E-07	4.33E-06	3.99E-09	4.77E-07	2.85E-07	9.08E-07	9.69E-07	1.29E-08	5.21E-11	3.79E-10	2.57E-09	6.27E-14	7.44E-14	3.60E-14
r6-seawater-300.00-300.00-0.20-48.00-46.00-6.00.6o	1.00E-14	0.95661	300	0.92623	5.6539	8.02228	72.033713	0.91895	0.81825	0.47003	0.06102	0.024654	0.47166	0.007109	0.0059078	0.0086697	0.0012409	0.0025557	0.00010975	7.60E-05	8.84E-05	1.38E-05	0.00051296	8.59E-05	4.29E-06	9.91E-07	1.58E-06	4.25E-06	6.46E-07	5.19E-06	6.85E-06	0.00031197	6.04E-06	2.04E-06	2.31E-07	2.94E-07	1.82E-07	4.09E-07	3.95E-08	1.54E-06	2.45E-09	3.17E-09	4.66E-11	7.83E-09	4.17E-11	4.02E-10	1.88E-10	2.84E-13	4.07E-12
r6-seawater-300.00-300.00-0.20-48.00-7.00-45.00.6o	1.00E-14	0.95878	300	0.6681	7.1569	5.69097	106.69274	0.66128	0.58991	0.27977	0.040679	0.016887	0.96713	0.0055608	0.0022985	0.0047717	1.57E-05	0.0014791	0.0030393	0.00083733	0.00088236	0.0004116	6.59E-06	1.36E-06	0.00010603	3.83E-07	4.93E-07	1.29E-07	2.26E-07	1.25E-07	3.65E-06	0.00021298	4.18E-08	1.71E-08	7.90E-05	1.02E-07	4.38E-06	4.02E-09	4.71E-07	2.95E-07	8.94E-07	9.92E-07	1.23E-08	5.28E-11	3.62E-10	2.64E-09	6.31E-14	7.17E-14	3.64E-14
r6-seawater-300.00-300.00-0.20-48.00-2.00-50.00.6o	1.00E-14	0.96126	300	0.64601	7.1598	5.47272	111.00177	0.63935	0.57052	0.2654	0.039071	0.016253	0.87463	0.0054261	0.0022275	0.0044955	1.56E-05	0.0013996	0.0030267	0.00080954	0.0008455	0.00041261	6.22E-06	1.31E-06	0.00010429	3.84E-07	4.84E-07	1.28E-07	2.25E-07	1.21E-07	3.58E-06	0.00018354	3.99E-08	1.66E-08	7.67E-05	1.03E-07	4.30E-06	3.97E-09	4.82E-07	2.79E-07	9.19E-07	9.54E-07	1.34E-08	5.16E-11	3.92E-10	2.53E-09	6.24E-14	7.63E-14	3.56E-14
r6-seawater-300.00-300.00-0.20-48.00-18.00-34.00.6o	1.00E-14	0.95286	300	0.72292	7.1515	6.23287	97.199036	0.71571	0.638	0.31663	0.044713	0.018476	1.1839	0.0058876	0.0024695	0.0054886	1.57E-05	0.0016843	0.0030788	0.00090798	0.00097703	0.00041055	7.45E-06	1.46E-06	0.0001106	3.81E-07	5.16E-07	1.32E-07	2.30E-07	1.35E-07	3.81E-06	0.00029175	4.72E-08	1.84E-08	8.48E-05	1.02E-07	4.60E-06	4.18E-09	4.54E-07	3.37E-07	8.55E-07	1.09E-06	1.06E-08	5.52E-11	3.11E-10	2.92E-09	6.43E-14	6.38E-14	3.83E-14
r6-seawater-300.00-300.00-0.20-47.00-48.00-5.00.6o	1.00E-14	0.95673	300	0.92531	5.6538	8.01278	72.120032	0.91803	0.81744	0.46929	0.060948	0.024625	0.46712	0.0071041	0.0059037	0.0086543	0.0012407	0.0025514	0.00010969	7.59E-05	8.83E-05	1.38E-05	0.00051283	8.59E-05	4.28E-06	9.90E-07	1.58E-06	4.25E-06	6.46E-07	5.19E-06	6.85E-06	0.00030857	6.01E-06	2.03E-06	2.31E-07	2.93E-07	1.82E-07	4.07E-07	3.94E-08	1.54E-06	2.44E-09	3.17E-09	4.66E-11	7.83E-09	4.18E-11	4.02E-10	1.89E-10	2.84E-13	4.07E-12
r6-seawater-300.00-300.00-0.20-47.00-47.00-6.00.6o	1.00E-14	0.95717	300	0.9161	5.6542	7.92494	72.994687	0.90887	0.80939	0.46193	0.06023	0.024342	0.46431	0.0070555	0.0058368	0.008502	0.0012416	0.002509	0.00010944	7.48E-05	8.69E-05	1.38E-05	0.00050558	8.53E-05	4.26E-06	9.91E-07	1.57E-06	4.24E-06	6.45E-07	5.14E-06	6.82E-06	0.00030154	5.93E-06	2.01E-06	2.28E-07	2.94E-07	1.81E-07	4.06E-07	3.96E-08	1.51E-06	2.46E-09	3.12E-09	4.71E-11	7.80E-09	4.22E-11	3.96E-10	1.88E-10	2.86E-13	4.05E-12
r6-seawater-300.00-300.00-0.20-47.00-46.00-7.00.6o	1.00E-14	0.9576	300	0.90708	5.6546	7.83903	73.869365	0.8999	0.8015	0.45476	0.059529	0.024065	0.4616	0.0070078	0.0057714	0.008354	0.0012425	0.0024678	0.00010919	7.38E-05	8.55E-05	1.38E-05	0.00049849	8.46E-05	4.23E-06	9.92E-07	1.56E-06	4.23E-06	6.44E-07	5.10E-06	6.79E-06	0.0002948	5.86E-06	2.00E-06	2.25E-07	2.94E-07	1.79E-07	4.05E-07	3.98E-08	1.48E-06	2.47E-09	3.07E-09	4.76E-11	7.77E-09	4.27E-11	3.90E-10	1.88E-10	2.88E-13	4.03E-12
r6-seawater-300.00-300.00-0.20-47.00-45.00-8.00.6o	1.00E-14	0.95802	300	0.89825	5.6551	7.75498	74.74398	0.89112	0.79378	0.44779	0.058844	0.023795	0.459	0.0069608	0.0057074	0.0082103	0.0012434	0.0024278	0.00010894	7.28E-05	8.41E-05	1.37E-05	0.00049155	8.40E-05	4.21E-06	9.93E-07	1.55E-06	4.22E-06	6.43E-07	5.05E-06	6.76E-06	0.00028832	5.78E-06	1.99E-06	2.22E-07	2.95E-07	1.78E-07	4.05E-07	4.01E-08	1.45E-06	2.49E-09	3.02E-09	4.81E-11	7.74E-09	4.31E-11	3.84E-10	1.88E-10	2.90E-13	4.01E-12
r6-seawater-300.00-300.00-0.20-47.00-44.00-9.00.6o	1.00E-14	0.95843	300	0.8896	5.6555	7.67272	75.618711	0.88251	0.78621	0.441	0.058174	0.02353	0.45649	0.0069147	0.0056447	0.0080707	0.0012443	0.0023888	0.0001087	7.19E-05	8.28E-05	1.37E-05	0.00048474	8.33E-05	4.18E-06	9.94E-07	1.54E-06	4.22E-06	6.42E-07	5.01E-06	6.72E-06	0.0002821	5.71E-06	1.97E-06	2.19E-07	2.96E-07	1.77E-07	4.04E-07	4.03E-08	1.43E-06	2.50E-09	2.97E-09	4.85E-11	7.71E-09	4.36E-11	3.78E-10	1.88E-10	2.92E-13	3.99E-12
r6-seawater-300.00-300.00-0.20-47.00-43.00-10.00.6o	1.00E-14	0.95561	300	0.88005	6.1661	7.61139	76.625245	0.87288	0.77769	0.43339	0.057702	0.023233	0.64467	0.0068964	0.0051786	0.0079533	0.0004531	0.0023452	0.0003514	0.00021218	0.00024499	4.43E-05	9.01E-05	1.56E-05	1.34E-05	1.17E-06	1.80E-06	1.30E-06	7.55E-07	1.53E-06	4.07E-06	0.00036459	9.94E-07	3.45E-07	2.11E-06	1.69E-07	5.66E-07	7.11E-08	7.46E-08	7.91E-07	1.49E-08	2.83E-08	2.45E-10	1.70E-09	6.78E-11	6.80E-10	1.20E-11	1.40E-13	8.22E-13
r6-seawater-300.00-300.00-0.20-47.00-42.00-11.00.6o	1.00E-14	0.95611	300	0.87179	6.1664	7.53202	77.49715	0.86467	0.77046	0.42699	0.057061	0.022982	0.6361	0.0068517	0.0051275	0.0078215	0.00045311	0.0023086	0.00035054	0.00020959	0.00024141	4.43E-05	8.90E-05	1.55E-05	1.33E-05	1.17E-06	1.79E-06	1.30E-06	7.54E-07	1.52E-06	4.06E-06	0.00035435	9.75E-07	3.41E-07	2.08E-06	1.68E-07	5.62E-07	7.05E-08	7.45E-08	7.79E-07	1.49E-08	2.79E-08	2.46E-10	1.70E-09	6.82E-11	6.72E-10	1.20E-11	1.41E-13	8.18E-13
r6-seawater-300.00-300.00-0.20-47.00-49.00-4.00.6o	1.00E-14	0.95628	300	0.93473	5.6533	8.10261	71.245401	0.92739	0.82567	0.47686	0.061683	0.024915	0.47004	0.0071535	0.0059722	0.0088113	0.0012398	0.0025951	0.00010995	7.69E-05	8.98E-05	1.38E-05	0.00052023	8.66E-05	4.31E-06	9.89E-07	1.59E-06	4.26E-06	6.47E-07	5.24E-06	6.88E-06	0.00031588	6.09E-06	2.04E-06	2.34E-07	2.92E-07	1.83E-07	4.08E-07	3.92E-08	1.57E-06	2.43E-09	3.22E-09	4.62E-11	7.87E-09	4.14E-11	4.08E-10	1.89E-10	2.82E-13	4.09E-12
r6-seawater-300.00-300.00-0.20-47.00-41.00-12.00.6o	1.00E-14	0.95659	300	0.8637	6.1666	7.45428	78.369031	0.85662	0.76337	0.42075	0.056434	0.022736	0.62769	0.0068076	0.0050774	0.0076934	0.00045311	0.002273	0.0003497	0.00020705	0.00023792	4.42E-05	8.80E-05	1.54E-05	1.32E-05	1.17E-06	1.78E-06	1.30E-06	7.52E-07	1.51E-06	4.05E-06	0.00034447	9.56E-07	3.36E-07	2.06E-06	1.67E-07	5.58E-07	6.99E-08	7.43E-08	7.67E-07	1.49E-08	2.75E-08	2.47E-10	1.69E-09	6.86E-11	6.64E-10	1.20E-11	1.41E-13	8.15E-13
r6-seawater-300.00-300.00-0.20-47.00-4.00-49.00.6o	1.00E-14	0.96097	300	0.64547	7.1594	5.47105	111.10937	0.63882	0.57005	0.26506	0.039034	0.016238	0.89243	0.005423	0.0022248	0.0044891	1.56E-05	0.0013977	0.0030223	0.00080738	0.0008431	0.00041206	6.24E-06	1.32E-06	0.00010411	3.84E-07	4.83E-07	1.28E-07	2.24E-07	1.21E-07	3.59E-06	0.00018704	3.97E-08	1.65E-08	7.65E-05	1.03E-07	4.29E-06	3.96E-09	4.79E-07	2.79E-07	9.13E-07	9.51E-07	1.32E-08	5.17E-11	3.86E-10	2.53E-09	6.25E-14	7.52E-14	3.57E-14
r6-seawater-300.00-300.00-0.20-47.00-39.00-14.00.6o	1.00E-14	0.95753	300	0.84798	6.1672	7.3035	80.112719	0.84099	0.74961	0.40874	0.05522	0.022261	0.61132	0.0067216	0.00498	0.0074472	0.0004531	0.0022045	0.00034803	0.00020214	0.0002312	4.42E-05	8.61E-05	1.53E-05	1.31E-05	1.17E-06	1.76E-06	1.29E-06	7.48E-07	1.48E-06	4.03E-06	0.00032577	9.21E-07	3.27E-07	2.01E-06	1.66E-07	5.51E-07	6.86E-08	7.40E-08	7.45E-07	1.48E-08	2.67E-08	2.50E-10	1.68E-09	6.95E-11	6.48E-10	1.20E-11	1.42E-13	8.07E-13
r6-seawater-300.00-300.00-0.20-47.00-38.00-15.00.6o	1.00E-14	0.95799	300	0.84034	6.1674	7.23036	80.984527	0.8334	0.74293	0.40296	0.054633	0.02203	0.60335	0.0066797	0.0049327	0.0073291	0.0004531	0.0021715	0.00034722	0.00019976	0.00022796	4.41E-05	8.51E-05	1.52E-05	1.30E-05	1.17E-06	1.75E-06	1.29E-06	7.46E-07	1.47E-06	4.02E-06	0.00031691	9.05E-07	3.23E-07	1.99E-06	1.65E-07	5.47E-07	6.80E-08	7.38E-08	7.34E-07	1.48E-08	2.63E-08	2.51E-10	1.68E-09	6.99E-11	6.40E-10	1.20E-11	1.42E-13	8.04E-13
r6-seawater-300.00-300.00-0.20-47.00-37.00-16.00.6o	1.00E-14	0.95844	300	0.83285	6.1677	7.15866	81.856312	0.82596	0.73637	0.39731	0.054057	0.021804	0.59551	0.0066383	0.0048863	0.007214	0.00045309	0.0021394	0.00034641	0.00019744	0.0002248	4.41E-05	8.42E-05	1.51E-05	1.29E-05	1.17E-06	1.74E-06	1.29E-06	7.45E-07	1.46E-06	4.00E-06	0.00030837	8.88E-07	3.19E-07	1.96E-06	1.64E-07	5.43E-07	6.75E-08	7.37E-08	7.24E-07	1.47E-08	2.59E-08	2.53E-10	1.67E-09	7.03E-11	6.33E-10	1.20E-11	1.43E-13	8.00E-13
r6-seawater-300.00-300.00-0.20-47.00-36.00-17.00.6o	1.00E-14	0.95888	300	0.8255	6.1679	7.08837	82.728073	0.81865	0.72993	0.3918	0.053493	0.021583	0.58781	0.0065976	0.0048407	0.0071018	0.00045307	0.0021082	0.00034561	0.00019516	0.00022172	4.41E-05	8.33E-05	1.50E-05	1.28E-05	1.17E-06	1.73E-06	1.29E-06	7.43E-07	1.45E-06	3.99E-06	0.00030011	8.72E-07	3.15E-07	1.94E-06	1.63E-07	5.40E-07	6.69E-08	7.35E-08	7.14E-07	1.47E-08	2.56E-08	2.54E-10	1.67E-09	7.07E-11	6.25E-10	1.20E-11	1.43E-13	7.97E-13
r6-seawater-300.00-300.00-0.20-47.00-35.00-18.00.6o	1.00E-14	0.95931	300	0.81829	6.1682	7.01943	83.599813	0.81148	0.72361	0.38643	0.052941	0.021367	0.58024	0.0065575	0.004796	0.0069926	0.00045306	0.0020776	0.00034482	0.00019294	0.0002187	4.40E-05	8.24E-05	1.49E-05	1.28E-05	1.17E-06	1.72E-06	1.29E-06	7.41E-07	1.44E-06	3.98E-06	0.00029214	8.57E-07	3.11E-07	1.92E-06	1.62E-07	5.36E-07	6.63E-08	7.33E-08	7.04E-07	1.47E-08	2.52E-08	2.55E-10	1.66E-09	7.11E-11	6.18E-10	1.20E-11	1.44E-13	7.93E-13
r6-seawater-300.00-300.00-0.20-47.00-34.00-19.00.6o	1.00E-14	0.95973	300	0.81121	6.1685	6.95181	84.471529	0.80444	0.71741	0.38117	0.0524	0.021155	0.5728	0.0065181	0.004752	0.0068861	0.00045304	0.0020479	0.00034404	0.00019076	0.00021576	4.40E-05	8.15E-05	1.49E-05	1.27E-05	1.17E-06	1.71E-06	1.28E-06	7.39E-07	1.43E-06	3.97E-06	0.00028444	8.42E-07	3.07E-07	1.90E-06	1.62E-07	5.33E-07	6.58E-08	7.32E-08	6.94E-07	1.46E-08	2.49E-08	2.57E-10	1.66E-09	7.15E-11	6.11E-10	1.20E-11	1.44E-13	7.90E-13
r6-seawater-300.00-300.00-0.20-47.00-40.00-13.00.6o	1.00E-14	0.95707	300	0.85576	6.1669	7.37812	79.240887	0.84873	0.75643	0.41467	0.055821	0.022496	0.61943	0.0067643	0.0050282	0.0075686	0.00045311	0.0022383	0.00034886	0.00020457	0.00023452	4.42E-05	8.70E-05	1.53E-05	1.31E-05	1.17E-06	1.77E-06	1.29E-06	7.50E-07	1.50E-06	4.04E-06	0.00033495	9.39E-07	3.32E-07	2.03E-06	1.66E-07	5.54E-07	6.92E-08	7.41E-08	7.56E-07	1.48E-08	2.71E-08	2.49E-10	1.69E-09	6.90E-11	6.56E-10	1.20E-11	1.41E-13	8.11E-13
r6-seawater-300.00-300.00-0.20-48.00-19.00-33.00.6o	1.00E-14	0.95228	300	0.72839	7.1511	6.28698	96.335193	0.72114	0.64279	0.3204	0.045119	0.018636	1.2048	0.0059197	0.0024862	0.0055625	1.57E-05	0.0017053	0.003083	0.0009151	0.00098666	0.00041051	7.53E-06	1.47E-06	0.00011106	3.81E-07	5.18E-07	1.32E-07	2.30E-07	1.36E-07	3.82E-06	0.00030011	4.77E-08	1.86E-08	8.54E-05	1.02E-07	4.62E-06	4.19E-09	4.53E-07	3.41E-07	8.52E-07	1.10E-06	1.04E-08	5.54E-11	3.07E-10	2.95E-09	6.44E-14	6.32E-14	3.84E-14
r6-seawater-300.00-300.00-0.20-47.00-5.00-48.00.6o	1.00E-14	0.96049	300	0.64976	7.1588	5.51338	110.24769	0.64308	0.57381	0.26782	0.039345	0.016361	0.9106	0.0054493	0.0022387	0.004542	1.57E-05	0.001413	0.0030246	0.00081274	0.00085018	0.00041184	6.31E-06	1.33E-06	0.00010444	3.83E-07	4.85E-07	1.29E-07	2.25E-07	1.22E-07	3.60E-06	0.00019267	4.01E-08	1.66E-08	7.69E-05	1.03E-07	4.31E-06	3.97E-09	4.77E-07	2.82E-07	9.08E-07	9.58E-07	1.29E-08	5.19E-11	3.79E-10	2.55E-09	6.27E-14	7.42E-14	3.58E-14
r6-seawater-300.00-300.00-0.20-47.00-51.00-2.00.6o	1.00E-14	0.95534	300	0.95417	5.6525	8.2885	69.496201	0.94673	0.84266	0.49266	0.063207	0.025517	0.47619	0.007255	0.0061138	0.0091398	0.0012381	0.0026863	0.00011049	7.91E-05	9.28E-05	1.38E-05	0.00053553	8.79E-05	4.37E-06	9.88E-07	1.60E-06	4.27E-06	6.49E-07	5.34E-06	6.95E-06	0.00033145	6.26E-06	2.08E-06	2.40E-07	2.91E-07	1.86E-07	4.10E-07	3.88E-08	1.63E-06	2.40E-09	3.33E-09	4.53E-11	7.93E-09	4.05E-11	4.21E-10	1.89E-10	2.78E-13	4.14E-12
r6-seawater-300.00-300.00-0.20-48.00-17.00-35.00.6o	1.00E-14	0.95343	300	0.71754	7.152	6.17964	98.062762	0.71037	0.63328	0.31294	0.044315	0.018319	1.1632	0.005856	0.002453	0.0054163	1.57E-05	0.0016636	0.0030746	0.00090098	0.00096758	0.00041059	7.37E-06	1.46E-06	0.00011014	3.81E-07	5.14E-07	1.32E-07	2.29E-07	1.34E-07	3.79E-06	0.00028362	4.66E-08	1.83E-08	8.42E-05	1.02E-07	4.57E-06	4.16E-09	4.55E-07	3.33E-07	8.58E-07	1.08E-06	1.07E-08	5.50E-11	3.15E-10	2.90E-09	6.42E-14	6.44E-14	3.81E-14
r6-seawater-300.00-300.00-0.20-48.00-16.00-36.00.6o	1.00E-14	0.954	300	0.71225	7.1524	6.12727	98.92637	0.70511	0.62864	0.30932	0.043923	0.018165	1.1427	0.0058248	0.0024367	0.0053455	1.57E-05	0.0016434	0.0030706	0.00089411	0.00095831	0.00041065	7.28E-06	1.45E-06	0.00010969	3.81E-07	5.11E-07	1.32E-07	2.29E-07	1.33E-07	3.78E-06	0.0002757	4.61E-08	1.81E-08	8.37E-05	1.02E-07	4.55E-06	4.14E-09	4.57E-07	3.29E-07	8.61E-07	1.07E-06	1.08E-08	5.47E-11	3.19E-10	2.87E-09	6.41E-14	6.51E-14	3.79E-14
r6-seawater-300.00-300.00-0.20-48.00-15.00-37.00.6o	1.00E-14	0.95455	300	0.70704	7.1529	6.07572	99.789852	0.69994	0.62407	0.30578	0.043538	0.018013	1.1225	0.005794	0.0024207	0.0052762	1.57E-05	0.0016237	0.0030666	0.00088735	0.00094921	0.00041071	7.20E-06	1.44E-06	0.00010925	3.81E-07	5.09E-07	1.31E-07	2.29E-07	1.32E-07	3.77E-06	0.000268	4.55E-08	1.80E-08	8.31E-05	1.02E-07	4.53E-06	4.13E-09	4.58E-07	3.25E-07	8.64E-07	1.06E-06	1.10E-08	5.45E-11	3.23E-10	2.84E-09	6.40E-14	6.57E-14	3.78E-14
r6-seawater-300.00-300.00-0.20-48.00-14.00-38.00.6o	1.00E-14	0.9551	300	0.7019	7.1533	6.02499	100.65321	0.69484	0.61957	0.3023	0.04316	0.017864	1.1024	0.0057635	0.0024048	0.0052085	1.57E-05	0.0016043	0.0030628	0.0008807	0.00094029	0.00041078	7.12E-06	1.43E-06	0.00010882	3.82E-07	5.07E-07	1.31E-07	2.28E-07	1.31E-07	3.75E-06	0.00026049	4.50E-08	1.79E-08	8.25E-05	1.02E-07	4.51E-06	4.11E-09	4.59E-07	3.21E-07	8.67E-07	1.05E-06	1.11E-08	5.43E-11	3.27E-10	2.82E-09	6.39E-14	6.64E-14	3.76E-14
r6-seawater-300.00-300.00-0.20-48.00-13.00-39.00.6o	1.00E-14	0.95565	300	0.69685	7.1538	5.97505	101.51643	0.68983	0.61514	0.29889	0.042788	0.017717	1.0826	0.0057335	0.0023891	0.0051421	1.57E-05	0.0015853	0.0030591	0.00087417	0.00093153	0.00041086	7.04E-06	1.42E-06	0.0001084	3.82E-07	5.05E-07	1.31E-07	2.28E-07	1.31E-07	3.74E-06	0.00025318	4.45E-08	1.77E-08	8.20E-05	1.02E-07	4.49E-06	4.10E-09	4.61E-07	3.17E-07	8.70E-07	1.04E-06	1.13E-08	5.41E-11	3.32E-10	2.79E-09	6.38E-14	6.71E-14	3.74E-14
r6-seawater-300.00-300.00-0.20-48.00-12.00-40.00.6o	1.00E-14	0.95618	300	0.69188	7.1543	5.92588	102.37952	0.68489	0.61078	0.29555	0.042422	0.017573	1.0629	0.0057038	0.0023735	0.0050771	1.57E-05	0.0015667	0.0030555	0.00086776	0.00092294	0.00041096	6.96E-06	1.41E-06	0.00010798	3.82E-07	5.03E-07	1.31E-07	2.28E-07	1.30E-07	3.72E-06	0.00024606	4.40E-08	1.76E-08	8.15E-05	1.02E-07	4.47E-06	4.08E-09	4.62E-07	3.13E-07	8.74E-07	1.04E-06	1.15E-08	5.39E-11	3.37E-10	2.77E-09	6.37E-14	6.78E-14	3.73E-14
r6-seawater-300.00-300.00-0.20-48.00-11.00-41.00.6o	1.00E-14	0.95672	300	0.68698	7.1548	5.87747	103.24247	0.68002	0.60648	0.29227	0.042062	0.017431	1.0434	0.0056745	0.0023582	0.0050135	1.57E-05	0.0015485	0.003052	0.00086146	0.00091451	0.00041106	6.89E-06	1.40E-06	0.00010758	3.82E-07	5.01E-07	1.30E-07	2.27E-07	1.29E-07	3.71E-06	0.00023911	4.36E-08	1.75E-08	8.09E-05	1.02E-07	4.45E-06	4.07E-09	4.64E-07	3.10E-07	8.78E-07	1.03E-06	1.16E-08	5.37E-11	3.41E-10	2.74E-09	6.36E-14	6.85E-14	3.71E-14
r6-seawater-300.00-300.00-0.20-47.00-50.00-3.00.6o	1.00E-14	0.95581	300	0.94434	5.6529	8.19449	70.370791	0.93696	0.83408	0.48465	0.062436	0.025212	0.47306	0.0072038	0.0060422	0.008973	0.0012389	0.00264	0.00011022	7.80E-05	9.13E-05	1.38E-05	0.00052779	8.73E-05	4.34E-06	9.88E-07	1.59E-06	4.26E-06	6.48E-07	5.29E-06	6.92E-06	0.00032351	6.18E-06	2.06E-06	2.37E-07	2.92E-07	1.85E-07	4.09E-07	3.90E-08	1.60E-06	2.42E-09	3.27E-09	4.57E-11	7.90E-09	4.10E-11	4.15E-10	1.89E-10	2.80E-13	4.11E-12
r6-seawater-300.00-300.00-0.20-48.00-10.00-42.00.6o	1.00E-14	0.95724	300	0.68215	7.1553	5.82979	104.10526	0.67523	0.60224	0.28905	0.041708	0.017292	1.0241	0.0056456	0.002343	0.0049512	1.57E-05	0.0015306	0.0030486	0.00085526	0.00090624	0.00041118	6.81E-06	1.39E-06	0.00010718	3.82E-07	4.99E-07	1.30E-07	2.27E-07	1.28E-07	3.70E-06	0.00023234	4.31E-08	1.74E-08	8.04E-05	1.02E-07	4.43E-06	4.06E-09	4.66E-07	3.06E-07	8.81E-07	1.02E-06	1.18E-08	5.34E-11	3.46E-10	2.72E-09	6.35E-14	6.93E-14	3.69E-14
r6-seawater-300.00-300.00-0.20-48.00-0.00-52.00.6o	1.00E-14	0.96222	300	0.6376	7.161	5.38965	112.72399	0.63101	0.56314	0.26001	0.038462	0.016013	0.83825	0.0053743	0.0022001	0.0043923	1.56E-05	0.0013699	0.0030228	0.00079914	0.00083174	0.00041315	6.08E-06	1.29E-06	0.00010366	3.84E-07	4.80E-07	1.28E-07	2.24E-07	1.20E-07	3.55E-06	0.00017262	3.92E-08	1.64E-08	7.59E-05	1.04E-07	4.27E-06	3.96E-09	4.87E-07	2.72E-07	9.31E-07	9.40E-07	1.39E-08	5.11E-11	4.05E-10	2.49E-09	6.21E-14	7.84E-14	3.53E-14
r6-seawater-300.00-300.00-0.20-47.00-9.00-44.00.6o	1.00E-14	0.95851	300	0.66753	7.1566	5.68887	106.79918	0.66072	0.58942	0.2794	0.040639	0.016871	0.98436	0.0055575	0.0022956	0.0047647	1.57E-05	0.0014771	0.0030355	0.0008352	0.00087994	0.00041113	6.60E-06	1.36E-06	0.00010586	3.83E-07	4.92E-07	1.30E-07	2.26E-07	1.25E-07	3.66E-06	0.00021648	4.16E-08	1.70E-08	7.87E-05	1.02E-07	4.37E-06	4.01E-09	4.69E-07	2.95E-07	8.89E-07	9.89E-07	1.21E-08	5.29E-11	3.57E-10	2.64E-09	6.32E-14	7.08E-14	3.65E-14
r6-seawater-300.00-300.00-0.20-47.00-8.00-45.00.6o	1.00E-14	0.95901	300	0.66299	7.1571	5.64404	107.66156	0.65621	0.58543	0.27642	0.040308	0.01674	0.96574	0.00553	0.0022811	0.0047074	1.57E-05	0.0014606	0.0030325	0.00082943	0.00087229	0.00041129	6.52E-06	1.35E-06	0.00010549	3.83E-07	4.91E-07	1.29E-07	2.26E-07	1.24E-07	3.64E-06	0.00021032	4.12E-08	1.69E-08	7.82E-05	1.02E-07	4.36E-06	4.00E-09	4.71E-07	2.92E-07	8.93E-07	9.81E-07	1.23E-08	5.26E-11	3.62E-10	2.62E-09	6.31E-14	7.16E-14	3.63E-14
r6-seawater-300.00-300.00-0.20-47.00-7.00-46.00.6o	1.00E-14	0.95951	300	0.65852	7.1576	5.59986	108.52377	0.65177	0.5815	0.2735	0.039982	0.016612	0.94724	0.0055028	0.0022668	0.0046512	1.57E-05	0.0014444	0.0030297	0.00082377	0.00086478	0.00041146	6.45E-06	1.35E-06	0.00010513	3.83E-07	4.89E-07	1.29E-07	2.25E-07	1.24E-07	3.63E-06	0.0002043	4.08E-08	1.68E-08	7.78E-05	1.02E-07	4.34E-06	3.99E-09	4.73E-07	2.89E-07	8.98E-07	9.73E-07	1.25E-08	5.24E-11	3.68E-10	2.60E-09	6.29E-14	7.24E-14	3.61E-14
r6-seawater-300.00-300.00-0.20-47.00-6.00-47.00.6o	1.00E-14	0.96	300	0.6541	7.1582	5.55631	109.38582	0.64739	0.57763	0.27064	0.039661	0.016485	0.92886	0.0054759	0.0022527	0.0045961	1.57E-05	0.0014286	0.0030271	0.00081821	0.00085741	0.00041164	6.38E-06	1.34E-06	0.00010478	3.83E-07	4.87E-07	1.29E-07	2.25E-07	1.23E-07	3.61E-06	0.00019842	4.04E-08	1.67E-08	7.73E-05	1.02E-07	4.32E-06	3.98E-09	4.75E-07	2.85E-07	9.03E-07	9.65E-07	1.27E-08	5.22E-11	3.73E-10	2.57E-09	6.28E-14	7.33E-14	3.60E-14
r6-seawater-300.00-300.00-0.20-47.00-53.00-0.00.6o	1.00E-14	0.95432	300	0.98294	4.7007	8.40886	67.810221	0.97304	0.85874	0.50979	0.023859	0.026118	0.4824	0.0027043	0.0063975	0.0035032	0.0012364	0.0027859	4.56E-06	9.35E-06	4.04E-06	1.55E-06	0.044274	0.0071471	4.94E-07	1.10E-07	1.81E-07	3.83E-05	2.67E-08	4.88E-05	6.28E-05	0.00035728	0.00051941	0.0001695	1.16E-09	2.60E-06	2.11E-08	3.31E-05	3.84E-08	1.55E-05	2.67E-10	4.44E-11	4.97E-12	7.15E-08	3.97E-11	4.46E-10	1.68E-07	2.46E-12	4.16E-10
r6-seawater-300.00-300.00-0.20-47.00-52.00-1.00.6o	1.00E-14	0.95485	300	0.96422	5.652	8.3847	68.621631	0.95673	0.85144	0.50089	0.063997	0.025828	0.47942	0.0073071	0.006187	0.0093118	0.0012372	0.002734	0.00011076	8.03E-05	9.44E-05	1.38E-05	0.00054345	8.86E-05	4.40E-06	9.87E-07	1.61E-06	4.28E-06	6.50E-07	5.39E-06	6.98E-06	0.00033974	6.35E-06	2.09E-06	2.44E-07	2.91E-07	1.88E-07	4.12E-07	3.86E-08	1.66E-06	2.39E-09	3.38E-09	4.48E-11	7.96E-09	4.01E-11	4.28E-10	1.89E-10	2.77E-13	4.16E-12
r6-seawater-300.00-300.00-0.20-48.00-1.00-51.00.6o	1.00E-14	0.96174	300	0.64178	7.1604	5.4309	111.86299	0.63515	0.5668	0.26268	0.038764	0.016133	0.8564	0.0054001	0.0022137	0.0044434	1.56E-05	0.0013846	0.0030247	0.00080429	0.00083855	0.00041287	6.15E-06	1.30E-06	0.00010397	3.84E-07	4.82E-07	1.28E-07	2.24E-07	1.20E-07	3.56E-06	0.00017803	3.95E-08	1.65E-08	7.63E-05	1.04E-07	4.28E-06	3.97E-09	4.84E-07	2.75E-07	9.25E-07	9.47E-07	1.36E-08	5.13E-11	3.98E-10	2.51E-09	6.22E-14	7.73E-14	3.55E-14
r6-seawater-300.00-300.00-0.20-5.00-32.00-63.00.6o	1.00E-14	0.97954	300	0.46237	6.1332	3.71438	163.17584	0.45787	0.41055	0.15815	0.027083	0.011195	0.23434	0.0043776	0.0026065	0.0025804	0.0006018	0.00081598	0.00026234	8.14E-05	8.05E-05	3.69E-05	3.65E-05	9.44E-06	7.77E-06	1.35E-06	1.39E-06	1.32E-06	7.49E-07	9.88E-07	2.62E-06	4.97E-05	6.87E-07	3.46E-07	7.42E-07	2.69E-07	3.13E-07	9.63E-08	1.27E-07	2.24E-07	2.22E-08	7.97E-09	6.46E-10	1.45E-09	2.11E-10	2.07E-10	1.53E-11	3.96E-13	6.85E-13
r6-seawater-300.00-300.00-0.20-48.00-8.00-44.00.6o	1.00E-14	0.95827	300	0.67271	7.1563	5.73656	105.8304	0.66586	0.59396	0.28281	0.041017	0.01702	0.98598	0.0055887	0.0023132	0.0048303	1.57E-05	0.0014959	0.0030423	0.0008432	0.00089017	0.00041144	6.66E-06	1.37E-06	0.00010641	3.83E-07	4.95E-07	1.30E-07	2.26E-07	1.26E-07	3.67E-06	0.00021928	4.22E-08	1.72E-08	7.94E-05	1.02E-07	4.40E-06	4.03E-09	4.69E-07	2.99E-07	8.90E-07	1.00E-06	1.21E-08	5.30E-11	3.56E-10	2.67E-09	6.32E-14	7.09E-14	3.66E-14
r6-seawater-300.00-300.00-0.20-49.00-0.00-51.00.6o	1.00E-14	0.96155	300	0.64654	7.1602	5.47434	110.89409	0.63988	0.57098	0.26574	0.039108	0.016269	0.85645	0.0054292	0.0022302	0.0045019	1.56E-05	0.0014015	0.0030313	0.00081174	0.00084796	0.00041319	6.21E-06	1.31E-06	0.00010449	3.84E-07	4.84E-07	1.28E-07	2.25E-07	1.21E-07	3.57E-06	0.00017995	4.01E-08	1.67E-08	7.70E-05	1.04E-07	4.31E-06	3.99E-09	4.85E-07	2.78E-07	9.26E-07	9.58E-07	1.36E-08	5.15E-11	3.98E-10	2.53E-09	6.22E-14	7.75E-14	3.56E-14
r6-seawater-300.00-300.00-0.20-5.00-12.00-83.00.6o	6.72E-14	0.98237	300	0.42342	6.1216	3.35954	180.54415	0.4192	0.37613	0.13786	0.024439	0.010148	0.15759	0.0041086	0.0023786	0.0022156	0.00065075	0.00070761	0.00024799	7.05E-05	6.84E-05	3.54E-05	3.17E-05	8.64E-06	7.10E-06	1.41E-06	1.37E-06	1.34E-06	7.66E-07	9.45E-07	2.39E-06	2.95E-05	6.61E-07	3.50E-07	6.27E-07	2.85E-07	2.85E-07	1.01E-07	1.34E-07	1.83E-07	2.26E-08	6.51E-09	8.05E-10	1.43E-09	2.73E-10	1.68E-10	1.64E-11	5.15E-13	6.80E-13
r6-seawater-300.00-300.00-0.20-5.00-11.00-84.00.6o	1.00E-14	0.98251	300	0.42166	6.1208	3.34344	181.41168	0.41744	0.37457	0.13697	0.02432	0.010101	0.1536	0.0040963	0.0023684	0.0021996	0.00065422	0.00070284	0.00024717	7.00E-05	6.78E-05	3.53E-05	3.14E-05	8.60E-06	7.06E-06	1.41E-06	1.37E-06	1.34E-06	7.67E-07	9.44E-07	2.37E-06	2.86E-05	6.61E-07	3.50E-07	6.21E-07	2.86E-07	2.83E-07	1.02E-07	1.35E-07	1.81E-07	2.26E-08	6.43E-09	8.16E-10	1.43E-09	2.77E-10	1.66E-10	1.65E-11	5.24E-13	6.81E-13
r6-seawater-300.00-300.00-0.20-5.00-10.00-85.00.6o	6.69E-14	0.98265	300	0.4199	6.1199	3.32748	182.27909	0.41571	0.37302	0.13608	0.024203	0.010054	0.14958	0.004084	0.0023583	0.0021838	0.00065784	0.00069812	0.00024634	6.95E-05	6.73E-05	3.52E-05	3.12E-05	8.56E-06	7.03E-06	1.42E-06	1.37E-06	1.34E-06	7.69E-07	9.43E-07	2.36E-06	2.77E-05	6.61E-07	3.51E-07	6.15E-07	2.87E-07	2.82E-07	1.02E-07	1.35E-07	1.79E-07	2.26E-08	6.36E-09	8.28E-10	1.43E-09	2.82E-10	1.64E-10	1.65E-11	5.33E-13	6.81E-13
r6-seawater-300.00-300.00-0.20-5.00-1.00-94.00.6o	6.75E-14	0.98182	300	0.40382	6.5327	3.20051	190.75968	0.39962	0.35855	0.12791	0.023003	0.0096193	0.231	0.0039506	0.0020666	0.0020296	0.00016536	0.00065468	0.00062444	0.00015556	0.00014849	9.04E-05	1.07E-05	3.01E-06	1.76E-05	9.16E-07	8.64E-07	5.17E-07	4.90E-07	3.53E-07	2.16E-06	3.71E-05	2.19E-07	1.19E-07	3.55E-06	2.59E-07	7.04E-07	3.52E-08	3.18E-07	1.43E-07	1.37E-07	3.63E-08	4.05E-09	3.29E-10	5.37E-10	3.42E-10	1.82E-12	3.89E-13	1.90E-13
r6-seawater-300.00-300.00-0.20-5.00-0.00-95.00.6o	6.64E-14	0.98058	300	0.40095	6.5877	3.18993	192.35157	0.39675	0.35596	0.12647	0.022783	0.0095418	0.3073	0.0039253	0.0020057	0.002002	0.00013559	0.00064704	0.0007051	0.00017078	0.00016255	0.00010229	9.61E-06	2.71E-06	1.99E-05	8.51E-07	7.99E-07	4.55E-07	4.54E-07	3.09E-07	2.21E-06	4.78E-05	1.85E-07	1.01E-07	4.41E-06	2.51E-07	7.94E-07	3.00E-08	3.50E-07	1.42E-07	1.71E-07	4.51E-08	4.37E-09	2.76E-10	5.11E-10	3.85E-10	1.36E-12	3.26E-13	1.60E-13
r6-seawater-300.00-300.00-0.20-49.00-9.00-42.00.6o	1.26E-14	0.95699	300	0.68758	7.155	5.87989	103.13682	0.68062	0.607	0.29267	0.042104	0.017449	1.0262	0.0056779	0.0023614	0.0050211	1.57E-05	0.0015507	0.0030556	0.00086364	0.00091701	0.00041149	6.88E-06	1.40E-06	0.00010774	3.82E-07	5.01E-07	1.30E-07	2.27E-07	1.29E-07	3.70E-06	0.00023551	4.37E-08	1.76E-08	8.12E-05	1.02E-07	4.46E-06	4.08E-09	4.66E-07	3.10E-07	8.82E-07	1.03E-06	1.18E-08	5.36E-11	3.46E-10	2.74E-09	6.35E-14	6.94E-14	3.71E-14
r6-seawater-300.00-300.00-0.20-49.00-8.00-43.00.6o	1.00E-14	0.95752	300	0.68274	7.1555	5.83212	103.99943	0.67582	0.60276	0.28945	0.04175	0.017309	1.0068	0.0056489	0.0023462	0.0049586	1.57E-05	0.0015328	0.0030523	0.00085744	0.00090873	0.00041161	6.80E-06	1.39E-06	0.00010734	3.83E-07	4.99E-07	1.30E-07	2.27E-07	1.28E-07	3.69E-06	0.00022875	4.33E-08	1.75E-08	8.07E-05	1.02E-07	4.44E-06	4.07E-09	4.68E-07	3.06E-07	8.86E-07	1.02E-06	1.20E-08	5.33E-11	3.51E-10	2.72E-09	6.34E-14	7.02E-14	3.69E-14
r6-seawater-300.00-300.00-0.20-5.00-13.00-82.00.6o	6.71E-14	0.98224	300	0.4252	6.1224	3.37578	179.6765	0.42097	0.3777	0.13877	0.024559	0.010196	0.16155	0.0041211	0.0023889	0.0022317	0.00064741	0.00071243	0.0002488	7.11E-05	6.90E-05	3.55E-05	3.19E-05	8.68E-06	7.13E-06	1.41E-06	1.37E-06	1.34E-06	7.64E-07	9.47E-07	2.40E-06	3.05E-05	6.61E-07	3.49E-07	6.33E-07	2.84E-07	2.86E-07	1.01E-07	1.34E-07	1.85E-07	2.26E-08	6.58E-09	7.94E-10	1.43E-09	2.69E-10	1.70E-10	1.63E-11	5.07E-13	6.80E-13
r6-seawater-300.00-300.00-0.20-49.00-7.00-44.00.6o	1.29E-14	0.95804	300	0.67798	7.1561	5.78506	104.86188	0.67109	0.59858	0.28629	0.041401	0.017172	0.98761	0.0056203	0.0023311	0.0048974	1.57E-05	0.0015153	0.0030492	0.00085135	0.00090061	0.00041176	6.72E-06	1.38E-06	0.00010696	3.83E-07	4.97E-07	1.30E-07	2.27E-07	1.27E-07	3.68E-06	0.00022214	4.28E-08	1.74E-08	8.02E-05	1.03E-07	4.42E-06	4.06E-09	4.70E-07	3.02E-07	8.91E-07	1.01E-06	1.21E-08	5.31E-11	3.56E-10	2.69E-09	6.32E-14	7.10E-14	3.68E-14
r6-seawater-300.00-300.00-0.20-49.00-51.00-0.00.6o	1.00E-14	0.95303	300	1.0066	4.7001	8.63312	65.888311	0.99652	0.8791	0.52934	0.02454	0.026848	0.49859	0.0027482	0.0065671	0.0036548	0.0012349	0.0028996	4.58E-06	9.66E-06	4.20E-06	1.55E-06	0.045661	0.0072563	5.02E-07	1.10E-07	1.84E-07	3.85E-05	2.69E-08	4.98E-05	6.33E-05	0.00038443	0.00054054	0.00017391	1.20E-09	2.61E-06	2.15E-08	3.36E-05	3.83E-08	1.61E-05	2.66E-10	4.61E-11	4.86E-12	7.21E-08	3.88E-11	4.62E-10	1.68E-07	2.42E-12	4.21E-10
r6-seawater-300.00-300.00-0.20-49.00-50.00-1.00.6o	1.00E-14	0.95359	300	0.98711	5.6513	8.60566	66.699755	0.9795	0.87144	0.51987	0.065805	0.026541	0.49539	0.0074251	0.0063484	0.0097096	0.0012358	0.002844	0.00011143	8.29E-05	9.81E-05	1.38E-05	0.00056038	9.00E-05	4.47E-06	9.85E-07	1.64E-06	4.29E-06	6.53E-07	5.50E-06	7.04E-06	0.00036519	6.61E-06	2.15E-06	2.52E-07	2.92E-07	1.91E-07	4.17E-07	3.85E-08	1.73E-06	2.38E-09	3.52E-09	4.38E-11	8.02E-09	3.92E-11	4.43E-10	1.89E-10	2.72E-13	4.20E-12
r6-seawater-300.00-300.00-0.20-49.00-5.00-46.00.6o	1.00E-14	0.95906	300	0.66867	7.1572	5.69303	106.5863	0.66185	0.59041	0.28014	0.04072	0.016903	0.94957	0.0055641	0.0023015	0.0047787	1.57E-05	0.0014812	0.0030433	0.0008395	0.00088482	0.00041208	6.57E-06	1.36E-06	0.00010621	3.83E-07	4.94E-07	1.29E-07	2.26E-07	1.25E-07	3.65E-06	0.0002094	4.20E-08	1.71E-08	7.92E-05	1.03E-07	4.39E-06	4.04E-09	4.73E-07	2.95E-07	8.99E-07	9.96E-07	1.25E-08	5.27E-11	3.67E-10	2.65E-09	6.30E-14	7.27E-14	3.64E-14
r6-seawater-300.00-300.00-0.20-49.00-49.00-2.00.6o	2.45E-13	0.95411	300	0.97655	5.6518	8.50434	67.57436	0.969	0.86221	0.51108	0.06497	0.026212	0.49191	0.0073709	0.0062713	0.0095252	0.0012366	0.002793	0.00011115	8.17E-05	9.64E-05	1.38E-05	0.00055203	8.93E-05	4.44E-06	9.86E-07	1.63E-06	4.29E-06	6.52E-07	5.45E-06	7.01E-06	0.00035599	6.51E-06	2.13E-06	2.48E-07	2.92E-07	1.89E-07	4.16E-07	3.87E-08	1.69E-06	2.40E-09	3.46E-09	4.43E-11	7.99E-09	3.96E-11	4.36E-10	1.89E-10	2.74E-13	4.18E-12
r6-seawater-300.00-300.00-0.20-49.00-48.00-3.00.6o	1.03E-11	0.95461	300	0.96623	5.6522	8.40539	68.448983	0.95873	0.8532	0.50255	0.064156	0.025891	0.48855	0.0073176	0.006196	0.0093466	0.0012375	0.0027436	0.00011087	8.05E-05	9.47E-05	1.38E-05	0.00054388	8.86E-05	4.41E-06	9.87E-07	1.62E-06	4.28E-06	6.51E-07	5.39E-06	6.98E-06	0.00034718	6.42E-06	2.11E-06	2.45E-07	2.93E-07	1.88E-07	4.15E-07	3.88E-08	1.66E-06	2.41E-09	3.40E-09	4.47E-11	7.96E-09	4.00E-11	4.29E-10	1.89E-10	2.76E-13	4.16E-12
r6-seawater-300.00-300.00-0.20-49.00-47.00-4.00.6o	1.00E-14	0.9551	300	0.95614	5.6527	8.30874	69.323625	0.94869	0.84438	0.49426	0.063362	0.025577	0.4853	0.0072653	0.0061225	0.0091735	0.0012384	0.0026956	0.0001106	7.93E-05	9.31E-05	1.38E-05	0.00053592	8.79E-05	4.38E-06	9.88E-07	1.61E-06	4.27E-06	6.50E-07	5.34E-06	6.94E-06	0.00033873	6.32E-06	2.09E-06	2.41E-07	2.93E-07	1.86E-07	4.13E-07	3.90E-08	1.63E-06	2.42E-09	3.34E-09	4.52E-11	7.92E-09	4.04E-11	4.22E-10	1.89E-10	2.78E-13	4.14E-12
r6-seawater-300.00-300.00-0.20-49.00-46.00-5.00.6o	1.00E-14	0.95558	300	0.94626	5.6531	8.2143	70.198288	0.93887	0.83575	0.48621	0.062587	0.025272	0.48217	0.0072139	0.0060506	0.0090057	0.0012393	0.002649	0.00011033	7.82E-05	9.15E-05	1.38E-05	0.00052814	8.72E-05	4.35E-06	9.89E-07	1.60E-06	4.26E-06	6.49E-07	5.29E-06	6.91E-06	0.00033063	6.24E-06	2.08E-06	2.38E-07	2.94E-07	1.85E-07	4.12E-07	3.92E-08	1.60E-06	2.43E-09	3.28E-09	4.56E-11	7.89E-09	4.08E-11	4.15E-10	1.89E-10	2.80E-13	4.11E-12
r6-seawater-300.00-300.00-0.20-49.00-6.00-45.00.6o	1.00E-14	0.95855	300	0.67329	7.1566	5.7387	105.72418	0.66643	0.59446	0.28318	0.041057	0.017036	0.96853	0.005592	0.0023162	0.0048375	1.57E-05	0.001498	0.0030461	0.00084537	0.00089264	0.00041191	6.65E-06	1.37E-06	0.00010658	3.83E-07	4.96E-07	1.30E-07	2.27E-07	1.26E-07	3.66E-06	0.0002157	4.24E-08	1.72E-08	7.97E-05	1.03E-07	4.41E-06	4.05E-09	4.71E-07	2.99E-07	8.95E-07	1.00E-06	1.23E-08	5.29E-11	3.61E-10	2.67E-09	6.31E-14	7.18E-14	3.66E-14
r6-seawater-300.00-300.00-0.20-49.00-45.00-6.00.6o	1.00E-14	0.95604	300	0.93661	5.6535	8.12202	71.072883	0.92926	0.82731	0.47838	0.061831	0.024973	0.47914	0.0071634	0.0059804	0.0088429	0.0012402	0.0026038	0.00011006	7.71E-05	9.00E-05	1.38E-05	0.00052053	8.65E-05	4.32E-06	9.90E-07	1.59E-06	4.25E-06	6.48E-07	5.25E-06	6.88E-06	0.00032286	6.15E-06	2.06E-06	2.35E-07	2.94E-07	1.84E-07	4.11E-07	3.95E-08	1.57E-06	2.45E-09	3.23E-09	4.61E-11	7.86E-09	4.13E-11	4.09E-10	1.88E-10	2.81E-13	4.09E-12
r6-seawater-300.00-300.00-0.20-5.00-14.00-81.00.6o	1.00E-14	0.9821	300	0.427	6.1232	3.39216	178.80876	0.42275	0.37929	0.13969	0.02468	0.010244	0.16549	0.0041336	0.0023993	0.0022481	0.00064419	0.00071731	0.0002496	7.16E-05	6.95E-05	3.56E-05	3.21E-05	8.73E-06	7.17E-06	1.40E-06	1.37E-06	1.33E-06	7.63E-07	9.48E-07	2.41E-06	3.14E-05	6.62E-07	3.48E-07	6.38E-07	2.83E-07	2.88E-07	1.00E-07	1.33E-07	1.87E-07	2.26E-08	6.65E-09	7.84E-10	1.43E-09	2.65E-10	1.72E-10	1.62E-11	4.99E-13	6.80E-13
r6-seawater-300.00-300.00-0.20-5.00-16.00-79.00.6o	6.68E-14	0.98182	300	0.43065	6.1247	3.42536	177.07298	0.42637	0.38252	0.14155	0.024926	0.010341	0.1733	0.0041591	0.0024204	0.0022814	0.0006381	0.00072725	0.00025116	7.26E-05	7.07E-05	3.58E-05	3.26E-05	8.81E-06	7.24E-06	1.39E-06	1.37E-06	1.33E-06	7.60E-07	9.52E-07	2.44E-06	3.33E-05	6.63E-07	3.47E-07	6.50E-07	2.81E-07	2.90E-07	9.97E-08	1.33E-07	1.91E-07	2.25E-08	6.79E-09	7.65E-10	1.43E-09	2.57E-10	1.76E-10	1.61E-11	4.84E-13	6.79E-13
r6-seawater-300.00-300.00-0.20-5.00-30.00-65.00.6o	6.79E-14	0.97984	300	0.45814	6.1324	3.67577	164.91387	0.45366	0.40681	0.1559	0.026793	0.011081	0.22673	0.0043487	0.0025815	0.0025396	0.00060541	0.0008039	0.00026103	8.02E-05	7.92E-05	3.68E-05	3.60E-05	9.36E-06	7.70E-06	1.36E-06	1.38E-06	1.32E-06	7.50E-07	9.82E-07	2.60E-06	4.75E-05	6.83E-07	3.45E-07	7.30E-07	2.70E-07	3.10E-07	9.65E-08	1.28E-07	2.20E-07	2.23E-08	7.81E-09	6.58E-10	1.45E-09	2.15E-10	2.03E-10	1.54E-11	4.05E-13	6.83E-13
r6-seawater-300.00-300.00-0.20-5.00-3.00-92.00.6o	1.00E-14	0.98361	300	0.40807	6.1128	3.21941	188.34734	0.40396	0.36255	0.13014	0.02341	0.0097395	0.12033	0.0040006	0.0022908	0.0020784	0.00068784	0.00066657	0.00024002	6.59E-05	6.34E-05	3.45E-05	2.95E-05	8.24E-06	6.77E-06	1.45E-06	1.38E-06	1.36E-06	7.83E-07	9.37E-07	2.25E-06	2.14E-05	6.65E-07	3.59E-07	5.74E-07	2.95E-07	2.71E-07	1.06E-07	1.38E-07	1.65E-07	2.26E-08	5.87E-09	9.25E-10	1.42E-09	3.22E-10	1.50E-10	1.72E-11	6.14E-13	6.87E-13
r6-seawater-300.00-300.00-0.20-5.00-29.00-66.00.6o	1.00E-14	0.97998	300	0.45605	6.132	3.65675	165.7828	0.45159	0.40497	0.15479	0.026651	0.011024	0.22293	0.0043344	0.0025692	0.0025196	0.00060729	0.00079798	0.00026037	7.96E-05	7.85E-05	3.68E-05	3.57E-05	9.32E-06	7.67E-06	1.36E-06	1.38E-06	1.32E-06	7.50E-07	9.80E-07	2.59E-06	4.64E-05	6.81E-07	3.45E-07	7.25E-07	2.71E-07	3.09E-07	9.67E-08	1.28E-07	2.18E-07	2.23E-08	7.74E-09	6.64E-10	1.45E-09	2.18E-10	2.01E-10	1.54E-11	4.09E-13	6.83E-13
r6-seawater-300.00-300.00-0.20-5.00-28.00-67.00.6o	1.05E-14	0.98013	300	0.45399	6.1315	3.63792	166.65168	0.44954	0.40314	0.1537	0.02651	0.010969	0.21914	0.0043203	0.002557	0.0024998	0.00060923	0.00079213	0.00025971	7.91E-05	7.79E-05	3.67E-05	3.55E-05	9.28E-06	7.64E-06	1.36E-06	1.38E-06	1.32E-06	7.51E-07	9.77E-07	2.58E-06	4.53E-05	6.79E-07	3.45E-07	7.19E-07	2.71E-07	3.08E-07	9.68E-08	1.29E-07	2.16E-07	2.23E-08	7.66E-09	6.71E-10	1.45E-09	2.20E-10	1.99E-10	1.55E-11	4.14E-13	6.82E-13
r6-seawater-300.00-300.00-0.20-5.00-27.00-68.00.6o	6.77E-14	0.98027	300	0.45194	6.1311	3.61927	167.5205	0.44751	0.40133	0.15262	0.02637	0.010913	0.21535	0.0043062	0.002545	0.0024803	0.00061123	0.00078635	0.00025904	7.85E-05	7.73E-05	3.66E-05	3.52E-05	9.24E-06	7.61E-06	1.36E-06	1.38E-06	1.32E-06	7.51E-07	9.75E-07	2.57E-06	4.42E-05	6.77E-07	3.45E-07	7.13E-07	2.72E-07	3.06E-07	9.70E-08	1.29E-07	2.13E-07	2.23E-08	7.59E-09	6.78E-10	1.45E-09	2.23E-10	1.97E-10	1.55E-11	4.19E-13	6.82E-13
r6-seawater-300.00-300.00-0.20-5.00-26.00-69.00.6o	6.84E-14	0.98042	300	0.44991	6.1306	3.6008	168.38926	0.44549	0.39954	0.15155	0.026232	0.010859	0.21156	0.0042923	0.002533	0.0024611	0.00061329	0.00078065	0.00025836	7.80E-05	7.66E-05	3.66E-05	3.50E-05	9.21E-06	7.57E-06	1.37E-06	1.38E-06	1.32E-06	7.52E-07	9.72E-07	2.56E-06	4.32E-05	6.75E-07	3.45E-07	7.07E-07	2.72E-07	3.05E-07	9.72E-08	1.29E-07	2.11E-07	2.24E-08	7.51E-09	6.84E-10	1.45E-09	2.25E-10	1.95E-10	1.55E-11	4.24E-13	6.81E-13
r6-seawater-300.00-300.00-0.20-5.00-25.00-70.00.6o	1.00E-14	0.98056	300	0.4479	6.1301	3.58251	169.25796	0.4435	0.39777	0.1505	0.026095	0.010805	0.20776	0.0042785	0.0025212	0.0024421	0.00061542	0.00077501	0.00025767	7.74E-05	7.60E-05	3.65E-05	3.47E-05	9.17E-06	7.54E-06	1.37E-06	1.38E-06	1.32E-06	7.52E-07	9.70E-07	2.55E-06	4.21E-05	6.73E-07	3.45E-07	7.01E-07	2.73E-07	3.03E-07	9.74E-08	1.30E-07	2.09E-07	2.24E-08	7.44E-09	6.91E-10	1.44E-09	2.28E-10	1.93E-10	1.56E-11	4.29E-13	6.81E-13
r6-seawater-300.00-300.00-0.20-5.00-15.00-80.00.6o	6.69E-14	0.98196	300	0.42882	6.124	3.40869	177.94091	0.42455	0.3809	0.14061	0.024802	0.010292	0.16941	0.0041463	0.0024098	0.0022647	0.00064109	0.00072225	0.00025038	7.21E-05	7.01E-05	3.57E-05	3.24E-05	8.77E-06	7.20E-06	1.40E-06	1.37E-06	1.33E-06	7.62E-07	9.50E-07	2.43E-06	3.23E-05	6.62E-07	3.48E-07	6.44E-07	2.82E-07	2.89E-07	1.00E-07	1.33E-07	1.89E-07	2.25E-08	6.72E-09	7.74E-10	1.43E-09	2.61E-10	1.74E-10	1.62E-11	4.91E-13	6.80E-13
r6-seawater-300.00-300.00-0.20-5.00-24.00-71.00.6o	6.71E-14	0.9807	300	0.44591	6.1296	3.56439	170.12659	0.44153	0.39601	0.14946	0.02596	0.010751	0.20397	0.0042648	0.0025096	0.0024233	0.00061762	0.00076944	0.00025698	7.69E-05	7.54E-05	3.64E-05	3.45E-05	9.13E-06	7.51E-06	1.37E-06	1.37E-06	1.32E-06	7.53E-07	9.68E-07	2.54E-06	4.11E-05	6.72E-07	3.45E-07	6.96E-07	2.74E-07	3.02E-07	9.76E-08	1.30E-07	2.07E-07	2.24E-08	7.37E-09	6.99E-10	1.44E-09	2.31E-10	1.91E-10	1.56E-11	4.34E-13	6.81E-13
r6-seawater-300.00-300.00-0.20-5.00-22.00-73.00.6o	1.00E-14	0.98099	300	0.44199	6.1285	3.52866	171.86366	0.43763	0.39254	0.14741	0.025694	0.010646	0.19636	0.0042377	0.0024866	0.0023865	0.00062223	0.00075851	0.00025558	7.58E-05	7.42E-05	3.63E-05	3.40E-05	9.05E-06	7.44E-06	1.38E-06	1.37E-06	1.32E-06	7.54E-07	9.63E-07	2.51E-06	3.91E-05	6.69E-07	3.45E-07	6.84E-07	2.75E-07	2.99E-07	9.80E-08	1.31E-07	2.03E-07	2.24E-08	7.22E-09	7.14E-10	1.44E-09	2.37E-10	1.87E-10	1.57E-11	4.45E-13	6.80E-13
r6-seawater-300.00-300.00-0.20-5.00-21.00-74.00.6o	6.67E-14	0.98113	300	0.44006	6.1279	3.51104	172.73209	0.43571	0.39083	0.14641	0.025563	0.010594	0.19254	0.0042244	0.0024752	0.0023684	0.00062466	0.00075314	0.00025486	7.53E-05	7.36E-05	3.62E-05	3.38E-05	9.01E-06	7.40E-06	1.38E-06	1.37E-06	1.32E-06	7.55E-07	9.61E-07	2.50E-06	3.81E-05	6.67E-07	3.45E-07	6.78E-07	2.76E-07	2.98E-07	9.83E-08	1.31E-07	2.01E-07	2.24E-08	7.15E-09	7.22E-10	1.44E-09	2.40E-10	1.85E-10	1.58E-11	4.51E-13	6.80E-13
r6-seawater-300.00-300.00-0.20-5.00-20.00-75.00.6o	1.00E-14	0.98127	300	0.43814	6.1273	3.49359	173.60045	0.43381	0.38914	0.14541	0.025433	0.010542	0.18872	0.0042111	0.002464	0.0023506	0.00062716	0.00074784	0.00025414	7.47E-05	7.30E-05	3.61E-05	3.35E-05	8.97E-06	7.37E-06	1.38E-06	1.37E-06	1.33E-06	7.56E-07	9.59E-07	2.49E-06	3.71E-05	6.66E-07	3.45E-07	6.73E-07	2.77E-07	2.96E-07	9.85E-08	1.31E-07	1.99E-07	2.25E-08	7.07E-09	7.30E-10	1.44E-09	2.43E-10	1.84E-10	1.59E-11	4.57E-13	6.80E-13
r6-seawater-300.00-300.00-0.20-5.00-2.00-93.00.6o	1.00E-14	0.98317	300	0.40645	6.3453	3.20868	189.27055	0.40229	0.36101	0.12928	0.023252	0.0096931	0.14921	0.0039813	0.0021925	0.0020595	0.00031393	0.00066198	0.00040838	0.00010756	0.00010314	5.89E-05	1.67E-05	4.66E-06	1.15E-05	1.13E-06	1.07E-06	7.96E-07	6.08E-07	5.47E-07	2.17E-06	2.54E-05	3.63E-07	1.97E-07	1.60E-06	2.77E-07	4.61E-07	5.80E-08	2.21E-07	1.53E-07	6.19E-08	1.63E-08	2.27E-09	6.29E-10	4.63E-10	2.37E-10	4.96E-12	5.17E-13	3.37E-13
r6-seawater-300.00-300.00-0.20-5.00-19.00-76.00.6o	1.00E-14	0.98141	300	0.43624	6.1267	3.4763	174.46863	0.43192	0.38746	0.14443	0.025304	0.010491	0.18489	0.0041979	0.002453	0.002333	0.00062976	0.0007426	0.00025341	7.42E-05	7.24E-05	3.60E-05	3.33E-05	8.93E-06	7.34E-06	1.38E-06	1.37E-06	1.33E-06	7.57E-07	9.57E-07	2.48E-06	3.61E-05	6.65E-07	3.46E-07	6.67E-07	2.78E-07	2.95E-07	9.88E-08	1.32E-07	1.97E-07	2.25E-08	7.00E-09	7.38E-10	1.44E-09	2.46E-10	1.82E-10	1.59E-11	4.63E-13	6.79E-13
r6-seawater-300.00-300.00-0.20-5.00-18.00-77.00.6o	6.74E-14	0.98155	300	0.43436	6.126	3.45917	175.33683	0.43006	0.3858	0.14346	0.025177	0.010441	0.18104	0.0041849	0.002442	0.0023156	0.00063244	0.00073742	0.00025267	7.37E-05	7.18E-05	3.60E-05	3.31E-05	8.89E-06	7.30E-06	1.39E-06	1.37E-06	1.33E-06	7.58E-07	9.55E-07	2.46E-06	3.52E-05	6.64E-07	3.46E-07	6.61E-07	2.79E-07	2.93E-07	9.91E-08	1.32E-07	1.95E-07	2.25E-08	6.93E-09	7.47E-10	1.44E-09	2.50E-10	1.80E-10	1.60E-11	4.70E-13	6.79E-13
r6-seawater-300.00-300.00-0.20-5.00-17.00-78.00.6o	1.00E-14	0.98168	300	0.4325	6.1254	3.44219	176.20495	0.4282	0.38415	0.1425	0.025051	0.010391	0.17718	0.0041719	0.0024311	0.0022984	0.00063522	0.00073231	0.00025192	7.31E-05	7.13E-05	3.59E-05	3.28E-05	8.85E-06	7.27E-06	1.39E-06	1.37E-06	1.33E-06	7.59E-07	9.53E-07	2.45E-06	3.42E-05	6.64E-07	3.47E-07	6.56E-07	2.80E-07	2.92E-07	9.94E-08	1.32E-07	1.93E-07	2.25E-08	6.86E-09	7.56E-10	1.44E-09	2.53E-10	1.78E-10	1.60E-11	4.77E-13	6.79E-13
r6-seawater-300.00-300.00-0.20-5.00-23.00-72.00.6o	1.00E-14	0.98085	300	0.44394	6.129	3.54644	170.99516	0.43957	0.39427	0.14843	0.025826	0.010698	0.20016	0.0042512	0.002498	0.0024048	0.00061989	0.00076394	0.00025629	7.63E-05	7.48E-05	3.63E-05	3.43E-05	9.09E-06	7.47E-06	1.37E-06	1.37E-06	1.32E-06	7.54E-07	9.65E-07	2.52E-06	4.01E-05	6.70E-07	3.45E-07	6.90E-07	2.75E-07	3.00E-07	9.78E-08	1.30E-07	2.05E-07	2.24E-08	7.29E-09	7.06E-10	1.44E-09	2.34E-10	1.89E-10	1.57E-11	4.39E-13	6.80E-13
r6-seawater-300.00-300.00-0.20-48.00-9.00-43.00.6o	1.00E-14	0.95776	300	0.6774	7.1558	5.78282	104.96791	0.67051	0.59807	0.2859	0.041359	0.017155	1.005	0.005617	0.002328	0.0048901	1.57E-05	0.0015131	0.0030454	0.00084918	0.00089813	0.0004113	6.73E-06	1.38E-06	0.00010679	3.83E-07	4.97E-07	1.30E-07	2.27E-07	1.27E-07	3.68E-06	0.00022573	4.27E-08	1.73E-08	7.99E-05	1.02E-07	4.42E-06	4.04E-09	4.67E-07	3.02E-07	8.85E-07	1.01E-06	1.20E-08	5.32E-11	3.51E-10	2.69E-09	6.33E-14	7.01E-14	3.68E-14
r6-seawater-300.00-300.00-0.20-49.00-44.00-7.00.6o	1.00E-14	0.9565	300	0.92715	5.654	8.03179	71.947591	0.91986	0.81905	0.47077	0.061093	0.024682	0.47623	0.0071139	0.0059118	0.008685	0.0012411	0.0025599	0.0001098	7.60E-05	8.86E-05	1.38E-05	0.00051309	8.59E-05	4.29E-06	9.91E-07	1.58E-06	4.25E-06	6.47E-07	5.20E-06	6.85E-06	0.00031541	6.07E-06	2.05E-06	2.32E-07	2.95E-07	1.82E-07	4.10E-07	3.97E-08	1.54E-06	2.46E-09	3.18E-09	4.65E-11	7.83E-09	4.17E-11	4.02E-10	1.88E-10	2.83E-13	4.07E-12
r6-seawater-300.00-300.00-0.20-49.00-42.00-9.00.6o	1.00E-14	0.95405	300	0.9077	6.1659	7.8766	73.828032	0.90038	0.80187	0.45509	0.059856	0.024078	0.66728	0.007045	0.0053518	0.008402	0.00045123	0.0024696	0.00035484	0.00022141	0.00025766	4.45E-05	9.37E-05	1.59E-05	1.37E-05	1.17E-06	1.83E-06	1.30E-06	7.60E-07	1.57E-06	4.13E-06	0.00039678	1.04E-06	3.53E-07	2.20E-06	1.68E-07	5.80E-07	7.17E-08	7.38E-08	8.34E-07	1.48E-08	2.98E-08	2.37E-10	1.72E-09	6.55E-11	7.13E-10	1.20E-11	1.37E-13	8.33E-13
r6-seawater-300.00-300.00-0.20-49.00-23.00-28.00.6o	2.18E-14	0.94889	300	0.76387	7.1487	6.63518	91.046299	0.75637	0.67387	0.34528	0.047765	0.019678	1.3193	0.0061253	0.0025951	0.0060532	1.57E-05	0.0018448	0.0031135	0.00096291	0.0010514	0.00041074	8.07E-06	1.53E-06	0.00011417	3.80E-07	5.33E-07	1.34E-07	2.32E-07	1.42E-07	3.90E-06	0.00035178	5.18E-08	1.96E-08	8.96E-05	1.02E-07	4.77E-06	4.32E-09	4.49E-07	3.67E-07	8.42E-07	1.17E-06	9.79E-09	5.66E-11	2.88E-10	3.13E-09	6.48E-14	6.05E-14	3.95E-14
r6-seawater-300.00-300.00-0.20-49.00-22.00-29.00.6o	1.82E-14	0.94952	300	0.75783	7.1491	6.5752	91.910676	0.75036	0.66857	0.34099	0.047312	0.0195	1.2967	0.0060905	0.002577	0.0059682	1.57E-05	0.0018207	0.0031087	0.00095498	0.0010405	0.00041074	7.97E-06	1.52E-06	0.00011365	3.80E-07	5.30E-07	1.33E-07	2.32E-07	1.41E-07	3.89E-06	0.00034187	5.11E-08	1.94E-08	8.89E-05	1.02E-07	4.74E-06	4.30E-09	4.50E-07	3.63E-07	8.44E-07	1.16E-06	9.91E-09	5.64E-11	2.91E-10	3.10E-09	6.47E-14	6.10E-14	3.93E-14
r6-seawater-300.00-300.00-0.20-49.00-21.00-30.00.6o	1.00E-14	0.95015	300	0.75188	7.1495	6.51624	92.774949	0.74446	0.66337	0.33679	0.046867	0.019325	1.2744	0.0060562	0.0025592	0.0058852	1.57E-05	0.0017972	0.003104	0.00094719	0.0010299	0.00041075	7.88E-06	1.51E-06	0.00011315	3.80E-07	5.28E-07	1.33E-07	2.32E-07	1.40E-07	3.87E-06	0.00033224	5.04E-08	1.92E-08	8.82E-05	1.02E-07	4.72E-06	4.28E-09	4.50E-07	3.58E-07	8.46E-07	1.15E-06	1.00E-08	5.62E-11	2.95E-10	3.07E-09	6.46E-14	6.16E-14	3.91E-14
r6-seawater-300.00-300.00-0.20-49.00-20.00-31.00.6o	1.03E-11	0.95076	300	0.74603	7.15	6.45829	93.639112	0.73865	0.65824	0.33268	0.046431	0.019153	1.2524	0.0060224	0.0025415	0.0058041	1.57E-05	0.0017741	0.0030994	0.00093954	0.0010195	0.00041076	7.79E-06	1.50E-06	0.00011265	3.81E-07	5.26E-07	1.33E-07	2.31E-07	1.39E-07	3.86E-06	0.00032289	4.98E-08	1.91E-08	8.76E-05	1.02E-07	4.69E-06	4.26E-09	4.51E-07	3.54E-07	8.49E-07	1.14E-06	1.02E-08	5.60E-11	2.99E-10	3.04E-09	6.45E-14	6.21E-14	3.89E-14
r6-seawater-300.00-300.00-0.20-49.00-2.00-49.00.6o	1.03E-11	0.96057	300	0.6552	7.1589	5.55995	109.17157	0.64848	0.57859	0.27134	0.039738	0.016517	0.89341	0.0054822	0.0022583	0.0046094	1.56E-05	0.0014325	0.0030356	0.00082253	0.00086227	0.00041269	6.35E-06	1.33E-06	0.00010515	3.84E-07	4.88E-07	1.29E-07	2.25E-07	1.23E-07	3.60E-06	0.00019135	4.08E-08	1.69E-08	7.79E-05	1.03E-07	4.34E-06	4.01E-09	4.80E-07	2.85E-07	9.14E-07	9.73E-07	1.31E-08	5.20E-11	3.85E-10	2.58E-09	6.26E-14	7.55E-14	3.59E-14
r6-seawater-300.00-300.00-0.20-49.00-19.00-32.00.6o	1.00E-14	0.95136	300	0.74028	7.1504	6.40131	94.503076	0.73294	0.65321	0.32866	0.046002	0.018984	1.2307	0.005989	0.0025241	0.0057248	1.57E-05	0.0017516	0.0030948	0.00093202	0.0010092	0.00041079	7.70E-06	1.49E-06	0.00011216	3.81E-07	5.23E-07	1.33E-07	2.31E-07	1.38E-07	3.85E-06	0.00031381	4.91E-08	1.89E-08	8.69E-05	1.02E-07	4.67E-06	4.24E-09	4.52E-07	3.49E-07	8.51E-07	1.13E-06	1.03E-08	5.57E-11	3.02E-10	3.01E-09	6.45E-14	6.27E-14	3.88E-14
r6-seawater-300.00-300.00-0.20-49.00-18.00-33.00.6o	1.00E-14	0.95196	300	0.73462	7.1508	6.34528	95.367016	0.72733	0.64825	0.32472	0.045581	0.018818	1.2092	0.005956	0.0025069	0.0056473	1.57E-05	0.0017295	0.0030904	0.00092463	0.00099917	0.00041082	7.61E-06	1.48E-06	0.00011168	3.81E-07	5.21E-07	1.32E-07	2.31E-07	1.37E-07	3.83E-06	0.00030499	4.85E-08	1.88E-08	8.63E-05	1.02E-07	4.65E-06	4.22E-09	4.54E-07	3.45E-07	8.54E-07	1.12E-06	1.04E-08	5.55E-11	3.06E-10	2.98E-09	6.44E-14	6.33E-14	3.86E-14
r6-seawater-300.00-300.00-0.20-49.00-24.00-27.00.6o	1.03E-11	0.94825	300	0.77002	7.1483	6.69622	90.181817	0.76248	0.67926	0.34966	0.048226	0.01986	1.3422	0.0061606	0.0026135	0.0061402	1.57E-05	0.0018695	0.0031185	0.00097098	0.0010625	0.00041074	8.16E-06	1.54E-06	0.00011469	3.80E-07	5.35E-07	1.34E-07	2.33E-07	1.43E-07	3.92E-06	0.000362	5.25E-08	1.98E-08	9.03E-05	1.03E-07	4.79E-06	4.35E-09	4.48E-07	3.72E-07	8.40E-07	1.19E-06	9.68E-09	5.68E-11	2.84E-10	3.16E-09	6.48E-14	6.00E-14	3.96E-14
r6-seawater-300.00-300.00-0.20-49.00-17.00-34.00.6o	1.03E-11	0.95255	300	0.72906	7.1513	6.29017	96.23084	0.7218	0.64337	0.32086	0.045167	0.018655	1.188	0.0059235	0.0024899	0.0055715	1.57E-05	0.0017079	0.0030861	0.00091737	0.00098932	0.00041085	7.53E-06	1.47E-06	0.00011121	3.81E-07	5.19E-07	1.32E-07	2.30E-07	1.36E-07	3.82E-06	0.00029641	4.79E-08	1.86E-08	8.57E-05	1.02E-07	4.63E-06	4.21E-09	4.55E-07	3.41E-07	8.56E-07	1.11E-06	1.06E-08	5.53E-11	3.10E-10	2.95E-09	6.43E-14	6.39E-14	3.84E-14
r6-seawater-300.00-300.00-0.20-49.00-15.00-36.00.6o	1.47E-14	0.9537	300	0.71819	7.1521	6.18264	97.958127	0.71101	0.63385	0.31338	0.044362	0.018338	1.1463	0.0058597	0.0024566	0.0054248	1.57E-05	0.0016661	0.0030778	0.00090322	0.00097019	0.00041095	7.36E-06	1.45E-06	0.00011029	3.81E-07	5.14E-07	1.32E-07	2.30E-07	1.34E-07	3.79E-06	0.00027995	4.68E-08	1.83E-08	8.45E-05	1.02E-07	4.58E-06	4.17E-09	4.57E-07	3.33E-07	8.62E-07	1.09E-06	1.08E-08	5.49E-11	3.18E-10	2.90E-09	6.41E-14	6.51E-14	3.81E-14
r6-seawater-300.00-300.00-0.20-49.00-14.00-37.00.6o	1.00E-14	0.95426	300	0.71289	7.1526	6.13016	98.821584	0.70575	0.6292	0.30976	0.043969	0.018183	1.1258	0.0058284	0.0024403	0.0053539	1.57E-05	0.0016459	0.0030738	0.00089633	0.0009609	0.00041102	7.28E-06	1.44E-06	0.00010985	3.82E-07	5.12E-07	1.32E-07	2.29E-07	1.33E-07	3.78E-06	0.00027205	4.62E-08	1.82E-08	8.39E-05	1.02E-07	4.56E-06	4.16E-09	4.58E-07	3.29E-07	8.65E-07	1.08E-06	1.10E-08	5.47E-11	3.23E-10	2.87E-09	6.40E-14	6.58E-14	3.79E-14
r6-seawater-300.00-300.00-0.20-49.00-13.00-38.00.6o	1.30E-14	0.95482	300	0.70767	7.1531	6.07852	99.684911	0.70056	0.62462	0.3062	0.043584	0.018031	1.1055	0.0057976	0.0024241	0.0052845	1.57E-05	0.001626	0.0030699	0.00088956	0.00095178	0.00041109	7.19E-06	1.43E-06	0.00010941	3.82E-07	5.10E-07	1.31E-07	2.29E-07	1.32E-07	3.76E-06	0.00026435	4.57E-08	1.81E-08	8.33E-05	1.02E-07	4.54E-06	4.14E-09	4.60E-07	3.25E-07	8.68E-07	1.07E-06	1.11E-08	5.45E-11	3.27E-10	2.85E-09	6.39E-14	6.65E-14	3.78E-14
r6-seawater-300.00-300.00-0.20-49.00-12.00-39.00.6o	1.00E-14	0.95537	300	0.70253	7.1535	6.02769	100.54811	0.69546	0.62011	0.30272	0.043204	0.017882	1.0854	0.0057671	0.0024082	0.0052165	1.57E-05	0.0016066	0.0030661	0.00088291	0.00094284	0.00041117	7.11E-06	1.42E-06	0.00010898	3.82E-07	5.08E-07	1.31E-07	2.28E-07	1.31E-07	3.75E-06	0.00025686	4.52E-08	1.79E-08	8.28E-05	1.02E-07	4.52E-06	4.12E-09	4.61E-07	3.21E-07	8.71E-07	1.06E-06	1.13E-08	5.42E-11	3.31E-10	2.82E-09	6.38E-14	6.72E-14	3.76E-14
r6-seawater-300.00-300.00-0.20-49.00-11.00-40.00.6o	1.00E-14	0.95592	300	0.69747	7.154	5.97766	101.41116	0.69044	0.61568	0.2993	0.042832	0.017735	1.0655	0.005737	0.0023924	0.00515	1.57E-05	0.0015876	0.0030625	0.00087637	0.00093406	0.00041127	7.03E-06	1.41E-06	0.00010856	3.82E-07	5.06E-07	1.31E-07	2.28E-07	1.31E-07	3.73E-06	0.00024956	4.47E-08	1.78E-08	8.22E-05	1.02E-07	4.50E-06	4.11E-09	4.63E-07	3.17E-07	8.75E-07	1.05E-06	1.14E-08	5.40E-11	3.36E-10	2.79E-09	6.37E-14	6.79E-14	3.74E-14
r6-seawater-300.00-300.00-0.20-49.00-10.00-41.00.6o	1.00E-14	0.95646	300	0.69248	7.1545	5.9284	102.27406	0.68549	0.6113	0.29595	0.042465	0.017591	1.0458	0.0057073	0.0023768	0.0050849	1.57E-05	0.001569	0.003059	0.00086995	0.00092546	0.00041137	6.95E-06	1.41E-06	0.00010815	3.82E-07	5.04E-07	1.31E-07	2.28E-07	1.30E-07	3.72E-06	0.00024245	4.42E-08	1.77E-08	8.17E-05	1.02E-07	4.48E-06	4.10E-09	4.64E-07	3.13E-07	8.79E-07	1.04E-06	1.16E-08	5.38E-11	3.41E-10	2.77E-09	6.36E-14	6.86E-14	3.73E-14
r6-seawater-300.00-300.00-0.20-49.00-1.00-50.00.6o	1.13E-14	0.96106	300	0.65084	7.1595	5.51684	110.03293	0.64415	0.57476	0.26852	0.039421	0.016392	0.87489	0.0054555	0.0022442	0.0045551	1.56E-05	0.0014169	0.0030334	0.00081709	0.00085504	0.00041293	6.28E-06	1.32E-06	0.00010481	3.84E-07	4.86E-07	1.28E-07	2.25E-07	1.22E-07	3.59E-06	0.00018559	4.04E-08	1.68E-08	7.74E-05	1.04E-07	4.32E-06	4.00E-09	4.82E-07	2.82E-07	9.20E-07	9.65E-07	1.34E-08	5.17E-11	3.92E-10	2.55E-09	6.24E-14	7.65E-14	3.58E-14
r6-seawater-300.00-300.00-0.20-49.00-16.00-35.00.6o	1.46E-14	0.95313	300	0.72358	7.1517	6.23597	97.094544	0.71636	0.63857	0.31709	0.044761	0.018495	1.167	0.0058914	0.0024732	0.0054974	1.57E-05	0.0016868	0.0030819	0.00091023	0.00097966	0.0004109	7.44E-06	1.46E-06	0.00011075	3.81E-07	5.16E-07	1.32E-07	2.30E-07	1.35E-07	3.80E-06	0.00028806	4.74E-08	1.85E-08	8.51E-05	1.02E-07	4.60E-06	4.19E-09	4.56E-07	3.37E-07	8.59E-07	1.10E-06	1.07E-08	5.51E-11	3.14E-10	2.93E-09	6.42E-14	6.45E-14	3.83E-14
r6-seawater-300.00-300.00-0.20-49.00-43.00-8.00.6o	1.00E-14	0.95407	300	0.91688	6.0922	7.95984	72.934245	0.90953	0.80994	0.46242	0.060575	0.024361	0.64346	0.0070937	0.0054927	0.0085538	0.00052172	0.0025118	0.00030058	0.00019249	0.00022458	3.76E-05	0.00012069	2.03E-05	1.16E-05	1.14E-06	1.80E-06	1.55E-06	7.44E-07	1.88E-06	4.45E-06	0.00039471	1.36E-06	4.60E-07	1.61E-06	1.83E-07	4.94E-07	9.29E-08	6.78E-08	9.25E-07	1.15E-08	2.20E-08	1.87E-10	2.14E-09	6.12E-11	6.65E-10	1.78E-11	1.52E-13	1.05E-12
r6-seawater-300.00-300.00-0.20-49.00-25.00-26.00.6o	1.93E-14	0.9476	300	0.77628	7.1479	6.75834	89.317232	0.76869	0.68474	0.35414	0.048697	0.020045	1.3654	0.0061964	0.0026321	0.0062293	1.57E-05	0.0018947	0.0031235	0.00097919	0.0010738	0.00041075	8.26E-06	1.55E-06	0.00011523	3.80E-07	5.38E-07	1.34E-07	2.33E-07	1.44E-07	3.93E-06	0.00037253	5.32E-08	1.99E-08	9.10E-05	1.03E-07	4.82E-06	4.37E-09	4.47E-07	3.77E-07	8.38E-07	1.20E-06	9.56E-09	5.70E-11	2.81E-10	3.19E-09	6.49E-14	5.95E-14	3.98E-14
r6-seawater-300.00-300.00-0.20-49.00-27.00-24.00.6o	1.03E-11	0.94628	300	0.78913	7.1471	6.88595	87.587765	0.78145	0.69598	0.36341	0.049664	0.020426	1.4128	0.0062695	0.00267	0.006414	1.57E-05	0.001947	0.0031338	0.00099606	0.0010971	0.00041078	8.46E-06	1.57E-06	0.00011632	3.79E-07	5.43E-07	1.34E-07	2.34E-07	1.46E-07	3.96E-06	0.0003946	5.47E-08	2.03E-08	9.25E-05	1.03E-07	4.87E-06	4.42E-09	4.46E-07	3.86E-07	8.35E-07	1.22E-06	9.34E-09	5.75E-11	2.74E-10	3.26E-09	6.50E-14	5.85E-14	4.02E-14
r6-seawater-300.00-300.00-0.20-49.00-41.00-10.00.6o	1.03E-11	0.95458	300	0.89889	6.1662	7.79165	74.700019	0.89161	0.79416	0.44812	0.059168	0.023808	0.65825	0.0069978	0.0052973	0.0082577	0.00045124	0.0024296	0.00035395	0.0002186	0.00025377	4.44E-05	9.26E-05	1.58E-05	1.36E-05	1.17E-06	1.82E-06	1.30E-06	7.58E-07	1.56E-06	4.11E-06	0.0003853	1.02E-06	3.49E-07	2.17E-06	1.67E-07	5.76E-07	7.10E-08	7.37E-08	8.21E-07	1.48E-08	2.94E-08	2.39E-10	1.71E-09	6.60E-11	7.04E-10	1.20E-11	1.37E-13	8.29E-13
r6-seawater-300.00-300.00-0.20-49.00-40.00-11.00.6o	1.03E-11	0.9551	300	0.89025	6.1665	7.70851	75.571981	0.88302	0.78661	0.44134	0.058495	0.023544	0.6494	0.0069514	0.0052438	0.0081175	0.00045125	0.0023908	0.00035307	0.00021587	0.00024997	4.44E-05	9.15E-05	1.57E-05	1.35E-05	1.17E-06	1.81E-06	1.30E-06	7.56E-07	1.55E-06	4.10E-06	0.00037425	9.95E-07	3.44E-07	2.15E-06	1.66E-07	5.72E-07	7.04E-08	7.35E-08	8.09E-07	1.47E-08	2.89E-08	2.40E-10	1.71E-09	6.64E-11	6.95E-10	1.20E-11	1.38E-13	8.25E-13
r6-seawater-300.00-300.00-0.20-49.00-4.00-47.00.6o	1.00E-14	0.95957	300	0.66411	7.1577	5.64802	107.44824	0.65733	0.58641	0.27715	0.040387	0.016772	0.93074	0.0055364	0.002287	0.0047212	1.57E-05	0.0014646	0.0030406	0.00083374	0.00087716	0.00041227	6.50E-06	1.35E-06	0.00010585	3.83E-07	4.92E-07	1.29E-07	2.26E-07	1.24E-07	3.63E-06	0.00020325	4.16E-08	1.70E-08	7.88E-05	1.03E-07	4.37E-06	4.03E-09	4.75E-07	2.92E-07	9.04E-07	9.88E-07	1.27E-08	5.24E-11	3.73E-10	2.62E-09	6.28E-14	7.36E-14	3.63E-14
r6-seawater-300.00-300.00-0.20-49.00-39.00-12.00.6o	1.03E-11	0.95561	300	0.88179	6.1667	7.62711	76.443917	0.87461	0.77921	0.43474	0.057837	0.023286	0.6407	0.0069058	0.0051915	0.0079812	0.00045126	0.0023529	0.0003522	0.00021319	0.00024628	4.44E-05	9.05E-05	1.56E-05	1.34E-05	1.17E-06	1.80E-06	1.30E-06	7.54E-07	1.53E-06	4.09E-06	0.00036361	9.76E-07	3.39E-07	2.12E-06	1.66E-07	5.68E-07	6.97E-08	7.33E-08	7.96E-07	1.47E-08	2.85E-08	2.41E-10	1.70E-09	6.68E-11	6.86E-10	1.20E-11	1.38E-13	8.21E-13
r6-seawater-300.00-300.00-0.20-49.00-38.00-13.00.6o	1.00E-14	0.9561	300	0.8735	6.167	7.54741	77.315829	0.86636	0.77195	0.42831	0.057193	0.023034	0.63217	0.0068609	0.0051401	0.0078486	0.00045126	0.0023161	0.00035134	0.00021058	0.00024267	4.43E-05	8.94E-05	1.56E-05	1.33E-05	1.17E-06	1.79E-06	1.30E-06	7.52E-07	1.52E-06	4.08E-06	0.00035337	9.58E-07	3.34E-07	2.09E-06	1.65E-07	5.64E-07	6.91E-08	7.32E-08	7.84E-07	1.47E-08	2.81E-08	2.43E-10	1.70E-09	6.72E-11	6.77E-10	1.20E-11	1.38E-13	8.17E-13
r6-seawater-300.00-300.00-0.20-49.00-37.00-14.00.6o	1.00E-14	0.95659	300	0.86537	6.1673	7.46934	78.187715	0.85828	0.76484	0.42204	0.056563	0.022787	0.62379	0.0068167	0.0050897	0.0077197	0.00045125	0.0022803	0.00035049	0.00020802	0.00023916	4.43E-05	8.84E-05	1.55E-05	1.33E-05	1.16E-06	1.78E-06	1.29E-06	7.50E-07	1.51E-06	4.07E-06	0.00034349	9.39E-07	3.30E-07	2.07E-06	1.64E-07	5.60E-07	6.85E-08	7.30E-08	7.73E-07	1.46E-08	2.77E-08	2.44E-10	1.69E-09	6.76E-11	6.69E-10	1.20E-11	1.39E-13	8.14E-13
r6-seawater-300.00-300.00-0.20-49.00-36.00-15.00.6o	1.00E-14	0.95707	300	0.8574	6.1676	7.39287	79.059577	0.85036	0.75786	0.41592	0.055947	0.022545	0.61556	0.0067732	0.0050403	0.0075942	0.00045125	0.0022454	0.00034965	0.00020552	0.00023573	4.43E-05	8.74E-05	1.54E-05	1.32E-05	1.16E-06	1.76E-06	1.29E-06	7.49E-07	1.50E-06	4.05E-06	0.00033398	9.22E-07	3.25E-07	2.05E-06	1.63E-07	5.56E-07	6.79E-08	7.28E-08	7.61E-07	1.46E-08	2.73E-08	2.45E-10	1.69E-09	6.80E-11	6.61E-10	1.20E-11	1.39E-13	8.10E-13
r6-seawater-300.00-300.00-0.20-49.00-26.00-25.00.6o	1.00E-14	0.94695	300	0.78265	7.1475	6.82157	88.452548	0.77501	0.69031	0.35872	0.049176	0.020233	1.3889	0.0062327	0.0026509	0.0063205	1.57E-05	0.0019206	0.0031286	0.00098755	0.0010853	0.00041076	8.36E-06	1.56E-06	0.00011577	3.79E-07	5.41E-07	1.34E-07	2.34E-07	1.45E-07	3.95E-06	0.00038339	5.40E-08	2.01E-08	9.17E-05	1.03E-07	4.84E-06	4.39E-09	4.46E-07	3.81E-07	8.36E-07	1.21E-06	9.45E-09	5.72E-11	2.78E-10	3.22E-09	6.50E-14	5.90E-14	4.00E-14
r6-seawater-300.00-300.00-0.20-49.00-35.00-16.00.6o	3.16E-14	0.95753	300	0.84958	6.1678	7.31794	79.931415	0.84259	0.75102	0.40996	0.055344	0.022309	0.60748	0.0067304	0.0049919	0.0074722	0.00045124	0.0022114	0.00034882	0.00020308	0.00023238	4.42E-05	8.64E-05	1.53E-05	1.31E-05	1.16E-06	1.75E-06	1.29E-06	7.47E-07	1.48E-06	4.04E-06	0.0003248	9.05E-07	3.21E-07	2.02E-06	1.62E-07	5.52E-07	6.73E-08	7.27E-08	7.50E-07	1.46E-08	2.69E-08	2.47E-10	1.68E-09	6.84E-11	6.53E-10	1.20E-11	1.40E-13	8.06E-13
r6-seawater-300.00-300.00-0.20-49.00-33.00-18.00.6o	1.03E-11	0.95844	300	0.8344	6.1684	7.17252	81.675021	0.82749	0.73772	0.39847	0.054175	0.021851	0.59174	0.0066468	0.0048977	0.0072376	0.00045122	0.0021461	0.00034719	0.00019834	0.00022594	4.42E-05	8.45E-05	1.51E-05	1.30E-05	1.16E-06	1.73E-06	1.29E-06	7.43E-07	1.46E-06	4.02E-06	0.0003074	8.72E-07	3.13E-07	1.98E-06	1.61E-07	5.45E-07	6.61E-08	7.23E-08	7.29E-07	1.45E-08	2.61E-08	2.49E-10	1.67E-09	6.92E-11	6.38E-10	1.20E-11	1.40E-13	7.99E-13
r6-seawater-300.00-300.00-0.20-49.00-32.00-19.00.6o	1.00E-14	0.95888	300	0.82702	6.1686	7.10195	82.546699	0.82016	0.73126	0.39294	0.053609	0.021629	0.58407	0.006606	0.0048519	0.0071249	0.0004512	0.0021146	0.00034639	0.00019605	0.00022283	4.41E-05	8.36E-05	1.51E-05	1.29E-05	1.16E-06	1.72E-06	1.29E-06	7.41E-07	1.45E-06	4.01E-06	0.00029916	8.56E-07	3.09E-07	1.95E-06	1.60E-07	5.42E-07	6.55E-08	7.22E-08	7.19E-07	1.45E-08	2.58E-08	2.51E-10	1.67E-09	6.96E-11	6.30E-10	1.20E-11	1.41E-13	7.95E-13
r6-seawater-300.00-300.00-0.20-49.00-31.00-20.00.6o	1.00E-14	0.95617	300	0.81889	6.414	7.0546	83.557979	0.81193	0.7239	0.38668	0.052908	0.021377	0.76114	0.0065523	0.0044677	0.0069901	0.00019388	0.002079	0.00060469	0.00031559	0.00035734	7.73E-05	4.72E-05	8.57E-06	2.24E-05	8.77E-07	1.29E-06	7.30E-07	5.56E-07	8.17E-07	4.01E-06	0.00035829	4.48E-07	1.62E-07	5.52E-06	1.49E-07	9.42E-07	3.46E-08	1.18E-07	6.59E-07	4.16E-08	7.27E-08	6.32E-10	7.16E-10	9.98E-11	1.02E-09	3.21E-12	1.15E-13	3.74E-13
r6-seawater-300.00-300.00-0.20-49.00-30.00-21.00.6o	2.37E-14	0.95275	300	0.81083	6.6715	7.0158	84.604421	0.80369	0.71644	0.38039	0.052111	0.021122	0.98027	0.0064866	0.0039483	0.0068432	8.00E-05	0.0020433	0.0010824	0.00050091	0.00056396	0.00013907	2.59E-05	4.74E-06	4.01E-05	6.52E-07	9.52E-07	4.03E-07	4.11E-07	4.48E-07	4.00E-06	0.00040732	2.21E-07	8.08E-08	1.58E-05	1.35E-07	1.68E-06	1.73E-08	1.94E-07	5.81E-07	1.23E-07	2.08E-07	1.65E-09	2.95E-10	1.44E-10	1.63E-09	8.12E-13	9.16E-14	1.70E-13
r6-seawater-300.00-300.00-0.20-49.00-3.00-48.00.6o	1.00E-14	0.96007	300	0.65963	7.1583	5.60367	108.31	0.65287	0.58247	0.27422	0.04006	0.016643	0.91203	0.0055092	0.0022725	0.0046647	1.57E-05	0.0014484	0.003038	0.00082808	0.00086964	0.00041247	6.43E-06	1.34E-06	0.00010549	3.83E-07	4.90E-07	1.29E-07	2.26E-07	1.24E-07	3.62E-06	0.00019723	4.12E-08	1.70E-08	7.83E-05	1.03E-07	4.35E-06	4.02E-09	4.78E-07	2.88E-07	9.09E-07	9.80E-07	1.29E-08	5.22E-11	3.79E-10	2.60E-09	6.27E-14	7.45E-14	3.61E-14
r6-seawater-300.00-300.00-0.20-49.00-29.00-22.00.6o	1.00E-14	0.94942	300	0.80311	6.8996	6.97961	85.650396	0.79574	0.70913	0.37428	0.051238	0.020872	1.194	0.00641	0.0033816	0.0066888	3.66E-05	0.0020086	0.001808	0.00072044	0.00080495	0.00023392	1.52E-05	2.80E-06	6.70E-05	5.02E-07	7.28E-07	2.38E-07	3.14E-07	2.63E-07	3.99E-06	0.00042446	1.16E-07	4.24E-08	3.82E-05	1.20E-07	2.81E-06	9.14E-09	2.93E-07	4.95E-07	3.12E-07	5.04E-07	3.80E-09	1.35E-10	1.97E-10	2.35E-09	2.41E-13	7.41E-14	8.50E-14
r6-seawater-300.00-300.00-0.20-49.00-28.00-23.00.6o	1.00E-14	0.94618	300	0.79579	7.1147	6.94628	86.695724	0.78812	0.70195	0.36835	0.05025	0.020628	1.4023	0.0063172	0.0027794	0.006522	1.76E-05	0.0019749	0.0029225	0.00096516	0.0010671	0.00038185	9.21E-06	1.70E-06	0.00010867	3.93E-07	5.66E-07	1.45E-07	2.43E-07	1.59E-07	3.98E-06	0.00040938	6.11E-08	2.25E-08	8.33E-05	1.05E-07	4.55E-06	4.88E-09	4.23E-07	4.04E-07	7.35E-07	1.10E-06	8.25E-09	6.43E-11	2.61E-10	3.16E-09	7.71E-14	6.00E-14	4.44E-14
r6-seawater-300.00-300.00-0.20-49.00-34.00-17.00.6o	1.00E-14	0.95799	300	0.84192	6.1681	7.2445	80.80323	0.83497	0.74431	0.40415	0.054753	0.022078	0.59954	0.0066883	0.0049443	0.0073533	0.00045123	0.0021783	0.000348	0.00020068	0.00022912	4.42E-05	8.55E-05	1.52E-05	1.30E-05	1.16E-06	1.74E-06	1.29E-06	7.45E-07	1.47E-06	4.03E-06	0.00031595	8.88E-07	3.17E-07	2.00E-06	1.62E-07	5.49E-07	6.67E-08	7.25E-08	7.39E-07	1.45E-08	2.65E-08	2.48E-10	1.68E-09	6.88E-11	6.45E-10	1.20E-11	1.40E-13	8.03E-13
r6-seawater-300.00-300.00-0.20-51.00-44.00-5.00.6o	1.00E-14	0.95436	300	0.96825	5.6524	8.42623	68.276041	0.96074	0.85497	0.50422	0.064317	0.025954	0.49783	0.0073282	0.006205	0.0093816	0.0012378	0.0027532	0.00011098	8.07E-05	9.50E-05	1.38E-05	0.0005443	8.85E-05	4.41E-06	9.88E-07	1.62E-06	4.28E-06	6.52E-07	5.40E-06	6.97E-06	0.00035476	6.48E-06	2.13E-06	2.45E-07	2.95E-07	1.88E-07	4.18E-07	3.91E-08	1.66E-06	2.43E-09	3.41E-09	4.46E-11	7.95E-09	3.99E-11	4.29E-10	1.89E-10	2.75E-13	4.16E-12
r6-seawater-300.00-300.00-0.20-51.00-45.00-4.00.6o	1.00E-14	0.95386	300	0.97862	5.652	8.52564	67.401346	0.97106	0.86402	0.5128	0.065135	0.026276	0.5012	0.0073816	0.0062805	0.0095613	0.0012369	0.002803	0.00011126	8.19E-05	9.67E-05	1.38E-05	0.00055249	8.92E-05	4.44E-06	9.87E-07	1.63E-06	4.29E-06	6.53E-07	5.45E-06	7.01E-06	0.00036375	6.57E-06	2.15E-06	2.49E-07	2.94E-07	1.90E-07	4.19E-07	3.89E-08	1.70E-06	2.41E-09	3.47E-09	4.42E-11	7.99E-09	3.95E-11	4.37E-10	1.89E-10	2.73E-13	4.18E-12
r6-seawater-300.00-300.00-0.20-51.00-46.00-3.00.6o	1.03E-11	0.95334	300	0.98923	5.6515	8.62743	66.52676	0.98161	0.87329	0.52164	0.065973	0.026607	0.50469	0.0074361	0.0063579	0.0097469	0.0012361	0.0028543	0.00011154	8.31E-05	9.84E-05	1.38E-05	0.00056089	9.00E-05	4.47E-06	9.86E-07	1.64E-06	4.29E-06	6.54E-07	5.51E-06	7.04E-06	0.00037313	6.67E-06	2.16E-06	2.52E-07	2.94E-07	1.91E-07	4.20E-07	3.87E-08	1.73E-06	2.40E-09	3.53E-09	4.37E-11	8.02E-09	3.91E-11	4.44E-10	1.89E-10	2.72E-13	4.21E-12
r6-seawater-300.00-300.00-0.20-56.00-25.00-19.00.6o	1.00E-14	0.93913	300	0.8838	7.143	7.80409	76.483124	0.87545	0.77873	0.43448	0.056888	0.02327	1.6053	0.0067938	0.0029606	0.0078504	1.57E-05	0.002351	0.003222	0.0011323	0.0012856	0.00041307	9.83E-06	1.70E-06	0.00012483	3.78E-07	5.82E-07	1.37E-07	2.40E-07	1.62E-07	4.13E-06	0.00052928	6.78E-08	2.35E-08	0.00010473	1.07E-07	5.28E-06	4.84E-09	4.48E-07	4.59E-07	8.37E-07	1.43E-06	8.67E-09	5.99E-11	2.53E-10	3.74E-09	6.54E-14	5.63E-14	4.25E-14
r6-seawater-300.00-300.00-0.20-56.00-24.00-20.00.6o	1.00E-14	0.93995	300	0.87556	7.1434	7.72181	77.348433	0.86727	0.77154	0.42811	0.056252	0.02302	1.5766	0.006749	0.0029372	0.00772	1.57E-05	0.0023145	0.0032157	0.0011214	0.00127	0.00041303	9.70E-06	1.69E-06	0.00012415	3.78E-07	5.79E-07	1.37E-07	2.40E-07	1.61E-07	4.11E-06	0.00051285	6.66E-08	2.33E-08	0.00010376	1.07E-07	5.24E-06	4.81E-09	4.48E-07	4.53E-07	8.38E-07	1.42E-06	8.77E-09	5.97E-11	2.56E-10	3.70E-09	6.54E-14	5.67E-14	4.23E-14
r6-seawater-300.00-300.00-0.20-56.00-23.00-21.00.6o	1.00E-14	0.94076	300	0.86749	7.1438	7.6412	78.213637	0.85925	0.76448	0.42189	0.05563	0.022775	1.5484	0.006705	0.0029142	0.0075932	1.57E-05	0.002279	0.0032096	0.0011107	0.0012547	0.000413	9.57E-06	1.67E-06	0.00012348	3.79E-07	5.76E-07	1.37E-07	2.40E-07	1.59E-07	4.10E-06	0.000497	6.55E-08	2.30E-08	0.00010282	1.07E-07	5.21E-06	4.78E-09	4.49E-07	4.46E-07	8.39E-07	1.40E-06	8.87E-09	5.94E-11	2.59E-10	3.66E-09	6.53E-14	5.72E-14	4.21E-14
r6-seawater-300.00-300.00-0.20-56.00-22.00-22.00.6o	1.00E-14	0.94156	300	0.85957	7.1442	7.56219	79.078737	0.85139	0.75756	0.41583	0.055021	0.022536	1.5207	0.0066617	0.0028915	0.0074698	1.57E-05	0.0022444	0.0032036	0.0011002	0.0012398	0.00041297	9.44E-06	1.66E-06	0.00012282	3.79E-07	5.73E-07	1.36E-07	2.39E-07	1.58E-07	4.08E-06	0.0004817	6.45E-08	2.27E-08	0.00010189	1.06E-07	5.18E-06	4.74E-09	4.49E-07	4.40E-07	8.40E-07	1.38E-06	8.98E-09	5.92E-11	2.62E-10	3.62E-09	6.52E-14	5.77E-14	4.19E-14
r6-seawater-300.00-300.00-0.20-56.00-21.00-23.00.6o	1.00E-14	0.94234	300	0.85181	7.1446	7.48475	79.94373	0.84368	0.75078	0.40991	0.054425	0.022301	1.4934	0.006619	0.0028692	0.0073496	1.57E-05	0.0022107	0.0031977	0.00109	0.0012252	0.00041295	9.32E-06	1.65E-06	0.00012217	3.79E-07	5.70E-07	1.36E-07	2.39E-07	1.57E-07	4.07E-06	0.00046692	6.34E-08	2.25E-08	0.00010098	1.06E-07	5.15E-06	4.71E-09	4.50E-07	4.34E-07	8.42E-07	1.37E-06	9.08E-09	5.89E-11	2.66E-10	3.58E-09	6.52E-14	5.81E-14	4.17E-14
r6-seawater-300.00-300.00-0.20-56.00-20.00-24.00.6o	1.00E-14	0.94311	300	0.84419	7.145	7.40882	80.808616	0.83611	0.74412	0.40415	0.053842	0.022072	1.4665	0.006577	0.0028472	0.0072327	1.57E-05	0.0021779	0.0031918	0.0010799	0.0012109	0.00041293	9.20E-06	1.64E-06	0.00012153	3.79E-07	5.67E-07	1.36E-07	2.38E-07	1.55E-07	4.05E-06	0.00045264	6.24E-08	2.23E-08	0.00010009	1.06E-07	5.12E-06	4.68E-09	4.50E-07	4.28E-07	8.43E-07	1.35E-06	9.19E-09	5.87E-11	2.69E-10	3.54E-09	6.51E-14	5.86E-14	4.15E-14
r6-seawater-300.00-300.00-0.20-56.00-2.00-42.00.6o	1.00E-14	0.95509	300	0.72828	7.1532	6.25714	96.355515	0.72102	0.64267	0.32031	0.045101	0.018632	1.0417	0.0059179	0.0024992	0.0055598	1.57E-05	0.0017048	0.0031063	0.00092701	0.00099926	0.0004137	7.38E-06	1.44E-06	0.00011191	3.83E-07	5.21E-07	1.32E-07	2.31E-07	1.35E-07	3.77E-06	0.00026006	4.88E-08	1.90E-08	8.70E-05	1.05E-07	4.65E-06	4.28E-09	4.69E-07	3.38E-07	8.89E-07	1.12E-06	1.17E-08	5.46E-11	3.42E-10	2.94E-09	6.36E-14	7.00E-14	3.82E-14
r6-seawater-300.00-300.00-0.20-56.00-26.00-18.00.6o	1.00E-14	0.93828	300	0.8922	7.1427	7.88808	75.617712	0.8838	0.78607	0.44103	0.057538	0.023526	1.6345	0.0068393	0.0029843	0.0079845	1.57E-05	0.0023885	0.0032283	0.0011434	0.0013015	0.0004131	9.96E-06	1.71E-06	0.00012552	3.78E-07	5.86E-07	1.37E-07	2.41E-07	1.63E-07	4.15E-06	0.00054631	6.89E-08	2.38E-08	0.00010572	1.07E-07	5.31E-06	4.87E-09	4.48E-07	4.66E-07	8.36E-07	1.45E-06	8.57E-09	6.01E-11	2.50E-10	3.79E-09	6.54E-14	5.58E-14	4.27E-14
r6-seawater-300.00-300.00-0.20-56.00-19.00-25.00.6o	1.00E-14	0.94387	300	0.83672	7.1454	7.33437	81.673304	0.82869	0.73759	0.39852	0.053271	0.021847	1.4401	0.0065357	0.0028255	0.0071188	1.57E-05	0.0021459	0.0031861	0.00107	0.001197	0.00041291	9.09E-06	1.63E-06	0.00012091	3.79E-07	5.64E-07	1.36E-07	2.38E-07	1.54E-07	4.03E-06	0.00043884	6.14E-08	2.20E-08	9.92E-05	1.06E-07	5.09E-06	4.66E-09	4.51E-07	4.22E-07	8.45E-07	1.34E-06	9.30E-09	5.85E-11	2.72E-10	3.50E-09	6.51E-14	5.91E-14	4.13E-14
r6-seawater-300.00-300.00-0.20-56.00-17.00-27.00.6o	1.00E-14	0.94534	300	0.82219	7.1462	7.1897	83.402523	0.81427	0.72489	0.38767	0.052163	0.021411	1.3884	0.0064548	0.002783	0.0068998	1.57E-05	0.0020842	0.003175	0.0010507	0.0011699	0.0004129	8.86E-06	1.60E-06	0.0001197	3.80E-07	5.58E-07	1.35E-07	2.37E-07	1.52E-07	4.00E-06	0.00041258	5.96E-08	2.16E-08	9.75E-05	1.05E-07	5.03E-06	4.60E-09	4.52E-07	4.11E-07	8.48E-07	1.31E-06	9.53E-09	5.80E-11	2.79E-10	3.43E-09	6.49E-14	6.02E-14	4.09E-14
r6-seawater-300.00-300.00-0.20-56.00-16.00-28.00.6o	1.00E-14	0.94606	300	0.81513	7.1467	7.1194	84.266962	0.80725	0.71871	0.38243	0.051626	0.0212	1.3632	0.0064153	0.0027622	0.0067944	1.57E-05	0.0020546	0.0031697	0.0010413	0.0011568	0.0004129	8.75E-06	1.59E-06	0.00011911	3.80E-07	5.56E-07	1.35E-07	2.37E-07	1.50E-07	3.99E-06	0.00040009	5.87E-08	2.14E-08	9.67E-05	1.05E-07	5.00E-06	4.58E-09	4.53E-07	4.05E-07	8.50E-07	1.29E-06	9.65E-09	5.78E-11	2.83E-10	3.39E-09	6.49E-14	6.07E-14	4.07E-14
r6-seawater-300.00-300.00-0.20-56.00-15.00-29.00.6o	1.00E-14	0.94677	300	0.80819	7.1471	7.05041	85.131284	0.80037	0.71264	0.37732	0.051099	0.020993	1.3383	0.0063764	0.0027417	0.0066917	1.57E-05	0.0020256	0.0031644	0.0010321	0.001144	0.0004129	8.64E-06	1.58E-06	0.00011853	3.80E-07	5.53E-07	1.35E-07	2.36E-07	1.49E-07	3.97E-06	0.00038799	5.78E-08	2.12E-08	9.59E-05	1.05E-07	4.97E-06	4.55E-09	4.54E-07	4.00E-07	8.52E-07	1.28E-06	9.77E-09	5.76E-11	2.86E-10	3.36E-09	6.48E-14	6.13E-14	4.05E-14
r6-seawater-300.00-300.00-0.20-56.00-14.00-30.00.6o	1.00E-14	0.94747	300	0.80138	7.1475	6.98268	85.995489	0.7936	0.70669	0.37232	0.050583	0.02079	1.3138	0.0063381	0.0027215	0.0065915	1.57E-05	0.0019973	0.0031592	0.0010231	0.0011314	0.00041291	8.53E-06	1.57E-06	0.00011796	3.80E-07	5.50E-07	1.35E-07	2.36E-07	1.48E-07	3.96E-06	0.00037627	5.70E-08	2.10E-08	9.51E-05	1.05E-07	4.94E-06	4.53E-09	4.54E-07	3.95E-07	8.54E-07	1.27E-06	9.90E-09	5.73E-11	2.90E-10	3.32E-09	6.47E-14	6.18E-14	4.04E-14
r6-seawater-300.00-300.00-0.20-56.00-13.00-31.00.6o	1.00E-14	0.94815	300	0.7947	7.1479	6.91619	86.859572	0.78696	0.70083	0.36744	0.050078	0.02059	1.2895	0.0063003	0.0027016	0.0064938	1.57E-05	0.0019697	0.0031541	0.0010143	0.0011191	0.00041293	8.43E-06	1.56E-06	0.0001174	3.81E-07	5.48E-07	1.34E-07	2.35E-07	1.47E-07	3.94E-06	0.00036492	5.62E-08	2.08E-08	9.44E-05	1.05E-07	4.92E-06	4.50E-09	4.55E-07	3.90E-07	8.56E-07	1.25E-06	1.00E-08	5.71E-11	2.94E-10	3.29E-09	6.47E-14	6.24E-14	4.02E-14
r6-seawater-300.00-300.00-0.20-56.00-12.00-32.00.6o	1.64E-14	0.94883	300	0.78813	7.1484	6.8509	87.72353	0.78044	0.69508	0.36267	0.049581	0.020395	1.2657	0.006263	0.0026819	0.0063985	1.57E-05	0.0019428	0.0031492	0.0010056	0.0011071	0.00041296	8.33E-06	1.55E-06	0.00011685	3.81E-07	5.45E-07	1.34E-07	2.35E-07	1.46E-07	3.93E-06	0.00035392	5.54E-08	2.06E-08	9.36E-05	1.05E-07	4.89E-06	4.48E-09	4.56E-07	3.84E-07	8.59E-07	1.24E-06	1.02E-08	5.69E-11	2.98E-10	3.25E-09	6.46E-14	6.30E-14	4.00E-14
r6-seawater-300.00-300.00-0.20-56.00-11.00-33.00.6o	1.00E-14	0.94949	300	0.78167	7.1488	6.78677	88.587364	0.77403	0.68943	0.358	0.049095	0.020204	1.2421	0.0062263	0.0026626	0.0063054	1.57E-05	0.0019165	0.0031444	0.00099706	0.0010953	0.00041299	8.23E-06	1.54E-06	0.00011631	3.81E-07	5.42E-07	1.34E-07	2.34E-07	1.45E-07	3.91E-06	0.00034325	5.47E-08	2.04E-08	9.29E-05	1.05E-07	4.87E-06	4.46E-09	4.57E-07	3.79E-07	8.61E-07	1.23E-06	1.03E-08	5.66E-11	3.01E-10	3.22E-09	6.45E-14	6.36E-14	3.98E-14
r6-seawater-300.00-300.00-0.20-56.00-18.00-26.00.6o	1.00E-14	0.94461	300	0.82939	7.1458	7.26134	82.537969	0.82141	0.73118	0.39303	0.052711	0.021627	1.4141	0.0064949	0.0028041	0.0070079	1.57E-05	0.0021147	0.0031805	0.0010602	0.0011833	0.0004129	8.97E-06	1.62E-06	0.0001203	3.80E-07	5.61E-07	1.36E-07	2.37E-07	1.53E-07	4.02E-06	0.00042549	6.05E-08	2.18E-08	9.84E-05	1.06E-07	5.06E-06	4.63E-09	4.51E-07	4.16E-07	8.46E-07	1.32E-06	9.42E-09	5.83E-11	2.76E-10	3.46E-09	6.50E-14	5.97E-14	4.11E-14
r6-seawater-300.00-300.00-0.20-56.00-10.00-34.00.6o	1.00E-14	0.95015	300	0.77533	7.1493	6.72378	89.451049	0.76773	0.68388	0.35344	0.048617	0.020016	1.2188	0.0061901	0.0026434	0.0062146	1.57E-05	0.0018908	0.0031396	0.00098869	0.0010837	0.00041303	8.13E-06	1.53E-06	0.00011578	3.81E-07	5.40E-07	1.34E-07	2.34E-07	1.44E-07	3.90E-06	0.0003329	5.39E-08	2.02E-08	9.22E-05	1.05E-07	4.84E-06	4.43E-09	4.58E-07	3.75E-07	8.64E-07	1.21E-06	1.04E-08	5.64E-11	3.06E-10	3.19E-09	6.44E-14	6.43E-14	3.96E-14
r6-seawater-300.00-300.00-0.20-56.00-27.00-17.00.6o	1.00E-14	0.93743	300	0.90078	7.1423	7.97385	74.752197	0.89232	0.79356	0.44775	0.058203	0.023788	1.6643	0.0068855	0.0030084	0.0081224	1.57E-05	0.002427	0.0032347	0.0011548	0.0013178	0.00041315	1.01E-05	1.72E-06	0.00012623	3.78E-07	5.89E-07	1.38E-07	2.41E-07	1.65E-07	4.16E-06	0.00056397	7.02E-08	2.41E-08	0.00010673	1.07E-07	5.35E-06	4.91E-09	4.47E-07	4.73E-07	8.35E-07	1.47E-06	8.47E-09	6.04E-11	2.47E-10	3.83E-09	6.55E-14	5.54E-14	4.29E-14
r6-seawater-300.00-300.00-0.20-56.00-29.00-15.00.6o	1.00E-14	0.93566	300	0.91847	7.1415	8.15091	73.020865	0.90989	0.809	0.46174	0.059578	0.024329	1.7254	0.0069804	0.0030578	0.0084104	1.57E-05	0.0025074	0.0032479	0.0011781	0.0013516	0.00041324	1.04E-05	1.75E-06	0.00012769	3.77E-07	5.96E-07	1.38E-07	2.42E-07	1.68E-07	4.20E-06	0.00060131	7.27E-08	2.47E-08	0.00010882	1.08E-07	5.42E-06	4.98E-09	4.47E-07	4.87E-07	8.33E-07	1.51E-06	8.28E-09	6.08E-11	2.42E-10	3.92E-09	6.56E-14	5.45E-14	4.33E-14
r6-seawater-300.00-300.00-0.20-56.00-43.00-1.00.6o	1.00E-14	0.9486	300	1.0773	5.6488	9.47988	59.970986	1.0692	0.95011	0.5973	0.073015	0.029385	0.55717	0.0078795	0.0069851	0.011353	0.0012305	0.0032968	0.00011395	9.34E-05	0.00011305	1.39E-05	0.00062809	9.52E-05	4.73E-06	9.81E-07	1.73E-06	4.35E-06	6.65E-07	5.94E-06	7.28E-06	0.00047651	7.67E-06	2.36E-06	2.83E-07	2.96E-07	2.04E-07	4.40E-07	3.81E-08	2.01E-06	2.36E-09	4.06E-09	4.05E-11	8.25E-09	3.60E-11	5.04E-10	1.89E-10	2.58E-13	4.38E-12
r6-seawater-300.00-300.00-0.20-56.00-42.00-2.00.6o	1.00E-14	0.94923	300	1.0646	5.6493	9.35703	60.84572	1.0566	0.93903	0.58613	0.071991	0.028981	0.55265	0.0078165	0.0068922	0.011114	0.0012314	0.0032312	0.00011363	9.19E-05	0.00011086	1.39E-05	0.0006179	9.44E-05	4.69E-06	9.82E-07	1.71E-06	4.34E-06	6.64E-07	5.87E-06	7.24E-06	0.00046298	7.54E-06	2.34E-06	2.79E-07	2.96E-07	2.02E-07	4.38E-07	3.83E-08	1.97E-06	2.37E-09	3.98E-09	4.09E-11	8.22E-09	3.64E-11	4.95E-10	1.89E-10	2.59E-13	4.35E-12
r6-seawater-300.00-300.00-0.20-56.00-41.00-3.00.6o	1.00E-14	0.94699	300	1.051	6.0329	9.25161	61.816199	1.0429	0.92707	0.57414	0.071231	0.028546	0.71984	0.0077859	0.0064251	0.010911	0.00057672	0.0031608	0.00027417	0.00020559	0.00024847	3.34E-05	0.00017355	2.67E-05	1.12E-05	1.11E-06	1.92E-06	1.79E-06	7.50E-07	2.40E-06	4.96E-06	0.0005595	2.03E-06	6.35E-07	1.51E-06	1.96E-07	4.82E-07	1.19E-07	6.14E-08	1.25E-06	9.17E-09	2.14E-08	1.39E-10	2.64E-09	5.11E-11	7.63E-10	2.40E-11	1.51E-13	1.32E-12
r6-seawater-300.00-300.00-0.20-56.00-40.00-4.00.6o	1.00E-14	0.94657	300	1.0385	6.1643	9.14095	62.726795	1.0305	0.91613	0.56329	0.070239	0.028149	0.77641	0.0077248	0.0061679	0.010682	0.0004451	0.0030972	0.00036929	0.00026574	0.00032022	4.51E-05	0.00011138	1.73E-05	1.50E-05	1.16E-06	1.98E-06	1.32E-06	7.80E-07	1.76E-06	4.35E-06	0.00057579	1.27E-06	4.00E-07	2.65E-06	1.69E-07	6.45E-07	7.57E-08	7.17E-08	1.05E-06	1.45E-08	3.74E-08	2.11E-10	1.78E-09	5.75E-11	8.69E-10	1.19E-11	1.25E-13	8.81E-13
r6-seawater-300.00-300.00-0.20-56.00-4.00-40.00.6o	1.00E-14	0.9539	300	0.73946	7.1521	6.36797	94.630305	0.73212	0.65247	0.32807	0.045933	0.018959	1.0846	0.0059832	0.0025339	0.0057124	1.57E-05	0.0017483	0.0031138	0.00094158	0.0010191	0.00041347	7.56E-06	1.47E-06	0.00011282	3.82E-07	5.25E-07	1.32E-07	2.32E-07	1.37E-07	3.80E-06	0.00027677	4.99E-08	1.92E-08	8.82E-05	1.05E-07	4.70E-06	4.32E-09	4.66E-07	3.47E-07	8.82E-07	1.14E-06	1.14E-08	5.50E-11	3.32E-10	3.00E-09	6.38E-14	6.84E-14	3.85E-14
r6-seawater-300.00-300.00-0.20-56.00-39.00-5.00.6o	1.00E-14	0.94727	300	1.0268	6.1646	9.02681	63.599147	1.0188	0.9059	0.55322	0.069296	0.027779	0.76495	0.0076654	0.0060959	0.010467	0.00044515	0.0030383	0.00036823	0.00026185	0.0003146	4.51E-05	0.00010981	1.72E-05	1.49E-05	1.16E-06	1.97E-06	1.32E-06	7.78E-07	1.74E-06	4.33E-06	0.00055679	1.24E-06	3.93E-07	2.61E-06	1.68E-07	6.40E-07	7.49E-08	7.15E-08	1.03E-06	1.44E-08	3.67E-08	2.12E-10	1.78E-09	5.79E-11	8.55E-10	1.19E-11	1.25E-13	8.76E-13
r6-seawater-300.00-300.00-0.20-56.00-38.00-6.00.6o	1.00E-14	0.94796	300	1.0154	6.165	8.91548	64.471468	1.0074	0.89591	0.54347	0.068378	0.027419	0.75374	0.0076071	0.0060255	0.010259	0.00044519	0.0029813	0.00036719	0.00025807	0.00030915	4.51E-05	0.00010829	1.71E-05	1.48E-05	1.16E-06	1.95E-06	1.32E-06	7.76E-07	1.72E-06	4.32E-06	0.00053862	1.21E-06	3.87E-07	2.57E-06	1.67E-07	6.35E-07	7.42E-08	7.13E-08	1.01E-06	1.44E-08	3.61E-08	2.14E-10	1.77E-09	5.84E-11	8.43E-10	1.19E-11	1.26E-13	8.72E-13
r6-seawater-300.00-300.00-0.20-56.00-28.00-16.00.6o	1.00E-14	0.93655	300	0.90953	7.1419	8.06144	73.886582	0.90102	0.8012	0.45465	0.058883	0.024055	1.6945	0.0069326	0.0030329	0.0082643	1.57E-05	0.0024666	0.0032413	0.0011663	0.0013345	0.00041319	1.02E-05	1.74E-06	0.00012695	3.77E-07	5.92E-07	1.38E-07	2.42E-07	1.66E-07	4.18E-06	0.00058229	7.14E-08	2.44E-08	0.00010776	1.08E-07	5.38E-06	4.95E-09	4.47E-07	4.80E-07	8.34E-07	1.49E-06	8.38E-09	6.06E-11	2.45E-10	3.87E-09	6.55E-14	5.50E-14	4.31E-14
r6-seawater-300.00-300.00-0.20-56.00-37.00-7.00.6o	1.00E-14	0.94863	300	1.0042	6.1653	8.80685	65.343757	0.99633	0.88616	0.534	0.067483	0.027068	0.74279	0.0075499	0.0059567	0.010058	0.00044523	0.0029262	0.00036616	0.00025438	0.00030385	4.50E-05	0.00010681	1.70E-05	1.47E-05	1.16E-06	1.94E-06	1.32E-06	7.73E-07	1.71E-06	4.30E-06	0.00052123	1.18E-06	3.81E-07	2.54E-06	1.66E-07	6.29E-07	7.34E-08	7.12E-08	9.94E-07	1.44E-08	3.54E-08	2.15E-10	1.77E-09	5.88E-11	8.30E-10	1.19E-11	1.26E-13	8.67E-13
r6-seawater-300.00-300.00-0.20-56.00-35.00-9.00.6o	1.00E-14	0.94187	300	0.97977	6.6262	8.64755	67.382108	0.97165	0.8642	0.51297	0.065296	0.026282	1.2033	0.0073998	0.0048432	0.0095864	9.13E-05	0.0028038	0.0010375	0.00058783	0.00069539	0.00012861	3.64E-05	5.87E-06	4.13E-05	6.78E-07	1.12E-06	4.55E-07	4.49E-07	5.79E-07	4.29E-06	0.00068246	3.44E-07	1.12E-07	1.69E-05	1.43E-07	1.77E-06	2.19E-08	1.78E-07	8.01E-07	1.03E-07	2.35E-07	1.22E-09	3.61E-10	1.15E-10	1.94E-09	1.01E-12	8.59E-14	2.11E-13
r6-seawater-300.00-300.00-0.20-56.00-34.00-10.00.6o	1.00E-14	0.93791	300	0.96798	6.8462	8.57822	68.428392	0.95963	0.85335	0.50274	0.064091	0.025896	1.4675	0.0073099	0.0041615	0.0093389	4.29E-05	0.0027443	0.0016999	0.00083081	0.00097591	0.00021204	2.17E-05	3.54E-06	6.76E-05	5.26E-07	8.61E-07	2.74E-07	3.46E-07	3.45E-07	4.28E-06	0.00071357	1.85E-07	6.09E-08	3.94E-05	1.30E-07	2.88E-06	1.20E-08	2.69E-07	6.85E-07	2.56E-07	5.48E-07	2.74E-09	1.69E-10	1.57E-10	2.76E-09	3.12E-13	7.04E-14	1.08E-13
r6-seawater-300.00-300.00-0.20-56.00-33.00-11.00.6o	1.00E-14	0.93408	300	0.9567	7.0491	8.51256	69.474222	0.94805	0.84277	0.49287	0.062807	0.02552	1.7236	0.0072086	0.0034689	0.0090848	2.14E-05	0.002687	0.0026735	0.0010956	0.0012755	0.00033619	1.35E-05	2.22E-06	0.00010642	4.17E-07	6.77E-07	1.71E-07	2.72E-07	2.14E-07	4.27E-06	0.00069718	1.02E-07	3.38E-08	8.23E-05	1.16E-07	4.53E-06	6.69E-09	3.84E-07	5.67E-07	5.80E-07	1.15E-06	5.74E-09	8.43E-11	2.06E-10	3.66E-09	1.06E-13	5.81E-14	5.81E-14
r6-seawater-300.00-300.00-0.20-56.00-32.00-12.00.6o	1.00E-14	0.93288	300	0.94646	7.1404	8.43131	70.423115	0.93769	0.83342	0.4842	0.061766	0.025189	1.8215	0.0071289	0.0031347	0.0088756	1.57E-05	0.0026368	0.0032685	0.0012149	0.0014052	0.00041338	1.08E-05	1.79E-06	0.00012998	3.76E-07	6.06E-07	1.39E-07	2.44E-07	1.72E-07	4.25E-06	0.00066292	7.69E-08	2.56E-08	0.00011213	1.09E-07	5.53E-06	5.10E-09	4.47E-07	5.09E-07	8.31E-07	1.57E-06	8.01E-09	6.16E-11	2.34E-10	4.06E-09	6.57E-14	5.33E-14	4.40E-14
r6-seawater-300.00-300.00-0.20-56.00-31.00-13.00.6o	1.00E-14	0.93382	300	0.93693	7.1408	8.33578	71.289131	0.92823	0.82511	0.47651	0.061019	0.024896	1.7889	0.0070785	0.0031087	0.0087159	1.57E-05	0.0025924	0.0032616	0.0012024	0.0013869	0.00041333	1.07E-05	1.78E-06	0.0001292	3.76E-07	6.03E-07	1.39E-07	2.43E-07	1.71E-07	4.23E-06	0.00064159	7.55E-08	2.53E-08	0.000111	1.09E-07	5.49E-06	5.06E-09	4.47E-07	5.01E-07	8.31E-07	1.55E-06	8.10E-09	6.13E-11	2.36E-10	4.01E-09	6.56E-14	5.37E-14	4.38E-14
r6-seawater-300.00-300.00-0.20-56.00-30.00-14.00.6o	1.00E-14	0.93475	300	0.9276	7.1411	8.24234	72.155048	0.91896	0.81697	0.46902	0.06029	0.024609	1.7568	0.007029	0.003083	0.0085609	1.57E-05	0.0025493	0.0032547	0.0011901	0.001369	0.00041328	1.05E-05	1.76E-06	0.00012844	3.77E-07	5.99E-07	1.38E-07	2.43E-07	1.69E-07	4.22E-06	0.00062107	7.41E-08	2.50E-08	0.0001099	1.08E-07	5.45E-06	5.02E-09	4.47E-07	4.94E-07	8.32E-07	1.53E-06	8.19E-09	6.11E-11	2.39E-10	3.97E-09	6.56E-14	5.41E-14	4.36E-14
r6-seawater-300.00-300.00-0.20-56.00-3.00-41.00.6o	1.00E-14	0.9545	300	0.73383	7.1527	6.3121	95.492987	0.72652	0.64753	0.32415	0.045514	0.018794	1.0631	0.0059504	0.0025165	0.0056353	1.57E-05	0.0017263	0.00311	0.00093422	0.0010091	0.00041357	7.47E-06	1.46E-06	0.00011236	3.83E-07	5.23E-07	1.32E-07	2.32E-07	1.36E-07	3.79E-06	0.0002683	4.93E-08	1.91E-08	8.76E-05	1.05E-07	4.68E-06	4.30E-09	4.67E-07	3.43E-07	8.85E-07	1.13E-06	1.15E-08	5.48E-11	3.37E-10	2.97E-09	6.37E-14	6.92E-14	3.83E-14
r6-seawater-300.00-300.00-0.20-56.00-36.00-8.00.6o	1.00E-14	0.94596	300	0.99205	6.3729	8.72058	66.33547	0.98411	0.87534	0.52359	0.066449	0.02668	0.93077	0.0074812	0.0055025	0.0098308	0.00021793	0.0028655	0.00058577	0.0003762	0.00044757	7.23E-05	6.56E-05	1.05E-05	2.34E-05	9.09E-07	1.51E-06	8.16E-07	6.06E-07	1.05E-06	4.30E-06	0.00060111	6.83E-07	2.21E-07	6.04E-06	1.57E-07	1.00E-06	4.29E-08	1.09E-07	9.14E-07	3.52E-08	8.42E-08	4.72E-10	8.63E-10	8.00E-11	1.23E-09	3.90E-12	1.07E-13	4.58E-13
r6-seawater-300.00-300.00-0.20-56.00-44.00-0.00.6o	1.00E-14	0.94792	300	1.0998	4.6976	9.5218	59.15941	1.0892	0.95933	0.60931	0.027263	0.029762	0.56132	0.0029174	0.0072374	0.0042828	0.0012296	0.0033683	4.69E-06	1.09E-05	4.85E-06	1.56E-06	0.05124	0.0076773	5.32E-07	1.10E-07	1.94E-07	3.89E-05	2.74E-08	5.38E-05	6.54E-05	0.00050358	0.00062912	0.0001919	1.35E-09	2.65E-06	2.30E-08	3.54E-05	3.80E-08	1.88E-05	2.64E-10	5.34E-11	4.49E-12	7.41E-08	3.56E-11	5.26E-10	1.68E-07	2.29E-12	4.38E-10
r6-seawater-300.00-300.00-0.20-56.00-1.00-43.00.6o	1.03E-11	0.95567	300	0.72283	7.1537	6.20307	97.217863	0.7156	0.63789	0.31655	0.044697	0.018472	1.0206	0.0058859	0.0024822	0.005486	1.57E-05	0.0016838	0.0031027	0.00091992	0.00098964	0.00041383	7.30E-06	1.43E-06	0.00011147	3.83E-07	5.18E-07	1.31E-07	2.31E-07	1.34E-07	3.76E-06	0.00025204	4.82E-08	1.88E-08	8.64E-05	1.05E-07	4.63E-06	4.27E-09	4.70E-07	3.34E-07	8.93E-07	1.11E-06	1.19E-08	5.43E-11	3.48E-10	2.92E-09	6.35E-14	7.08E-14	3.80E-14
r6-seawater-300.00-300.00-0.20-55.00-9.00-36.00.6o	1.00E-14	0.95178	300	0.75621	7.1505	6.53778	92.146675	0.74875	0.66714	0.33983	0.047185	0.019451	1.1691	0.0060805	0.0025835	0.0059447	1.57E-05	0.0018142	0.0031228	0.0009619	0.0010474	0.00041282	7.84E-06	1.50E-06	0.00011409	3.82E-07	5.32E-07	1.33E-07	2.33E-07	1.40E-07	3.85E-06	0.00030796	5.16E-08	1.96E-08	8.98E-05	1.04E-07	4.76E-06	4.36E-09	4.60E-07	3.60E-07	8.68E-07	1.17E-06	1.07E-08	5.58E-11	3.15E-10	3.09E-09	6.42E-14	6.55E-14	3.91E-14
r6-seawater-300.00-300.00-0.20-55.00-30.00-15.00.6o	1.00E-14	0.93628	300	0.90848	7.1418	8.05469	73.989487	0.89997	0.80028	0.45382	0.058802	0.024023	1.7132	0.006927	0.0030269	0.0082474	1.57E-05	0.0024619	0.0032386	0.0011631	0.0013304	0.00041294	1.02E-05	1.74E-06	0.00012679	3.77E-07	5.92E-07	1.38E-07	2.42E-07	1.66E-07	4.18E-06	0.00058735	7.12E-08	2.43E-08	0.00010745	1.07E-07	5.37E-06	4.93E-09	4.46E-07	4.79E-07	8.31E-07	1.48E-06	8.31E-09	6.06E-11	2.43E-10	3.87E-09	6.56E-14	5.45E-14	4.31E-14
r6-seawater-300.00-300.00-0.20-55.00-3.00-42.00.6o	1.00E-14	0.95538	300	0.72216	7.1535	6.20023	97.324305	0.71494	0.63731	0.31609	0.044648	0.018453	1.0394	0.0058821	0.0024785	0.0054772	1.57E-05	0.0016812	0.0030988	0.00091741	0.00098673	0.00041338	7.31E-06	1.44E-06	0.00011129	3.83E-07	5.18E-07	1.31E-07	2.31E-07	1.34E-07	3.76E-06	0.00025629	4.80E-08	1.87E-08	8.61E-05	1.04E-07	4.62E-06	4.25E-09	4.68E-07	3.34E-07	8.88E-07	1.11E-06	1.17E-08	5.44E-11	3.43E-10	2.91E-09	6.36E-14	6.99E-14	3.80E-14
r6-seawater-300.00-300.00-0.20-55.00-29.00-16.00.6o	1.00E-14	0.93716	300	0.89975	7.1422	7.9673	74.855186	0.8913	0.79266	0.44694	0.058123	0.023756	1.6828	0.0068801	0.0030025	0.0081059	1.57E-05	0.0024224	0.003232	0.0011516	0.0013138	0.00041289	1.01E-05	1.72E-06	0.00012607	3.77E-07	5.88E-07	1.38E-07	2.41E-07	1.65E-07	4.17E-06	0.00056898	6.99E-08	2.40E-08	0.00010642	1.07E-07	5.34E-06	4.90E-09	4.46E-07	4.72E-07	8.32E-07	1.47E-06	8.40E-09	6.04E-11	2.45E-10	3.82E-09	6.55E-14	5.50E-14	4.29E-14
r6-seawater-300.00-300.00-0.20-55.00-28.00-17.00.6o	1.00E-14	0.93801	300	0.89119	7.1426	7.88173	75.720786	0.8828	0.78519	0.44024	0.05746	0.023495	1.6531	0.0068339	0.0029786	0.0079684	1.57E-05	0.002384	0.0032256	0.0011403	0.0012975	0.00041284	9.96E-06	1.71E-06	0.00012536	3.78E-07	5.85E-07	1.37E-07	2.41E-07	1.63E-07	4.15E-06	0.00055127	6.87E-08	2.37E-08	0.00010541	1.07E-07	5.30E-06	4.86E-09	4.47E-07	4.65E-07	8.33E-07	1.45E-06	8.50E-09	6.02E-11	2.48E-10	3.78E-09	6.55E-14	5.54E-14	4.27E-14
r6-seawater-300.00-300.00-0.20-55.00-27.00-18.00.6o	1.00E-14	0.93885	300	0.88281	7.143	7.79792	76.586286	0.87447	0.77787	0.43371	0.056812	0.02324	1.6238	0.0067885	0.0029549	0.0078347	1.57E-05	0.0023466	0.0032192	0.0011292	0.0012816	0.0004128	9.83E-06	1.70E-06	0.00012467	3.78E-07	5.82E-07	1.37E-07	2.40E-07	1.62E-07	4.13E-06	0.0005342	6.75E-08	2.35E-08	0.00010443	1.07E-07	5.27E-06	4.83E-09	4.47E-07	4.58E-07	8.34E-07	1.43E-06	8.59E-09	5.99E-11	2.51E-10	3.74E-09	6.54E-14	5.58E-14	4.25E-14
r6-seawater-300.00-300.00-0.20-55.00-26.00-19.00.6o	1.00E-14	0.93968	300	0.87459	7.1434	7.71583	77.451686	0.8663	0.77069	0.42735	0.056178	0.022991	1.5951	0.0067438	0.0029317	0.0077048	1.57E-05	0.0023102	0.003213	0.0011183	0.0012661	0.00041276	9.70E-06	1.69E-06	0.00012399	3.78E-07	5.79E-07	1.37E-07	2.40E-07	1.60E-07	4.12E-06	0.00051773	6.64E-08	2.32E-08	0.00010346	1.06E-07	5.24E-06	4.80E-09	4.47E-07	4.52E-07	8.35E-07	1.41E-06	8.69E-09	5.97E-11	2.54E-10	3.69E-09	6.54E-14	5.63E-14	4.23E-14
r6-seawater-300.00-300.00-0.20-55.00-25.00-20.00.6o	1.00E-14	0.94049	300	0.86653	7.1438	7.63539	78.316985	0.8583	0.76365	0.42116	0.055557	0.022746	1.5668	0.0066999	0.0029087	0.0075783	1.57E-05	0.0022748	0.0032068	0.0011077	0.0012509	0.00041273	9.57E-06	1.68E-06	0.00012332	3.78E-07	5.75E-07	1.37E-07	2.39E-07	1.59E-07	4.10E-06	0.00050184	6.53E-08	2.29E-08	0.00010252	1.06E-07	5.20E-06	4.76E-09	4.48E-07	4.46E-07	8.36E-07	1.40E-06	8.79E-09	5.95E-11	2.57E-10	3.65E-09	6.53E-14	5.67E-14	4.21E-14
r6-seawater-300.00-300.00-0.20-55.00-31.00-14.00.6o	1.00E-14	0.93539	300	0.9174	7.1415	8.14396	73.123689	0.90883	0.80807	0.46089	0.059496	0.024296	1.7441	0.0069747	0.0030517	0.008393	1.57E-05	0.0025025	0.0032453	0.0011748	0.0013473	0.00041299	1.04E-05	1.75E-06	0.00012753	3.77E-07	5.95E-07	1.38E-07	2.42E-07	1.67E-07	4.20E-06	0.00060642	7.25E-08	2.46E-08	0.0001085	1.08E-07	5.41E-06	4.97E-09	4.46E-07	4.86E-07	8.31E-07	1.50E-06	8.22E-09	6.09E-11	2.40E-10	3.91E-09	6.56E-14	5.41E-14	4.33E-14
r6-seawater-300.00-300.00-0.20-55.00-24.00-21.00.6o	1.00E-14	0.94129	300	0.85863	7.1441	7.55655	79.182181	0.85046	0.75675	0.41511	0.05495	0.022508	1.539	0.0066566	0.0028861	0.0074553	1.57E-05	0.0022403	0.0032008	0.0010973	0.0012361	0.00041269	9.45E-06	1.66E-06	0.00012266	3.79E-07	5.72E-07	1.36E-07	2.39E-07	1.58E-07	4.08E-06	0.00048649	6.42E-08	2.27E-08	0.00010159	1.06E-07	5.17E-06	4.73E-09	4.48E-07	4.39E-07	8.38E-07	1.38E-06	8.90E-09	5.92E-11	2.60E-10	3.61E-09	6.53E-14	5.72E-14	4.19E-14
r6-seawater-300.00-300.00-0.20-55.00-22.00-23.00.6o	1.00E-14	0.94284	300	0.84329	7.1449	7.40351	80.912262	0.83522	0.74333	0.40347	0.053774	0.022045	1.4848	0.0065721	0.002842	0.007219	1.57E-05	0.002174	0.003189	0.0010769	0.0012073	0.00041264	9.21E-06	1.64E-06	0.00012138	3.79E-07	5.66E-07	1.36E-07	2.38E-07	1.55E-07	4.05E-06	0.00045736	6.22E-08	2.22E-08	9.98E-05	1.06E-07	5.11E-06	4.67E-09	4.49E-07	4.27E-07	8.40E-07	1.35E-06	9.11E-09	5.88E-11	2.67E-10	3.53E-09	6.52E-14	5.81E-14	4.15E-14
r6-seawater-300.00-300.00-0.20-55.00-21.00-24.00.6o	1.00E-14	0.94359	300	0.83583	7.1453	7.32921	81.777145	0.82781	0.73682	0.39785	0.053204	0.02182	1.4584	0.0065308	0.0028204	0.0071054	1.57E-05	0.0021421	0.0031833	0.0010671	0.0011934	0.00041262	9.09E-06	1.63E-06	0.00012075	3.79E-07	5.64E-07	1.36E-07	2.38E-07	1.54E-07	4.04E-06	0.00044352	6.12E-08	2.20E-08	9.89E-05	1.05E-07	5.08E-06	4.64E-09	4.50E-07	4.22E-07	8.42E-07	1.33E-06	9.21E-09	5.85E-11	2.70E-10	3.50E-09	6.51E-14	5.86E-14	4.13E-14
r6-seawater-300.00-300.00-0.20-55.00-20.00-25.00.6o	1.00E-14	0.94434	300	0.82851	7.1457	7.25634	82.641919	0.82055	0.73042	0.39238	0.052645	0.021601	1.4324	0.0064902	0.0027991	0.0069948	1.57E-05	0.002111	0.0031776	0.0010574	0.0011798	0.0004126	8.97E-06	1.62E-06	0.00012014	3.79E-07	5.61E-07	1.36E-07	2.37E-07	1.53E-07	4.02E-06	0.00043013	6.03E-08	2.17E-08	9.81E-05	1.05E-07	5.05E-06	4.62E-09	4.50E-07	4.16E-07	8.44E-07	1.32E-06	9.33E-09	5.83E-11	2.73E-10	3.46E-09	6.51E-14	5.91E-14	4.11E-14
r6-seawater-300.00-300.00-0.20-55.00-2.00-43.00.6o	1.00E-14	0.95595	300	0.7168	7.154	6.14713	98.186699	0.70962	0.63261	0.31242	0.044251	0.018297	1.0185	0.0058506	0.0024618	0.0054052	1.57E-05	0.0016607	0.0030953	0.00091047	0.00097732	0.00041351	7.22E-06	1.43E-06	0.00011085	3.83E-07	5.16E-07	1.31E-07	2.30E-07	1.33E-07	3.75E-06	0.00024846	4.74E-08	1.86E-08	8.55E-05	1.04E-07	4.60E-06	4.24E-09	4.70E-07	3.30E-07	8.92E-07	1.10E-06	1.19E-08	5.42E-11	3.48E-10	2.89E-09	6.35E-14	7.07E-14	3.78E-14
r6-seawater-300.00-300.00-0.20-55.00-19.00-26.00.6o	1.00E-14	0.94507	300	0.82133	7.1461	7.18485	83.506496	0.81342	0.72414	0.38703	0.052099	0.021386	1.4067	0.0064501	0.0027781	0.0068871	1.57E-05	0.0020806	0.0031721	0.0010479	0.0011665	0.00041259	8.86E-06	1.61E-06	0.00011954	3.80E-07	5.58E-07	1.35E-07	2.37E-07	1.52E-07	4.01E-06	0.00041719	5.94E-08	2.15E-08	9.72E-05	1.05E-07	5.02E-06	4.59E-09	4.51E-07	4.10E-07	8.45E-07	1.30E-06	9.44E-09	5.81E-11	2.76E-10	3.42E-09	6.50E-14	5.96E-14	4.09E-14
r6-seawater-300.00-300.00-0.20-55.00-18.00-27.00.6o	1.00E-14	0.94578	300	0.81428	7.1465	7.1147	84.371052	0.80642	0.71798	0.38181	0.051563	0.021175	1.3815	0.0064107	0.0027574	0.006782	1.57E-05	0.002051	0.0031667	0.0010385	0.0011534	0.00041259	8.75E-06	1.60E-06	0.00011895	3.80E-07	5.55E-07	1.35E-07	2.36E-07	1.50E-07	3.99E-06	0.00040466	5.85E-08	2.13E-08	9.64E-05	1.05E-07	4.99E-06	4.56E-09	4.51E-07	4.05E-07	8.47E-07	1.29E-06	9.56E-09	5.78E-11	2.80E-10	3.39E-09	6.49E-14	6.02E-14	4.07E-14
r6-seawater-300.00-300.00-0.20-55.00-17.00-28.00.6o	1.00E-14	0.94649	300	0.80736	7.147	7.04585	85.235495	0.79954	0.71192	0.37671	0.051038	0.020968	1.3566	0.0063719	0.002737	0.0066796	1.57E-05	0.0020222	0.0031614	0.0010294	0.0011406	0.00041259	8.64E-06	1.58E-06	0.00011837	3.80E-07	5.52E-07	1.35E-07	2.36E-07	1.49E-07	3.97E-06	0.00039253	5.76E-08	2.11E-08	9.56E-05	1.05E-07	4.96E-06	4.54E-09	4.52E-07	3.99E-07	8.49E-07	1.28E-06	9.67E-09	5.76E-11	2.83E-10	3.35E-09	6.49E-14	6.07E-14	4.05E-14
r6-seawater-300.00-300.00-0.20-55.00-23.00-22.00.6o	1.00E-14	0.94207	300	0.85088	7.1445	7.47928	80.047274	0.84276	0.74998	0.40922	0.054355	0.022274	1.5117	0.006614	0.0028639	0.0073356	1.57E-05	0.0022067	0.0031948	0.001087	0.0012216	0.00041267	9.32E-06	1.65E-06	0.00012201	3.79E-07	5.69E-07	1.36E-07	2.38E-07	1.57E-07	4.07E-06	0.00047168	6.32E-08	2.24E-08	0.00010069	1.06E-07	5.14E-06	4.70E-09	4.48E-07	4.33E-07	8.39E-07	1.36E-06	9.00E-09	5.90E-11	2.63E-10	3.57E-09	6.52E-14	5.76E-14	4.17E-14
r6-seawater-300.00-300.00-0.20-56.00-0.00-44.00.6o	1.00E-14	0.95625	300	0.71746	7.1543	6.14986	98.08004	0.71027	0.63319	0.31287	0.044299	0.018316	0.99959	0.0058543	0.0024654	0.0054138	1.57E-05	0.0016632	0.0030992	0.00091297	0.00098022	0.00041398	7.21E-06	1.42E-06	0.00011104	3.83E-07	5.16E-07	1.31E-07	2.30E-07	1.33E-07	3.74E-06	0.00024422	4.77E-08	1.87E-08	8.58E-05	1.05E-07	4.61E-06	4.25E-09	4.72E-07	3.30E-07	8.97E-07	1.10E-06	1.21E-08	5.41E-11	3.53E-10	2.89E-09	6.34E-14	7.17E-14	3.78E-14
r6-seawater-300.00-300.00-0.20-55.00-32.00-13.00.6o	1.00E-14	0.93511	300	0.92663	7.1138	8.23024	72.233044	0.91806	0.81626	0.46835	0.060291	0.024584	1.7378	0.0070323	0.0031669	0.0085562	1.73E-05	0.0025454	0.0030595	0.0011478	0.0013216	0.00038811	1.12E-05	1.88E-06	0.00012056	3.89E-07	6.17E-07	1.47E-07	2.51E-07	1.80E-07	4.22E-06	0.00063048	8.00E-08	2.70E-08	9.96E-05	1.10E-07	5.12E-06	5.43E-09	4.26E-07	5.07E-07	7.45E-07	1.38E-06	7.38E-09	6.71E-11	2.29E-10	3.83E-09	7.59E-14	5.53E-14	4.73E-14
r6-seawater-300.00-300.00-0.20-55.00-34.00-11.00.6o	1.00E-14	0.94262	300	0.94796	6.697	8.3509	70.141424	0.93994	0.83628	0.48671	0.062709	0.02529	1.2385	0.0072262	0.0045105	0.0090268	7.19E-05	0.0026516	0.0012055	0.00063678	0.00074605	0.00015054	2.97E-05	4.90E-06	4.75E-05	6.26E-07	1.01E-06	3.85E-07	4.11E-07	4.79E-07	4.24E-06	0.00064241	2.69E-07	8.94E-08	2.14E-05	1.38E-07	2.02E-06	1.77E-08	2.04E-07	7.31E-07	1.38E-07	2.96E-07	1.61E-09	2.81E-10	1.30E-10	2.10E-09	6.94E-13	8.19E-14	1.68E-13
r6-seawater-300.00-300.00-0.20-55.00-8.00-37.00.6o	1.00E-14	0.9524	300	0.7503	7.151	6.47914	93.009981	0.74288	0.66196	0.33566	0.046742	0.019277	1.1469	0.0060463	0.0025654	0.0058623	1.57E-05	0.0017908	0.0031185	0.00095414	0.0010367	0.00041289	7.75E-06	1.49E-06	0.0001136	3.82E-07	5.29E-07	1.33E-07	2.32E-07	1.39E-07	3.84E-06	0.00029874	5.10E-08	1.95E-08	8.92E-05	1.04E-07	4.74E-06	4.34E-09	4.61E-07	3.56E-07	8.71E-07	1.16E-06	1.09E-08	5.56E-11	3.19E-10	3.06E-09	6.41E-14	6.62E-14	3.89E-14
r6-seawater-300.00-300.00-0.20-55.00-7.00-38.00.6o	1.00E-14	0.95301	300	0.74448	7.1514	6.42148	93.873145	0.7371	0.65687	0.33158	0.046308	0.019107	1.125	0.0060126	0.0025476	0.0057817	1.57E-05	0.0017679	0.0031143	0.00094652	0.0010263	0.00041296	7.66E-06	1.48E-06	0.00011312	3.82E-07	5.27E-07	1.32E-07	2.32E-07	1.38E-07	3.82E-06	0.00028977	5.03E-08	1.93E-08	8.85E-05	1.04E-07	4.71E-06	4.32E-09	4.62E-07	3.51E-07	8.74E-07	1.15E-06	1.10E-08	5.53E-11	3.24E-10	3.03E-09	6.40E-14	6.69E-14	3.87E-14
r6-seawater-300.00-300.00-0.20-55.00-6.00-39.00.6o	1.00E-14	0.95361	300	0.73876	7.1519	6.36479	94.736173	0.73143	0.65186	0.32759	0.045882	0.018939	1.1033	0.0059793	0.00253	0.005703	1.57E-05	0.0017456	0.0031102	0.00093904	0.0010161	0.00041305	7.57E-06	1.47E-06	0.00011265	3.82E-07	5.25E-07	1.32E-07	2.32E-07	1.37E-07	3.81E-06	0.00028105	4.97E-08	1.92E-08	8.79E-05	1.04E-07	4.69E-06	4.30E-09	4.64E-07	3.47E-07	8.77E-07	1.14E-06	1.12E-08	5.51E-11	3.28E-10	3.00E-09	6.39E-14	6.76E-14	3.85E-14
r6-seawater-300.00-300.00-0.20-55.00-5.00-40.00.6o	1.00E-14	0.95421	300	0.73314	7.1524	6.30903	95.599041	0.72584	0.64693	0.32368	0.045464	0.018774	1.0818	0.0059465	0.0025126	0.005626	1.57E-05	0.0017237	0.0031063	0.0009317	0.0010061	0.00041315	7.48E-06	1.46E-06	0.00011218	3.82E-07	5.22E-07	1.32E-07	2.31E-07	1.36E-07	3.79E-06	0.00027257	4.91E-08	1.90E-08	8.73E-05	1.04E-07	4.67E-06	4.29E-09	4.65E-07	3.42E-07	8.81E-07	1.13E-06	1.14E-08	5.49E-11	3.33E-10	2.97E-09	6.38E-14	6.84E-14	3.84E-14
r6-seawater-300.00-300.00-0.20-55.00-45.00-0.00.6o	1.00E-14	0.94871	300	1.0854	4.6979	9.38383	60.120783	1.0748	0.94692	0.59664	0.026838	0.029307	0.55171	0.0028916	0.0071336	0.0041824	0.0012304	0.0032936	4.67E-06	1.07E-05	4.74E-06	1.56E-06	0.050365	0.0076132	5.27E-07	1.10E-07	1.92E-07	3.89E-05	2.73E-08	5.32E-05	6.51E-05	0.00048384	0.00061486	0.00018905	1.33E-09	2.64E-06	2.27E-08	3.51E-05	3.80E-08	1.84E-05	2.64E-10	5.22E-11	4.54E-12	7.38E-08	3.61E-11	5.16E-10	1.68E-07	2.31E-12	4.36E-10
r6-seawater-300.00-300.00-0.20-55.00-44.00-1.00.6o	1.00E-14	0.94937	300	1.0634	5.6492	9.3443	60.93234	1.0553	0.93795	0.58504	0.071891	0.028942	0.54772	0.0078103	0.0068866	0.011091	0.0012313	0.0032248	0.00011358	9.17E-05	0.00011068	1.39E-05	0.00061751	9.44E-05	4.69E-06	9.82E-07	1.71E-06	4.34E-06	6.63E-07	5.87E-06	7.24E-06	0.00045811	7.50E-06	2.33E-06	2.78E-07	2.95E-07	2.02E-07	4.36E-07	3.82E-08	1.97E-06	2.36E-09	3.97E-09	4.09E-11	8.22E-09	3.64E-11	4.94E-10	1.89E-10	2.60E-13	4.35E-12
r6-seawater-300.00-300.00-0.20-55.00-43.00-2.00.6o	1.00E-14	0.94999	300	1.051	5.6497	9.22492	61.807054	1.043	0.92717	0.57427	0.070898	0.02855	0.54337	0.0077487	0.0067962	0.010861	0.0012322	0.0031616	0.00011326	9.03E-05	0.00010857	1.39E-05	0.00060762	9.36E-05	4.65E-06	9.83E-07	1.70E-06	4.33E-06	6.62E-07	5.81E-06	7.21E-06	0.00044532	7.37E-06	2.31E-06	2.74E-07	2.96E-07	2.00E-07	4.34E-07	3.83E-08	1.92E-06	2.38E-09	3.90E-09	4.14E-11	8.18E-09	3.68E-11	4.85E-10	1.89E-10	2.61E-13	4.33E-12
r6-seawater-300.00-300.00-0.20-55.00-33.00-12.00.6o	1.00E-14	0.9388	300	0.93705	6.912	8.28878	71.187548	0.92878	0.82615	0.47737	0.061547	0.024932	1.4919	0.007136	0.0038444	0.0087961	3.44E-05	0.0025976	0.001952	0.00088283	0.0010265	0.00024539	1.80E-05	2.99E-06	7.68E-05	4.89E-07	7.84E-07	2.35E-07	3.19E-07	2.89E-07	4.23E-06	0.00065828	1.45E-07	4.88E-08	4.85E-05	1.24E-07	3.27E-06	9.74E-09	3.02E-07	6.20E-07	3.33E-07	6.70E-07	3.55E-09	1.34E-10	1.75E-10	2.93E-09	2.21E-13	6.72E-14	8.70E-14
r6-seawater-300.00-300.00-0.20-55.00-42.00-3.00.6o	1.00E-14	0.95059	300	1.0389	5.6501	9.10858	62.681783	1.031	0.91665	0.56383	0.069931	0.028168	0.53917	0.0076883	0.006708	0.010639	0.0012331	0.0031004	0.00011295	8.88E-05	0.00010653	1.39E-05	0.00059799	9.28E-05	4.62E-06	9.84E-07	1.69E-06	4.32E-06	6.61E-07	5.75E-06	7.17E-06	0.00043312	7.25E-06	2.28E-06	2.70E-07	2.96E-07	1.98E-07	4.33E-07	3.85E-08	1.88E-06	2.39E-09	3.82E-09	4.18E-11	8.15E-09	3.72E-11	4.77E-10	1.89E-10	2.63E-13	4.30E-12
r6-seawater-300.00-300.00-0.20-55.00-40.00-5.00.6o	1.00E-14	0.94798	300	1.0142	6.1647	8.90458	64.562145	1.0063	0.89489	0.54247	0.068284	0.027382	0.75573	0.0076011	0.0060167	0.010238	0.00044596	0.0029755	0.00036681	0.00025742	0.00030828	4.50E-05	0.00010806	1.71E-05	1.48E-05	1.16E-06	1.96E-06	1.32E-06	7.76E-07	1.72E-06	4.31E-06	0.0005389	1.22E-06	3.90E-07	2.56E-06	1.68E-07	6.34E-07	7.48E-08	7.19E-08	1.01E-06	1.45E-08	3.59E-08	2.15E-10	1.77E-09	5.88E-11	8.39E-10	1.19E-11	1.27E-13	8.72E-13
r6-seawater-300.00-300.00-0.20-55.00-4.00-41.00.6o	1.00E-14	0.95479	300	0.7276	7.1529	6.25419	96.461753	0.72035	0.64208	0.31985	0.045052	0.018612	1.0605	0.0059141	0.0024955	0.0055508	1.57E-05	0.0017022	0.0031025	0.00092449	0.00099633	0.00041326	7.39E-06	1.45E-06	0.00011173	3.83E-07	5.20E-07	1.32E-07	2.31E-07	1.35E-07	3.78E-06	0.00026432	4.86E-08	1.89E-08	8.67E-05	1.04E-07	4.65E-06	4.27E-09	4.67E-07	3.38E-07	8.84E-07	1.12E-06	1.15E-08	5.46E-11	3.38E-10	2.94E-09	6.37E-14	6.91E-14	3.82E-14
r6-seawater-300.00-300.00-0.20-55.00-39.00-6.00.6o	1.00E-14	0.94865	300	1.0031	6.165	8.79622	65.434432	0.99519	0.88516	0.53304	0.067392	0.027032	0.74476	0.0075441	0.0059481	0.010038	0.000446	0.0029206	0.00036578	0.00025375	0.00030301	4.50E-05	0.00010658	1.69E-05	1.47E-05	1.16E-06	1.94E-06	1.32E-06	7.74E-07	1.71E-06	4.29E-06	0.00052153	1.19E-06	3.84E-07	2.53E-06	1.67E-07	6.28E-07	7.40E-08	7.17E-08	9.91E-07	1.45E-08	3.53E-08	2.16E-10	1.77E-09	5.92E-11	8.27E-10	1.19E-11	1.27E-13	8.68E-13
r6-seawater-300.00-300.00-0.20-55.00-38.00-7.00.6o	1.00E-14	0.9493	300	0.99216	6.1653	8.69046	66.306688	0.98436	0.87565	0.52389	0.066523	0.026692	0.73402	0.007488	0.005881	0.0098438	0.00044604	0.0028673	0.00036477	0.00025017	0.00029789	4.50E-05	0.00010514	1.68E-05	1.46E-05	1.16E-06	1.93E-06	1.32E-06	7.72E-07	1.69E-06	4.28E-06	0.0005049	1.17E-06	3.78E-07	2.49E-06	1.66E-07	6.23E-07	7.33E-08	7.16E-08	9.74E-07	1.44E-08	3.47E-08	2.18E-10	1.76E-09	5.96E-11	8.15E-10	1.19E-11	1.27E-13	8.63E-13
r6-seawater-300.00-300.00-0.20-55.00-37.00-8.00.6o	1.00E-14	0.94994	300	0.98152	6.1656	8.5872	67.178914	0.97377	0.86636	0.51501	0.065675	0.026359	0.72351	0.0074331	0.0058154	0.0096561	0.00044607	0.0028157	0.00036377	0.00024668	0.00029292	4.49E-05	0.00010374	1.67E-05	1.45E-05	1.16E-06	1.91E-06	1.31E-06	7.70E-07	1.67E-06	4.27E-06	0.00048897	1.14E-06	3.72E-07	2.46E-06	1.65E-07	6.18E-07	7.25E-08	7.14E-08	9.57E-07	1.44E-08	3.41E-08	2.19E-10	1.75E-09	6.00E-11	8.03E-10	1.19E-11	1.28E-13	8.59E-13
r6-seawater-300.00-300.00-0.20-55.00-36.00-9.00.6o	1.00E-14	0.95056	300	0.97111	6.1659	8.48636	68.05111	0.96343	0.85728	0.50639	0.064849	0.026036	0.71322	0.0073791	0.0057512	0.0094744	0.00044609	0.0027657	0.00036279	0.00024328	0.00028808	4.49E-05	0.00010238	1.66E-05	1.44E-05	1.16E-06	1.90E-06	1.31E-06	7.68E-07	1.66E-06	4.25E-06	0.00047371	1.12E-06	3.66E-07	2.42E-06	1.65E-07	6.13E-07	7.18E-08	7.12E-08	9.40E-07	1.44E-08	3.36E-08	2.20E-10	1.75E-09	6.04E-11	7.92E-10	1.19E-11	1.28E-13	8.55E-13
r6-seawater-300.00-300.00-0.20-55.00-35.00-10.00.6o	1.00E-14	0.94657	300	0.95933	6.4549	8.41642	69.094907	0.9515	0.84666	0.49639	0.063808	0.025658	0.97741	0.007307	0.0051526	0.0092529	0.00016503	0.0027077	0.00069843	0.00042021	0.0004953	8.68E-05	5.23E-05	8.56E-06	2.76E-05	8.28E-07	1.35E-06	6.74E-07	5.47E-07	8.45E-07	4.25E-06	0.00058033	5.22E-07	1.72E-07	8.13E-06	1.51E-07	1.17E-06	3.40E-08	1.28E-07	8.39E-07	4.98E-08	1.12E-07	6.55E-10	6.46E-10	9.24E-11	1.38E-09	2.53E-12	1.01E-13	3.52E-13
r6-seawater-300.00-300.00-0.20-55.00-41.00-4.00.6o	1.00E-14	0.94729	300	1.0256	6.1644	9.01564	63.689826	1.0176	0.90485	0.55219	0.0692	0.027741	0.76695	0.0076593	0.0060869	0.010445	0.00044592	0.0030323	0.00036785	0.00026119	0.00031371	4.51E-05	0.00010957	1.72E-05	1.49E-05	1.16E-06	1.97E-06	1.32E-06	7.78E-07	1.74E-06	4.32E-06	0.00055705	1.25E-06	3.97E-07	2.60E-06	1.69E-07	6.39E-07	7.56E-08	7.21E-08	1.03E-06	1.45E-08	3.66E-08	2.14E-10	1.78E-09	5.84E-11	8.52E-10	1.19E-11	1.26E-13	8.77E-13
r6-seawater-300.00-300.00-0.20-55.00-16.00-29.00.6o	1.00E-14	0.94719	300	0.80057	7.1474	6.97826	86.099822	0.79279	0.70597	0.37173	0.050523	0.020765	1.332	0.0063336	0.0027168	0.0065797	1.57E-05	0.001994	0.0031562	0.0010204	0.0011281	0.00041259	8.54E-06	1.57E-06	0.0001178	3.80E-07	5.50E-07	1.35E-07	2.36E-07	1.48E-07	3.96E-06	0.00038078	5.68E-08	2.09E-08	9.49E-05	1.05E-07	4.94E-06	4.51E-09	4.53E-07	3.94E-07	8.51E-07	1.26E-06	9.80E-09	5.74E-11	2.87E-10	3.32E-09	6.48E-14	6.12E-14	4.04E-14
r6-seawater-300.00-300.00-0.20-56.00-5.00-39.00.6o	1.03E-11	0.9533	300	0.74519	7.1516	6.42477	93.767465	0.73781	0.65749	0.33208	0.04636	0.019127	1.1064	0.0060165	0.0025516	0.0057914	1.57E-05	0.0017707	0.0031178	0.00094907	0.0010293	0.00041337	7.65E-06	1.48E-06	0.00011329	3.82E-07	5.28E-07	1.32E-07	2.32E-07	1.38E-07	3.82E-06	0.00028547	5.06E-08	1.94E-08	8.88E-05	1.05E-07	4.72E-06	4.34E-09	4.64E-07	3.51E-07	8.78E-07	1.16E-06	1.12E-08	5.53E-11	3.28E-10	3.03E-09	6.39E-14	6.77E-14	3.87E-14
r6-seawater-300.00-300.00-0.20-56.00-7.00-37.00.6o	1.00E-14	0.95206	300	0.75694	7.1507	6.5413	92.041321	0.74947	0.66778	0.34035	0.047238	0.019473	1.1506	0.0060845	0.0025876	0.0059548	1.57E-05	0.0018171	0.0031262	0.00096448	0.0010504	0.00041321	7.84E-06	1.50E-06	0.00011426	3.82E-07	5.32E-07	1.33E-07	2.33E-07	1.41E-07	3.85E-06	0.00030362	5.18E-08	1.97E-08	9.01E-05	1.05E-07	4.77E-06	4.37E-09	4.62E-07	3.60E-07	8.72E-07	1.18E-06	1.09E-08	5.57E-11	3.18E-10	3.09E-09	6.41E-14	6.63E-14	3.91E-14
r6-seawater-300.00-300.00-0.20-58.00-17.00-25.00.6o	1.99E-14	0.9429	300	0.85366	7.1448	7.49566	79.736443	0.84551	0.75239	0.41132	0.054565	0.022357	1.456	0.006629	0.0028798	0.0073779	1.57E-05	0.0022187	0.0032034	0.001096	0.0012326	0.00041353	9.32E-06	1.65E-06	0.00012249	3.79E-07	5.71E-07	1.36E-07	2.39E-07	1.57E-07	4.06E-06	0.00045715	6.39E-08	2.26E-08	0.00010159	1.07E-07	5.16E-06	4.74E-09	4.52E-07	4.35E-07	8.47E-07	1.38E-06	9.26E-09	5.89E-11	2.71E-10	3.59E-09	6.51E-14	5.92E-14	4.17E-14
r6-seawater-300.00-300.00-0.20-58.00-16.00-26.00.6o	1.03E-11	0.94367	300	0.84601	7.1452	7.41941	80.601111	0.83792	0.74571	0.40552	0.053979	0.022126	1.4292	0.0065868	0.0028576	0.0072603	1.57E-05	0.0021857	0.0031977	0.0010858	0.0012183	0.00041352	9.20E-06	1.64E-06	0.00012186	3.80E-07	5.68E-07	1.36E-07	2.39E-07	1.56E-07	4.05E-06	0.00044295	6.29E-08	2.24E-08	0.00010069	1.07E-07	5.13E-06	4.71E-09	4.53E-07	4.29E-07	8.49E-07	1.36E-06	9.37E-09	5.86E-11	2.74E-10	3.55E-09	6.50E-14	5.97E-14	4.15E-14
r6-seawater-300.00-300.00-0.20-58.00-15.00-27.00.6o	1.00E-14	0.94443	300	0.83851	7.1456	7.34463	81.465664	0.83047	0.73915	0.39986	0.053405	0.021901	1.4028	0.0065453	0.0028357	0.0071457	1.57E-05	0.0021535	0.003192	0.0010758	0.0012042	0.00041352	9.08E-06	1.62E-06	0.00012124	3.80E-07	5.66E-07	1.36E-07	2.38E-07	1.54E-07	4.03E-06	0.00042922	6.19E-08	2.22E-08	9.98E-05	1.06E-07	5.10E-06	4.68E-09	4.53E-07	4.23E-07	8.51E-07	1.35E-06	9.49E-09	5.84E-11	2.77E-10	3.51E-09	6.50E-14	6.02E-14	4.13E-14
r6-seawater-300.00-300.00-0.20-58.00-14.00-28.00.6o	1.98E-14	0.94517	300	0.83114	7.146	7.27129	82.330098	0.82315	0.73271	0.39434	0.052843	0.021679	1.3768	0.0065045	0.0028142	0.0070341	1.57E-05	0.0021221	0.0031865	0.001066	0.0011904	0.00041352	8.97E-06	1.61E-06	0.00012062	3.80E-07	5.63E-07	1.35E-07	2.38E-07	1.53E-07	4.01E-06	0.00041594	6.10E-08	2.19E-08	9.90E-05	1.06E-07	5.07E-06	4.65E-09	4.54E-07	4.18E-07	8.52E-07	1.33E-06	9.61E-09	5.82E-11	2.81E-10	3.47E-09	6.49E-14	6.08E-14	4.11E-14
r6-seawater-300.00-300.00-0.20-58.00-13.00-29.00.6o	1.03E-11	0.94591	300	0.82392	7.1465	7.19934	83.194411	0.81598	0.72639	0.38895	0.052292	0.021463	1.3512	0.0064642	0.0027929	0.0069253	1.57E-05	0.0020915	0.0031811	0.0010564	0.0011769	0.00041353	8.85E-06	1.60E-06	0.00012002	3.80E-07	5.60E-07	1.35E-07	2.37E-07	1.52E-07	4.00E-06	0.0004031	6.00E-08	2.17E-08	9.81E-05	1.06E-07	5.04E-06	4.63E-09	4.55E-07	4.12E-07	8.54E-07	1.32E-06	9.73E-09	5.79E-11	2.85E-10	3.44E-09	6.48E-14	6.13E-14	4.09E-14
r6-seawater-300.00-300.00-0.20-58.00-12.00-30.00.6o	1.00E-14	0.94663	300	0.81683	7.1469	7.12875	84.058604	0.80893	0.72019	0.38368	0.051753	0.02125	1.3259	0.0064246	0.002772	0.0068193	1.57E-05	0.0020616	0.0031758	0.001047	0.0011637	0.00041354	8.74E-06	1.59E-06	0.00011943	3.80E-07	5.57E-07	1.35E-07	2.37E-07	1.51E-07	3.98E-06	0.00039067	5.92E-08	2.15E-08	9.73E-05	1.06E-07	5.01E-06	4.60E-09	4.55E-07	4.06E-07	8.56E-07	1.30E-06	9.86E-09	5.77E-11	2.88E-10	3.40E-09	6.48E-14	6.19E-14	4.07E-14
r6-seawater-300.00-300.00-0.20-58.00-11.00-31.00.6o	1.03E-11	0.94734	300	0.80986	7.1473	7.05947	84.92267	0.80202	0.7141	0.37854	0.051224	0.021042	1.301	0.0063855	0.0027513	0.006716	1.57E-05	0.0020325	0.0031706	0.0010378	0.0011508	0.00041356	8.63E-06	1.58E-06	0.00011886	3.81E-07	5.54E-07	1.35E-07	2.36E-07	1.49E-07	3.97E-06	0.00037864	5.83E-08	2.13E-08	9.65E-05	1.06E-07	4.99E-06	4.57E-09	4.56E-07	4.01E-07	8.59E-07	1.29E-06	9.99E-09	5.75E-11	2.92E-10	3.36E-09	6.47E-14	6.25E-14	4.05E-14
r6-seawater-300.00-300.00-0.20-58.00-18.00-24.00.6o	1.00E-14	0.94212	300	0.86146	7.1444	7.57344	78.871661	0.85326	0.75921	0.41726	0.055164	0.022593	1.4832	0.0066718	0.0029024	0.0074988	1.57E-05	0.0022526	0.0032093	0.0011063	0.0012474	0.00041355	9.44E-06	1.66E-06	0.00012314	3.79E-07	5.74E-07	1.36E-07	2.39E-07	1.58E-07	4.08E-06	0.00047184	6.49E-08	2.29E-08	0.0001025	1.07E-07	5.19E-06	4.77E-09	4.51E-07	4.41E-07	8.46E-07	1.39E-06	9.14E-09	5.91E-11	2.67E-10	3.63E-09	6.52E-14	5.87E-14	4.19E-14
r6-seawater-300.00-300.00-0.20-58.00-10.00-32.00.6o	1.00E-14	0.94804	300	0.80303	7.1478	6.99146	85.786591	0.79523	0.70812	0.37352	0.050706	0.020838	1.2764	0.0063471	0.0027309	0.0066153	1.57E-05	0.0020041	0.0031655	0.0010287	0.0011381	0.00041359	8.52E-06	1.57E-06	0.00011829	3.81E-07	5.52E-07	1.35E-07	2.36E-07	1.48E-07	3.95E-06	0.00036699	5.75E-08	2.11E-08	9.57E-05	1.06E-07	4.96E-06	4.55E-09	4.57E-07	3.96E-07	8.61E-07	1.27E-06	1.01E-08	5.72E-11	2.96E-10	3.33E-09	6.46E-14	6.31E-14	4.03E-14
r6-seawater-300.00-300.00-0.20-58.00-0.00-42.00.6o	1.24E-14	0.9545	300	0.74087	7.1526	6.37422	94.41815	0.73351	0.6537	0.32905	0.046035	0.019	1.0465	0.0059911	0.0025418	0.0057314	1.57E-05	0.0017538	0.0031214	0.00094678	0.0010252	0.00041434	7.54E-06	1.46E-06	0.00011318	3.83E-07	5.27E-07	1.32E-07	2.32E-07	1.37E-07	3.80E-06	0.00026792	5.04E-08	1.94E-08	8.88E-05	1.05E-07	4.71E-06	4.35E-09	4.70E-07	3.47E-07	8.91E-07	1.15E-06	1.17E-08	5.49E-11	3.41E-10	3.01E-09	6.36E-14	7.02E-14	3.85E-14
r6-seawater-300.00-300.00-0.20-57.00-9.00-34.00.6o	1.03E-11	0.94978	300	0.78245	7.149	6.79076	88.482697	0.7748	0.69011	0.35856	0.049152	0.020227	1.2235	0.0062306	0.002667	0.0063165	1.57E-05	0.0019196	0.0031476	0.00099975	0.0010985	0.00041335	8.22E-06	1.54E-06	0.00011648	3.81E-07	5.43E-07	1.34E-07	2.35E-07	1.45E-07	3.91E-06	0.00033873	5.49E-08	2.05E-08	9.32E-05	1.05E-07	4.87E-06	4.47E-09	4.59E-07	3.80E-07	8.65E-07	1.23E-06	1.04E-08	5.66E-11	3.05E-10	3.22E-09	6.44E-14	6.43E-14	3.98E-14
r6-seawater-300.00-300.00-0.20-57.00-8.00-35.00.6o	1.52E-14	0.95044	300	0.77609	7.1494	6.72764	89.346242	0.76849	0.68455	0.35399	0.048674	0.020038	1.2002	0.0061944	0.0026478	0.0062254	1.57E-05	0.0018939	0.003143	0.00099136	0.0010869	0.0004134	8.12E-06	1.53E-06	0.00011595	3.81E-07	5.40E-07	1.34E-07	2.34E-07	1.44E-07	3.89E-06	0.0003284	5.41E-08	2.03E-08	9.25E-05	1.05E-07	4.85E-06	4.45E-09	4.60E-07	3.75E-07	8.67E-07	1.22E-06	1.06E-08	5.64E-11	3.09E-10	3.19E-09	6.43E-14	6.50E-14	3.96E-14
r6-seawater-300.00-300.00-0.20-57.00-7.00-36.00.6o	1.41E-14	0.95109	300	0.76985	7.1499	6.66562	90.20965	0.76229	0.67908	0.34952	0.048204	0.019854	1.1771	0.0061586	0.0026289	0.0061365	1.57E-05	0.0018687	0.0031384	0.00098312	0.0010755	0.00041346	8.02E-06	1.52E-06	0.00011543	3.82E-07	5.38E-07	1.33E-07	2.34E-07	1.43E-07	3.88E-06	0.00031838	5.34E-08	2.01E-08	9.17E-05	1.05E-07	4.82E-06	4.43E-09	4.61E-07	3.70E-07	8.70E-07	1.21E-06	1.07E-08	5.61E-11	3.13E-10	3.16E-09	6.42E-14	6.56E-14	3.94E-14
r6-seawater-300.00-300.00-0.20-57.00-6.00-37.00.6o	1.00E-14	0.95172	300	0.76371	7.1504	6.60468	91.072923	0.75619	0.67371	0.34514	0.047744	0.019672	1.1544	0.0061234	0.0026102	0.0060497	1.57E-05	0.0018441	0.003134	0.00097503	0.0010644	0.00041352	7.92E-06	1.50E-06	0.00011493	3.82E-07	5.35E-07	1.33E-07	2.34E-07	1.42E-07	3.86E-06	0.00030865	5.27E-08	1.99E-08	9.11E-05	1.05E-07	4.80E-06	4.41E-09	4.62E-07	3.65E-07	8.73E-07	1.19E-06	1.09E-08	5.59E-11	3.18E-10	3.13E-09	6.41E-14	6.63E-14	3.92E-14
r6-seawater-300.00-300.00-0.20-57.00-5.00-38.00.6o	1.00E-14	0.95236	300	0.75767	7.1509	6.54479	91.936042	0.7502	0.66842	0.34086	0.047292	0.019494	1.1319	0.0060886	0.0025918	0.0059649	1.57E-05	0.00182	0.0031297	0.00096709	0.0010535	0.0004136	7.83E-06	1.49E-06	0.00011443	3.82E-07	5.33E-07	1.33E-07	2.33E-07	1.41E-07	3.85E-06	0.0002992	5.21E-08	1.98E-08	9.04E-05	1.05E-07	4.77E-06	4.39E-09	4.63E-07	3.61E-07	8.76E-07	1.18E-06	1.10E-08	5.57E-11	3.22E-10	3.10E-09	6.40E-14	6.70E-14	3.91E-14
r6-seawater-300.00-300.00-0.20-57.00-43.00-0.00.6o	1.00E-14	0.9471	300	1.1147	4.6972	9.66384	58.198267	1.1039	0.97209	0.62246	0.027701	0.030232	0.57116	0.0029438	0.0073443	0.0043872	0.0012288	0.0034459	4.70E-06	1.11E-05	4.95E-06	1.56E-06	0.052144	0.007743	5.36E-07	1.10E-07	1.95E-07	3.90E-05	2.74E-08	5.45E-05	6.57E-05	0.00052441	0.00064399	0.00019484	1.38E-09	2.66E-06	2.32E-08	3.57E-05	3.80E-08	1.93E-05	2.63E-10	5.45E-11	4.44E-12	7.44E-08	3.52E-11	5.36E-10	1.68E-07	2.27E-12	4.41E-10
r6-seawater-300.00-300.00-0.20-58.00-1.00-41.00.6o	1.00E-14	0.95389	300	0.74662	7.1521	6.43126	93.555691	0.73922	0.65873	0.33307	0.046464	0.019169	1.0684	0.0060245	0.0025596	0.0058108	1.57E-05	0.0017763	0.0031252	0.0009543	0.0010355	0.00041422	7.63E-06	1.47E-06	0.00011364	3.83E-07	5.29E-07	1.32E-07	2.33E-07	1.39E-07	3.81E-06	0.00027659	5.10E-08	1.95E-08	8.94E-05	1.05E-07	4.74E-06	4.36E-09	4.68E-07	3.52E-07	8.87E-07	1.16E-06	1.15E-08	5.51E-11	3.36E-10	3.04E-09	6.37E-14	6.94E-14	3.87E-14
r6-seawater-300.00-300.00-0.20-57.00-42.00-1.00.6o	1.00E-14	0.9478	300	1.0916	5.6485	9.61941	59.009863	1.0835	0.96261	0.61001	0.074175	0.029843	0.56685	0.0079503	0.0070865	0.011626	0.0012297	0.0033717	0.00011434	9.51E-05	0.0001155	1.39E-05	0.00063902	9.60E-05	4.77E-06	9.80E-07	1.74E-06	4.36E-06	6.67E-07	6.00E-06	7.31E-06	0.00049591	7.85E-06	2.40E-06	2.88E-07	2.97E-07	2.06E-07	4.43E-07	3.81E-08	2.06E-06	2.36E-09	4.14E-09	4.00E-11	8.29E-09	3.56E-11	5.14E-10	1.89E-10	2.56E-13	4.40E-12
r6-seawater-300.00-300.00-0.20-58.00-19.00-23.00.6o	1.03E-11	0.94132	300	0.86941	7.144	7.65279	78.006765	0.86116	0.76616	0.42336	0.055776	0.022833	1.5109	0.0067153	0.0029253	0.007623	1.57E-05	0.0022874	0.0032153	0.0011169	0.0012624	0.00041356	9.57E-06	1.67E-06	0.0001238	3.79E-07	5.78E-07	1.37E-07	2.40E-07	1.59E-07	4.09E-06	0.00048706	6.60E-08	2.31E-08	0.00010343	1.07E-07	5.23E-06	4.80E-09	4.51E-07	4.48E-07	8.44E-07	1.41E-06	9.03E-09	5.93E-11	2.64E-10	3.67E-09	6.52E-14	5.82E-14	4.21E-14
r6-seawater-300.00-300.00-0.20-58.00-20.00-22.00.6o	1.03E-11	0.94051	300	0.87752	7.1436	7.73376	77.141848	0.86921	0.77324	0.42961	0.056401	0.023079	1.5391	0.0067595	0.0029485	0.0077506	1.57E-05	0.0023231	0.0032214	0.0011277	0.0012778	0.00041359	9.69E-06	1.68E-06	0.00012447	3.79E-07	5.81E-07	1.37E-07	2.40E-07	1.61E-07	4.11E-06	0.00050282	6.71E-08	2.34E-08	0.00010438	1.07E-07	5.26E-06	4.83E-09	4.51E-07	4.54E-07	8.43E-07	1.43E-06	8.93E-09	5.96E-11	2.61E-10	3.71E-09	6.53E-14	5.77E-14	4.23E-14
r6-seawater-300.00-300.00-0.20-58.00-35.00-7.00.6o	1.03E-11	0.93178	300	1.0237	6.9225	9.14497	63.95634	1.0149	0.9017	0.5492	0.068389	0.027628	1.6914	0.0075832	0.0041141	0.010303	3.28E-05	0.0030144	0.0020535	0.00099415	0.0011831	0.00025388	1.96E-05	3.08E-06	8.37E-05	4.79E-07	8.14E-07	2.31E-07	3.20E-07	3.03E-07	4.37E-06	0.00084331	1.65E-07	5.26E-08	5.62E-05	1.27E-07	3.59E-06	1.01E-08	3.10E-07	7.02E-07	3.52E-07	7.97E-07	3.48E-09	1.32E-10	1.66E-10	3.34E-09	2.06E-13	6.38E-14	8.72E-14
r6-seawater-300.00-300.00-0.20-58.00-34.00-8.00.6o	6.14E-14	0.92782	300	1.011	7.1182	9.067	65.002061	1.0019	0.8898	0.53771	0.066923	0.0272	1.9615	0.0074707	0.0033867	0.010003	1.68E-05	0.0029472	0.0031734	0.0012727	0.0014999	0.00039578	1.24E-05	1.96E-06	0.00012934	3.83E-07	6.45E-07	1.47E-07	2.53E-07	1.91E-07	4.36E-06	0.00080306	9.26E-08	2.97E-08	0.00011216	1.13E-07	5.54E-06	5.71E-09	4.34E-07	5.74E-07	7.69E-07	1.59E-06	7.09E-09	6.75E-11	2.16E-10	4.29E-09	7.31E-14	5.28E-14	4.82E-14
r6-seawater-300.00-300.00-0.20-58.00-33.00-9.00.6o	5.50E-14	0.92838	300	0.99995	7.1386	8.96054	65.887168	0.99083	0.88004	0.52829	0.065984	0.02685	1.9561	0.0074076	0.0032858	0.0097971	1.57E-05	0.0028924	0.0033103	0.0012892	0.0015136	0.00041411	1.17E-05	1.86E-06	0.00013445	3.75E-07	6.26E-07	1.40E-07	2.47E-07	1.81E-07	4.34E-06	0.00077195	8.55E-08	2.76E-08	0.00011888	1.11E-07	5.75E-06	5.34E-09	4.49E-07	5.53E-07	8.33E-07	1.69E-06	7.69E-09	6.28E-11	2.24E-10	4.34E-09	6.58E-14	5.21E-14	4.52E-14
r6-seawater-300.00-300.00-0.20-58.00-32.00-10.00.6o	1.03E-11	0.92943	300	0.98924	7.1389	8.85292	66.753455	0.98019	0.87071	0.51935	0.065135	0.026516	1.9201	0.0073523	0.0032573	0.0096092	1.57E-05	0.0028404	0.0033028	0.0012752	0.0014927	0.00041406	1.15E-05	1.84E-06	0.00013359	3.75E-07	6.22E-07	1.40E-07	2.46E-07	1.79E-07	4.32E-06	0.00074599	8.38E-08	2.72E-08	0.00011761	1.11E-07	5.71E-06	5.29E-09	4.49E-07	5.44E-07	8.33E-07	1.66E-06	7.78E-09	6.26E-11	2.26E-10	4.29E-09	6.57E-14	5.25E-14	4.49E-14
r6-seawater-300.00-300.00-0.20-58.00-31.00-11.00.6o	1.03E-11	0.93046	300	0.97877	7.1393	8.74779	67.619727	0.96979	0.86159	0.51066	0.064308	0.02619	1.8848	0.007298	0.0032292	0.0094271	1.57E-05	0.0027899	0.0032954	0.0012615	0.0014724	0.00041401	1.13E-05	1.83E-06	0.00013275	3.76E-07	6.19E-07	1.40E-07	2.46E-07	1.77E-07	4.30E-06	0.00072108	8.21E-08	2.68E-08	0.00011637	1.10E-07	5.67E-06	5.25E-09	4.49E-07	5.35E-07	8.33E-07	1.64E-06	7.86E-09	6.23E-11	2.29E-10	4.23E-09	6.57E-14	5.29E-14	4.47E-14
r6-seawater-300.00-300.00-0.20-58.00-30.00-12.00.6o	1.00E-14	0.93147	300	0.96854	7.1397	8.64506	68.485896	0.95963	0.85267	0.50222	0.0635	0.025872	1.8502	0.0072446	0.0032017	0.0092507	1.57E-05	0.002741	0.0032881	0.001248	0.0014526	0.00041397	1.11E-05	1.81E-06	0.00013192	3.76E-07	6.15E-07	1.39E-07	2.45E-07	1.76E-07	4.28E-06	0.00069716	8.05E-08	2.65E-08	0.00011515	1.10E-07	5.63E-06	5.20E-09	4.49E-07	5.27E-07	8.34E-07	1.62E-06	7.95E-09	6.20E-11	2.32E-10	4.18E-09	6.57E-14	5.33E-14	4.45E-14
r6-seawater-300.00-300.00-0.20-58.00-3.00-39.00.6o	1.26E-14	0.95265	300	0.75841	7.1511	6.54827	91.830273	0.75093	0.66906	0.34138	0.047346	0.019516	1.1128	0.0060927	0.0025959	0.005975	1.57E-05	0.0018229	0.0031333	0.00096976	0.0010567	0.00041401	7.82E-06	1.49E-06	0.0001146	3.82E-07	5.34E-07	1.33E-07	2.33E-07	1.41E-07	3.84E-06	0.00029468	5.23E-08	1.98E-08	9.07E-05	1.05E-07	4.78E-06	4.40E-09	4.65E-07	3.61E-07	8.80E-07	1.19E-06	1.12E-08	5.56E-11	3.26E-10	3.10E-09	6.40E-14	6.78E-14	3.90E-14
r6-seawater-300.00-300.00-0.20-58.00-2.00-40.00.6o	1.24E-14	0.95328	300	0.75247	7.1516	6.48927	92.693069	0.74502	0.66386	0.33718	0.046901	0.019341	1.0905	0.0060584	0.0025776	0.0058919	1.57E-05	0.0017994	0.0031292	0.00096195	0.0010459	0.00041411	7.73E-06	1.48E-06	0.00011412	3.82E-07	5.31E-07	1.33E-07	2.33E-07	1.40E-07	3.83E-06	0.00028551	5.16E-08	1.97E-08	9.00E-05	1.05E-07	4.76E-06	4.38E-09	4.67E-07	3.56E-07	8.84E-07	1.18E-06	1.13E-08	5.53E-11	3.31E-10	3.07E-09	6.39E-14	6.86E-14	3.89E-14
r6-seawater-300.00-300.00-0.20-58.00-29.00-13.00.6o	3.85E-14	0.93246	300	0.95854	7.1401	8.54467	69.351962	0.94969	0.84395	0.49402	0.062713	0.025562	1.8164	0.0071922	0.0031745	0.0090797	1.57E-05	0.0026936	0.003281	0.0012349	0.0014332	0.00041392	1.10E-05	1.80E-06	0.00013111	3.76E-07	6.11E-07	1.39E-07	2.45E-07	1.74E-07	4.27E-06	0.00067419	7.89E-08	2.61E-08	0.00011397	1.10E-07	5.59E-06	5.16E-09	4.49E-07	5.19E-07	8.34E-07	1.60E-06	8.04E-09	6.18E-11	2.34E-10	4.13E-09	6.57E-14	5.37E-14	4.42E-14
r6-seawater-300.00-300.00-0.20-58.00-27.00-15.00.6o	1.03E-11	0.93437	300	0.93918	7.1408	8.35053	71.083784	0.93045	0.82706	0.47831	0.061193	0.024965	1.7506	0.0070902	0.0031215	0.0087531	1.57E-05	0.0026028	0.003267	0.0012094	0.0013958	0.00041383	1.07E-05	1.77E-06	0.00012954	3.77E-07	6.04E-07	1.39E-07	2.44E-07	1.71E-07	4.23E-06	0.00063088	7.60E-08	2.55E-08	0.00011167	1.09E-07	5.51E-06	5.08E-09	4.49E-07	5.03E-07	8.36E-07	1.56E-06	8.23E-09	6.13E-11	2.40E-10	4.03E-09	6.56E-14	5.45E-14	4.38E-14
r6-seawater-300.00-300.00-0.20-58.00-26.00-16.00.6o	3.06E-14	0.9353	300	0.9298	7.1412	8.25665	71.949539	0.92115	0.81889	0.47078	0.06046	0.024676	1.7187	0.0070405	0.0030956	0.0085971	1.57E-05	0.0025594	0.0032601	0.001197	0.0013777	0.00041379	1.05E-05	1.76E-06	0.00012877	3.77E-07	6.01E-07	1.38E-07	2.43E-07	1.69E-07	4.21E-06	0.00061046	7.46E-08	2.51E-08	0.00011056	1.09E-07	5.47E-06	5.04E-09	4.49E-07	4.96E-07	8.36E-07	1.54E-06	8.32E-09	6.10E-11	2.43E-10	3.98E-09	6.55E-14	5.50E-14	4.36E-14
r6-seawater-300.00-300.00-0.20-58.00-25.00-17.00.6o	1.03E-11	0.93621	300	0.92063	7.1416	8.1648	72.815189	0.91203	0.81088	0.46345	0.059745	0.024395	1.6874	0.0069917	0.0030701	0.0084456	1.57E-05	0.0025172	0.0032534	0.0011848	0.0013601	0.00041375	1.04E-05	1.75E-06	0.00012802	3.77E-07	5.97E-07	1.38E-07	2.43E-07	1.68E-07	4.20E-06	0.00059081	7.32E-08	2.48E-08	0.00010947	1.09E-07	5.43E-06	5.00E-09	4.49E-07	4.89E-07	8.37E-07	1.52E-06	8.42E-09	6.08E-11	2.46E-10	3.93E-09	6.55E-14	5.54E-14	4.34E-14
r6-seawater-300.00-300.00-0.20-58.00-24.00-18.00.6o	1.03E-11	0.9371	300	0.91165	7.142	8.07491	73.680734	0.90311	0.80304	0.45632	0.059045	0.02412	1.6567	0.0069437	0.003045	0.0082985	1.57E-05	0.0024762	0.0032468	0.001173	0.0013429	0.00041371	1.02E-05	1.73E-06	0.00012728	3.78E-07	5.94E-07	1.38E-07	2.42E-07	1.66E-07	4.18E-06	0.00057189	7.19E-08	2.45E-08	0.00010841	1.08E-07	5.40E-06	4.97E-09	4.49E-07	4.81E-07	8.38E-07	1.50E-06	8.52E-09	6.05E-11	2.48E-10	3.89E-09	6.55E-14	5.58E-14	4.32E-14
r6-seawater-300.00-300.00-0.20-58.00-23.00-19.00.6o	2.76E-14	0.93798	300	0.90285	7.1424	7.98692	74.546174	0.89437	0.79536	0.44938	0.058362	0.023851	1.6265	0.0068965	0.0030203	0.0081556	1.57E-05	0.0024363	0.0032402	0.0011613	0.001326	0.00041367	1.01E-05	1.72E-06	0.00012656	3.78E-07	5.90E-07	1.38E-07	2.42E-07	1.65E-07	4.16E-06	0.00055366	7.07E-08	2.42E-08	0.00010737	1.08E-07	5.36E-06	4.93E-09	4.49E-07	4.74E-07	8.39E-07	1.48E-06	8.62E-09	6.03E-11	2.51E-10	3.84E-09	6.54E-14	5.63E-14	4.29E-14
r6-seawater-300.00-300.00-0.20-58.00-22.00-20.00.6o	1.03E-11	0.93884	300	0.89424	7.1428	7.90077	75.411506	0.88582	0.78784	0.44261	0.057693	0.023588	1.5968	0.0068501	0.002996	0.0080168	1.57E-05	0.0023976	0.0032338	0.0011499	0.0013096	0.00041364	9.96E-06	1.71E-06	0.00012585	3.78E-07	5.87E-07	1.37E-07	2.41E-07	1.64E-07	4.14E-06	0.0005361	6.94E-08	2.39E-08	0.00010635	1.08E-07	5.33E-06	4.90E-09	4.50E-07	4.67E-07	8.40E-07	1.46E-06	8.72E-09	6.01E-11	2.55E-10	3.80E-09	6.54E-14	5.67E-14	4.27E-14
r6-seawater-300.00-300.00-0.20-58.00-21.00-21.00.6o	2.40E-14	0.93968	300	0.88579	7.1432	7.8164	76.276731	0.87743	0.78047	0.43603	0.05704	0.023331	1.5677	0.0068044	0.0029721	0.0078818	1.57E-05	0.0023598	0.0032275	0.0011387	0.0012935	0.00041361	9.83E-06	1.70E-06	0.00012516	3.78E-07	5.84E-07	1.37E-07	2.41E-07	1.62E-07	4.13E-06	0.00051916	6.83E-08	2.37E-08	0.00010536	1.07E-07	5.29E-06	4.86E-09	4.50E-07	4.61E-07	8.42E-07	1.44E-06	8.82E-09	5.98E-11	2.58E-10	3.75E-09	6.53E-14	5.72E-14	4.25E-14
r6-seawater-300.00-300.00-0.20-58.00-28.00-14.00.6o	1.03E-11	0.93343	300	0.94875	7.1404	8.44651	70.217925	0.93997	0.83541	0.48606	0.061944	0.02526	1.7832	0.0071408	0.0031478	0.0089139	1.57E-05	0.0026475	0.0032739	0.001222	0.0014143	0.00041387	1.08E-05	1.79E-06	0.00013032	3.77E-07	6.08E-07	1.39E-07	2.44E-07	1.72E-07	4.25E-06	0.00065211	7.74E-08	2.58E-08	0.00011281	1.09E-07	5.55E-06	5.12E-09	4.49E-07	5.11E-07	8.35E-07	1.58E-06	8.13E-09	6.15E-11	2.37E-10	4.08E-09	6.56E-14	5.41E-14	4.40E-14
r6-seawater-300.00-300.00-0.20-56.00-6.00-38.00.6o	1.00E-14	0.95268	300	0.75102	7.1512	6.48254	92.904471	0.74359	0.66259	0.33617	0.046795	0.019299	1.1284	0.0060503	0.0025695	0.0058721	1.57E-05	0.0017937	0.0031219	0.0009567	0.0010398	0.00041328	7.74E-06	1.49E-06	0.00011377	3.82E-07	5.30E-07	1.33E-07	2.33E-07	1.39E-07	3.84E-06	0.00029442	5.12E-08	1.95E-08	8.94E-05	1.05E-07	4.74E-06	4.35E-09	4.63E-07	3.56E-07	8.75E-07	1.17E-06	1.10E-08	5.55E-11	3.23E-10	3.06E-09	6.40E-14	6.70E-14	3.89E-14
r6-seawater-300.00-300.00-0.20-57.00-41.00-2.00.6o	2.45E-13	0.94846	300	1.0786	5.6489	9.49294	59.884617	1.0705	0.95122	0.59842	0.073119	0.029426	0.56216	0.0078859	0.0069908	0.011377	0.0012306	0.0033034	0.00011401	9.35E-05	0.00011323	1.39E-05	0.00062851	9.52E-05	4.73E-06	9.81E-07	1.73E-06	4.35E-06	6.66E-07	5.94E-06	7.28E-06	0.00048157	7.71E-06	2.37E-06	2.84E-07	2.97E-07	2.04E-07	4.41E-07	3.83E-08	2.01E-06	2.37E-09	4.06E-09	4.04E-11	8.25E-09	3.60E-11	5.04E-10	1.89E-10	2.57E-13	4.38E-12
r6-seawater-300.00-300.00-0.20-57.00-4.00-39.00.6o	1.00E-14	0.95298	300	0.75174	7.1514	6.48591	92.799011	0.74431	0.66322	0.33667	0.046848	0.01932	1.1096	0.0060543	0.0025735	0.005882	1.57E-05	0.0017965	0.0031255	0.0009593	0.0010428	0.00041369	7.73E-06	1.48E-06	0.00011394	3.82E-07	5.31E-07	1.33E-07	2.33E-07	1.40E-07	3.83E-06	0.00029001	5.14E-08	1.96E-08	8.97E-05	1.05E-07	4.75E-06	4.37E-09	4.65E-07	3.56E-07	8.79E-07	1.17E-06	1.12E-08	5.54E-11	3.27E-10	3.06E-09	6.39E-14	6.78E-14	3.89E-14
r6-seawater-300.00-300.00-0.20-57.00-20.00-23.00.6o	1.03E-11	0.94184	300	0.86051	7.1443	7.5678	78.97544	0.85232	0.75838	0.41654	0.055092	0.022564	1.5021	0.0066667	0.0028969	0.0074842	1.57E-05	0.0022485	0.0032064	0.0011033	0.0012436	0.00041326	9.44E-06	1.66E-06	0.00012298	3.79E-07	5.74E-07	1.36E-07	2.39E-07	1.58E-07	4.08E-06	0.00047681	6.47E-08	2.28E-08	0.00010219	1.07E-07	5.19E-06	4.76E-09	4.50E-07	4.41E-07	8.43E-07	1.39E-06	9.06E-09	5.91E-11	2.65E-10	3.62E-09	6.52E-14	5.82E-14	4.19E-14
r6-seawater-300.00-300.00-0.20-57.00-2.00-41.00.6o	1.39E-14	0.9542	300	0.74016	7.1524	6.3711	94.524485	0.73281	0.65308	0.32856	0.045984	0.01898	1.0657	0.0059872	0.0025378	0.0057219	1.57E-05	0.001751	0.0031176	0.00094416	0.0010221	0.00041389	7.55E-06	1.46E-06	0.000113	3.83E-07	5.26E-07	1.32E-07	2.32E-07	1.37E-07	3.80E-06	0.00027239	5.02E-08	1.93E-08	8.85E-05	1.05E-07	4.71E-06	4.33E-09	4.68E-07	3.47E-07	8.86E-07	1.15E-06	1.15E-08	5.49E-11	3.37E-10	3.00E-09	6.37E-14	6.93E-14	3.85E-14
r6-seawater-300.00-300.00-0.20-57.00-19.00-24.00.6o	2.05E-14	0.94262	300	0.85273	7.1447	7.4902	79.840242	0.84459	0.75158	0.41061	0.054495	0.022329	1.4748	0.006624	0.0028745	0.0073637	1.57E-05	0.0022147	0.0032005	0.0010929	0.0012289	0.00041324	9.32E-06	1.65E-06	0.00012233	3.79E-07	5.71E-07	1.36E-07	2.39E-07	1.57E-07	4.06E-06	0.00046208	6.37E-08	2.26E-08	0.00010128	1.06E-07	5.16E-06	4.73E-09	4.51E-07	4.35E-07	8.44E-07	1.37E-06	9.17E-09	5.89E-11	2.68E-10	3.58E-09	6.51E-14	5.87E-14	4.17E-14
r6-seawater-300.00-300.00-0.20-57.00-18.00-25.00.6o	1.00E-14	0.94339	300	0.8451	7.1451	7.41411	80.705021	0.83701	0.74491	0.40483	0.05391	0.022099	1.448	0.0065819	0.0028524	0.0072464	1.57E-05	0.0021818	0.0031947	0.0010828	0.0012146	0.00041322	9.20E-06	1.64E-06	0.0001217	3.79E-07	5.68E-07	1.36E-07	2.38E-07	1.55E-07	4.05E-06	0.00044784	6.26E-08	2.23E-08	0.00010039	1.06E-07	5.12E-06	4.70E-09	4.51E-07	4.29E-07	8.46E-07	1.36E-06	9.28E-09	5.87E-11	2.71E-10	3.54E-09	6.51E-14	5.92E-14	4.15E-14
r6-seawater-300.00-300.00-0.20-57.00-17.00-26.00.6o	1.00E-14	0.94415	300	0.83761	7.1455	7.3395	81.569687	0.82958	0.73837	0.39919	0.053338	0.021874	1.4216	0.0065405	0.0028306	0.0071322	1.57E-05	0.0021497	0.0031891	0.0010729	0.0012005	0.00041321	9.08E-06	1.63E-06	0.00012107	3.80E-07	5.65E-07	1.36E-07	2.38E-07	1.54E-07	4.03E-06	0.00043407	6.17E-08	2.21E-08	9.95E-05	1.06E-07	5.09E-06	4.67E-09	4.52E-07	4.23E-07	8.48E-07	1.34E-06	9.39E-09	5.84E-11	2.75E-10	3.51E-09	6.50E-14	5.97E-14	4.13E-14
r6-seawater-300.00-300.00-0.20-57.00-16.00-27.00.6o	1.00E-14	0.94489	300	0.83026	7.1459	7.26631	82.43424	0.82228	0.73194	0.39368	0.052777	0.021653	1.3955	0.0064997	0.0028091	0.0070209	1.57E-05	0.0021184	0.0031835	0.0010631	0.0011868	0.00041321	8.97E-06	1.61E-06	0.00012046	3.80E-07	5.62E-07	1.35E-07	2.38E-07	1.53E-07	4.02E-06	0.00042076	6.07E-08	2.19E-08	9.87E-05	1.06E-07	5.06E-06	4.64E-09	4.53E-07	4.17E-07	8.49E-07	1.33E-06	9.51E-09	5.82E-11	2.78E-10	3.47E-09	6.50E-14	6.02E-14	4.11E-14
r6-seawater-300.00-300.00-0.20-57.00-15.00-28.00.6o	1.87E-14	0.94562	300	0.82305	7.1463	7.19452	83.298676	0.81512	0.72564	0.3883	0.052227	0.021437	1.3699	0.0064595	0.0027879	0.0069125	1.57E-05	0.0020879	0.003178	0.0010535	0.0011734	0.00041321	8.86E-06	1.60E-06	0.00011986	3.80E-07	5.59E-07	1.35E-07	2.37E-07	1.52E-07	4.00E-06	0.00040789	5.98E-08	2.17E-08	9.78E-05	1.06E-07	5.04E-06	4.61E-09	4.53E-07	4.11E-07	8.51E-07	1.31E-06	9.63E-09	5.80E-11	2.82E-10	3.43E-09	6.49E-14	6.08E-14	4.09E-14
r6-seawater-300.00-300.00-0.20-57.00-21.00-22.00.6o	1.03E-11	0.94104	300	0.86845	7.1439	7.64698	78.110442	0.8602	0.76532	0.42262	0.055703	0.022804	1.5298	0.0067101	0.0029197	0.007608	1.57E-05	0.0022832	0.0032124	0.0011138	0.0012585	0.00041328	9.57E-06	1.67E-06	0.00012364	3.79E-07	5.77E-07	1.37E-07	2.40E-07	1.59E-07	4.10E-06	0.00049208	6.58E-08	2.31E-08	0.00010312	1.07E-07	5.22E-06	4.79E-09	4.50E-07	4.47E-07	8.42E-07	1.41E-06	8.95E-09	5.94E-11	2.62E-10	3.66E-09	6.53E-14	5.77E-14	4.21E-14
r6-seawater-300.00-300.00-0.20-57.00-14.00-29.00.6o	1.00E-14	0.94634	300	0.81598	7.1468	7.12407	84.162994	0.80809	0.71945	0.38305	0.051689	0.021225	1.3447	0.0064199	0.0027671	0.0068068	1.57E-05	0.0020581	0.0031727	0.0010442	0.0011602	0.00041321	8.74E-06	1.59E-06	0.00011927	3.80E-07	5.56E-07	1.35E-07	2.37E-07	1.51E-07	3.98E-06	0.00039542	5.89E-08	2.14E-08	9.70E-05	1.06E-07	5.01E-06	4.59E-09	4.54E-07	4.06E-07	8.53E-07	1.30E-06	9.75E-09	5.77E-11	2.85E-10	3.40E-09	6.48E-14	6.13E-14	4.07E-14
r6-seawater-300.00-300.00-0.20-57.00-12.00-31.00.6o	1.03E-11	0.94775	300	0.8022	7.1476	6.98707	85.891266	0.79441	0.7074	0.37292	0.050644	0.020814	1.2952	0.0063426	0.0027262	0.0066033	1.57E-05	0.0020007	0.0031623	0.0010259	0.0011347	0.00041325	8.53E-06	1.57E-06	0.00011812	3.81E-07	5.51E-07	1.35E-07	2.36E-07	1.48E-07	3.95E-06	0.00037167	5.72E-08	2.10E-08	9.54E-05	1.05E-07	4.95E-06	4.54E-09	4.56E-07	3.95E-07	8.57E-07	1.27E-06	1.00E-08	5.73E-11	2.93E-10	3.32E-09	6.47E-14	6.25E-14	4.04E-14
r6-seawater-300.00-300.00-0.20-57.00-11.00-32.00.6o	1.00E-14	0.94844	300	0.7955	7.1481	6.92044	86.755214	0.78776	0.70154	0.36802	0.050137	0.020614	1.271	0.0063047	0.0027062	0.0065054	1.57E-05	0.001973	0.0031573	0.001017	0.0011224	0.00041327	8.42E-06	1.56E-06	0.00011756	3.81E-07	5.48E-07	1.34E-07	2.35E-07	1.47E-07	3.94E-06	0.00036035	5.64E-08	2.08E-08	9.47E-05	1.05E-07	4.92E-06	4.51E-09	4.57E-07	3.90E-07	8.60E-07	1.26E-06	1.01E-08	5.70E-11	2.97E-10	3.29E-09	6.46E-14	6.31E-14	4.02E-14
r6-seawater-300.00-300.00-0.20-57.00-10.00-33.00.6o	1.00E-14	0.94911	300	0.78892	7.1485	6.85502	87.619017	0.78122	0.69577	0.36324	0.04964	0.020419	1.2471	0.0062674	0.0026865	0.0064098	1.57E-05	0.001946	0.0031524	0.0010083	0.0011103	0.00041331	8.32E-06	1.55E-06	0.00011702	3.81E-07	5.46E-07	1.34E-07	2.35E-07	1.46E-07	3.92E-06	0.00034937	5.56E-08	2.06E-08	9.39E-05	1.05E-07	4.90E-06	4.49E-09	4.58E-07	3.85E-07	8.62E-07	1.24E-06	1.03E-08	5.68E-11	3.01E-10	3.26E-09	6.45E-14	6.37E-14	4.00E-14
r6-seawater-300.00-300.00-0.20-57.00-1.00-42.00.6o	1.25E-14	0.9548	300	0.73452	7.1529	6.31511	95.386971	0.72721	0.64814	0.32463	0.045564	0.018814	1.0441	0.0059542	0.0025203	0.0056445	1.57E-05	0.001729	0.0031138	0.00093679	0.0010121	0.00041402	7.46E-06	1.45E-06	0.00011254	3.83E-07	5.24E-07	1.32E-07	2.32E-07	1.36E-07	3.79E-06	0.00026394	4.96E-08	1.92E-08	8.78E-05	1.05E-07	4.68E-06	4.31E-09	4.69E-07	3.43E-07	8.90E-07	1.14E-06	1.17E-08	5.47E-11	3.42E-10	2.98E-09	6.36E-14	7.01E-14	3.83E-14
r6-seawater-300.00-300.00-0.20-57.00-0.00-43.00.6o	1.17E-14	0.95539	300	0.72897	7.1534	6.26004	96.249289	0.72169	0.64327	0.32078	0.045151	0.018652	1.0226	0.0059217	0.002503	0.0055689	1.57E-05	0.0017075	0.0031102	0.00092957	0.0010022	0.00041415	7.37E-06	1.44E-06	0.00011209	3.83E-07	5.21E-07	1.32E-07	2.31E-07	1.35E-07	3.77E-06	0.00025571	4.90E-08	1.90E-08	8.72E-05	1.05E-07	4.66E-06	4.30E-09	4.71E-07	3.38E-07	8.94E-07	1.13E-06	1.19E-08	5.45E-11	3.47E-10	2.95E-09	6.35E-14	7.09E-14	3.81E-14
r6-seawater-300.00-300.00-0.20-56.00-9.00-35.00.6o	1.00E-14	0.9508	300	0.76909	7.1497	6.66189	90.31461	0.76154	0.67842	0.34898	0.048149	0.019831	1.1958	0.0061544	0.0026246	0.0061259	1.57E-05	0.0018657	0.003135	0.00098047	0.0010724	0.00041308	8.03E-06	1.52E-06	0.00011527	3.81E-07	5.37E-07	1.33E-07	2.34E-07	1.43E-07	3.88E-06	0.00032285	5.32E-08	2.00E-08	9.15E-05	1.05E-07	4.81E-06	4.41E-09	4.59E-07	3.70E-07	8.66E-07	1.20E-06	1.06E-08	5.62E-11	3.10E-10	3.15E-09	6.43E-14	6.49E-14	3.94E-14
r6-seawater-300.00-300.00-0.20-56.00-8.00-36.00.6o	1.36E-14	0.95143	300	0.76296	7.1502	6.60107	91.178036	0.75545	0.67306	0.34462	0.047689	0.01965	1.1731	0.0061192	0.002606	0.0060394	1.57E-05	0.0018411	0.0031306	0.0009724	0.0010613	0.00041314	7.93E-06	1.51E-06	0.00011476	3.82E-07	5.35E-07	1.33E-07	2.33E-07	1.42E-07	3.87E-06	0.0003131	5.25E-08	1.99E-08	9.08E-05	1.05E-07	4.79E-06	4.39E-09	4.60E-07	3.65E-07	8.69E-07	1.19E-06	1.07E-08	5.60E-11	3.14E-10	3.12E-09	6.42E-14	6.56E-14	3.92E-14
r6-seawater-300.00-300.00-0.20-57.00-13.00-30.00.6o	1.63E-14	0.94705	300	0.80903	7.1472	7.05493	85.027192	0.80119	0.71337	0.37793	0.051161	0.021017	1.3198	0.006381	0.0027465	0.0067038	1.57E-05	0.0020291	0.0031674	0.0010349	0.0011474	0.00041323	8.64E-06	1.58E-06	0.00011869	3.80E-07	5.54E-07	1.35E-07	2.36E-07	1.49E-07	3.97E-06	0.00038336	5.81E-08	2.12E-08	9.62E-05	1.06E-07	4.98E-06	4.56E-09	4.55E-07	4.00E-07	8.55E-07	1.28E-06	9.88E-09	5.75E-11	2.89E-10	3.36E-09	6.47E-14	6.19E-14	4.05E-14
r6-seawater-300.00-300.00-0.20-57.00-40.00-3.00.6o	1.03E-11	0.94508	300	1.0642	6.1639	9.39018	60.891594	1.056	0.93846	0.58554	0.072307	0.02896	0.7981	0.0078537	0.0063267	0.011158	0.00044424	0.0032276	0.00037183	0.00027455	0.00033296	4.52E-05	0.0001149	1.76E-05	1.53E-05	1.15E-06	2.01E-06	1.33E-06	7.84E-07	1.79E-06	4.39E-06	0.00061631	1.32E-06	4.10E-07	2.74E-06	1.69E-07	6.58E-07	7.67E-08	7.15E-08	1.09E-06	1.44E-08	3.89E-08	2.07E-10	1.80E-09	5.63E-11	9.00E-10	1.18E-11	1.23E-13	8.90E-13
r6-seawater-300.00-300.00-0.20-57.00-22.00-21.00.6o	2.41E-14	0.94023	300	0.87654	7.1435	7.72777	77.245334	0.86824	0.77239	0.42886	0.056326	0.02305	1.5579	0.0067542	0.0029428	0.0077352	1.57E-05	0.0023188	0.0032185	0.0011245	0.0012738	0.00041331	9.70E-06	1.69E-06	0.00012431	3.78E-07	5.80E-07	1.37E-07	2.40E-07	1.61E-07	4.11E-06	0.00050788	6.69E-08	2.33E-08	0.00010407	1.07E-07	5.25E-06	4.82E-09	4.49E-07	4.53E-07	8.40E-07	1.42E-06	8.85E-09	5.96E-11	2.58E-10	3.71E-09	6.53E-14	5.72E-14	4.23E-14
r6-seawater-300.00-300.00-0.20-57.00-24.00-19.00.6o	1.00E-14	0.93856	300	0.89322	7.1427	7.89441	75.514799	0.8848	0.78695	0.44182	0.057615	0.023557	1.6158	0.0068447	0.0029902	0.0080006	1.57E-05	0.002393	0.003231	0.0011466	0.0013055	0.00041337	9.96E-06	1.71E-06	0.00012569	3.78E-07	5.86E-07	1.37E-07	2.41E-07	1.63E-07	4.15E-06	0.00054125	6.92E-08	2.39E-08	0.00010604	1.07E-07	5.32E-06	4.89E-09	4.49E-07	4.67E-07	8.38E-07	1.46E-06	8.64E-09	6.01E-11	2.52E-10	3.79E-09	6.54E-14	5.63E-14	4.27E-14
r6-seawater-300.00-300.00-0.20-57.00-39.00-4.00.6o	1.24E-13	0.94583	300	1.0518	6.1642	9.26978	61.764015	1.0437	0.9277	0.57477	0.071309	0.028569	0.78612	0.0077918	0.006251	0.010927	0.00044429	0.0031644	0.00037074	0.00027042	0.00032696	4.52E-05	0.00011324	1.74E-05	1.52E-05	1.15E-06	2.00E-06	1.33E-06	7.81E-07	1.78E-06	4.37E-06	0.00059546	1.29E-06	4.03E-07	2.70E-06	1.68E-07	6.52E-07	7.59E-08	7.13E-08	1.07E-06	1.44E-08	3.82E-08	2.08E-10	1.79E-09	5.67E-11	8.86E-10	1.18E-11	1.24E-13	8.85E-13
r6-seawater-300.00-300.00-0.20-57.00-38.00-5.00.6o	1.03E-11	0.94655	300	1.0398	6.1646	9.15242	62.636402	1.0317	0.9172	0.56435	0.070338	0.028188	0.77441	0.007731	0.0061771	0.010704	0.00044434	0.0031034	0.00036967	0.00026642	0.00032114	4.52E-05	0.00011162	1.73E-05	1.50E-05	1.15E-06	1.98E-06	1.32E-06	7.79E-07	1.76E-06	4.36E-06	0.00057556	1.26E-06	3.97E-07	2.66E-06	1.67E-07	6.46E-07	7.51E-08	7.12E-08	1.05E-06	1.44E-08	3.75E-08	2.10E-10	1.78E-09	5.71E-11	8.72E-10	1.18E-11	1.24E-13	8.81E-13
r6-seawater-300.00-300.00-0.20-57.00-37.00-6.00.6o	1.03E-11	0.9453	300	1.0273	6.2863	9.04902	63.576251	1.0192	0.90616	0.55348	0.0693	0.027789	0.88003	0.0076648	0.005877	0.010469	0.0002924	0.0030398	0.00048623	0.00033347	0.00040054	5.96E-05	8.34E-05	1.31E-05	1.97E-05	1.00E-06	1.71E-06	9.98E-07	6.75E-07	1.32E-06	4.34E-06	0.00061898	9.05E-07	2.87E-07	4.40E-06	1.62E-07	8.45E-07	5.47E-08	9.12E-08	9.97E-07	2.43E-08	6.19E-08	3.33E-10	1.17E-09	6.88E-11	1.09E-09	6.17E-12	1.13E-13	6.04E-13
r6-seawater-300.00-300.00-0.20-57.00-36.00-7.00.6o	1.03E-11	0.94105	300	1.014	6.5536	8.96753	64.622999	1.0057	0.89419	0.5418	0.068086	0.027357	1.1651	0.0075823	0.0051957	0.010204	0.00011668	0.0029715	0.00088936	0.00054023	0.00064543	0.00010945	4.47E-05	7.06E-06	3.59E-05	7.36E-07	1.24E-06	5.39E-07	4.92E-07	7.04E-07	4.34E-06	0.00072262	4.43E-07	1.42E-07	1.31E-05	1.48E-07	1.54E-06	2.72E-08	1.55E-07	8.77E-07	7.61E-08	1.85E-07	9.10E-10	4.67E-10	1.02E-10	1.79E-09	1.48E-12	9.01E-14	2.66E-13
r6-seawater-300.00-300.00-0.20-57.00-35.00-8.00.6o	6.20E-14	0.93694	300	1.0012	6.7802	8.89013	65.669425	0.99276	0.88253	0.53055	0.066823	0.026938	1.441	0.0074919	0.0044945	0.0099359	5.36E-05	0.0029058	0.0014799	0.00078015	0.00092588	0.00018316	2.63E-05	4.19E-06	5.96E-05	5.66E-07	9.48E-07	3.20E-07	3.76E-07	4.13E-07	4.33E-06	0.00077124	2.36E-07	7.59E-08	3.19E-05	1.35E-07	2.55E-06	1.47E-08	2.39E-07	7.55E-07	1.96E-07	4.47E-07	2.11E-09	2.14E-10	1.40E-10	2.60E-09	4.42E-13	7.37E-14	1.33E-13
r6-seawater-300.00-300.00-0.20-57.00-34.00-9.00.6o	1.00E-14	0.93298	300	0.98898	6.9855	8.81661	66.715447	0.98025	0.87118	0.51971	0.065498	0.026532	1.7082	0.0073918	0.003784	0.0096642	2.66E-05	0.0028426	0.0023413	0.0010443	0.0012292	0.00029191	1.63E-05	2.61E-06	9.42E-05	4.47E-07	7.42E-07	1.99E-07	2.95E-07	2.55E-07	4.32E-06	0.00076792	1.30E-07	4.23E-08	6.80E-05	1.21E-07	4.03E-06	8.21E-09	3.45E-07	6.32E-07	4.51E-07	9.57E-07	4.47E-09	1.06E-10	1.85E-10	3.50E-09	1.48E-13	6.09E-14	7.12E-14
r6-seawater-300.00-300.00-0.20-57.00-33.00-10.00.6o	1.03E-11	0.93019	300	0.97755	7.1393	8.73942	67.722364	0.96857	0.86052	0.50964	0.064212	0.026152	1.9043	0.0072917	0.0032223	0.009406	1.57E-05	0.0027841	0.0032928	0.0012577	0.0014676	0.00041378	1.13E-05	1.83E-06	0.00013257	3.75E-07	6.18E-07	1.40E-07	2.45E-07	1.77E-07	4.30E-06	0.00072669	8.18E-08	2.68E-08	0.00011601	1.10E-07	5.66E-06	5.24E-09	4.48E-07	5.34E-07	8.31E-07	1.64E-06	7.81E-09	6.23E-11	2.27E-10	4.23E-09	6.57E-14	5.25E-14	4.47E-14
r6-seawater-300.00-300.00-0.20-57.00-23.00-20.00.6o	1.03E-11	0.9394	300	0.88479	7.1431	7.81023	76.38012	0.87644	0.7796	0.43525	0.056964	0.0233	1.5866	0.0067991	0.0029663	0.007866	1.57E-05	0.0023554	0.0032247	0.0011355	0.0012895	0.00041334	9.83E-06	1.70E-06	0.00012499	3.78E-07	5.83E-07	1.37E-07	2.41E-07	1.62E-07	4.13E-06	0.00052426	6.80E-08	2.36E-08	0.00010504	1.07E-07	5.28E-06	4.85E-09	4.49E-07	4.60E-07	8.39E-07	1.44E-06	8.74E-09	5.99E-11	2.55E-10	3.75E-09	6.54E-14	5.67E-14	4.25E-14
r6-seawater-300.00-300.00-0.20-57.00-32.00-11.00.6o	1.03E-11	0.9312	300	0.96734	7.1397	8.63696	68.588518	0.95844	0.85163	0.50124	0.063407	0.025835	1.8697	0.0072385	0.0031948	0.0092303	1.57E-05	0.0027353	0.0032855	0.0012444	0.0014478	0.00041373	1.11E-05	1.82E-06	0.00013175	3.76E-07	6.14E-07	1.39E-07	2.45E-07	1.76E-07	4.29E-06	0.00070272	8.02E-08	2.64E-08	0.0001148	1.10E-07	5.62E-06	5.19E-09	4.48E-07	5.26E-07	8.32E-07	1.61E-06	7.89E-09	6.21E-11	2.30E-10	4.17E-09	6.57E-14	5.29E-14	4.45E-14
r6-seawater-300.00-300.00-0.20-57.00-30.00-13.00.6o	1.00E-14	0.93315	300	0.9476	7.1404	8.43889	70.320701	0.93883	0.83441	0.48513	0.061854	0.025225	1.8025	0.0071348	0.0031412	0.0088947	1.57E-05	0.0026422	0.0032712	0.0012184	0.0014097	0.00041363	1.08E-05	1.79E-06	0.00013015	3.76E-07	6.07E-07	1.39E-07	2.44E-07	1.72E-07	4.25E-06	0.00065756	7.72E-08	2.57E-08	0.00011246	1.09E-07	5.54E-06	5.11E-09	4.48E-07	5.10E-07	8.33E-07	1.57E-06	8.07E-09	6.16E-11	2.35E-10	4.07E-09	6.57E-14	5.37E-14	4.40E-14
r6-seawater-300.00-300.00-0.20-57.00-3.00-40.00.6o	1.03E-11	0.95359	300	0.7459	7.1519	6.42802	93.661824	0.73851	0.65811	0.33257	0.046412	0.019148	1.0875	0.0060205	0.0025556	0.005801	1.57E-05	0.0017735	0.0031215	0.00095166	0.0010324	0.00041379	7.64E-06	1.47E-06	0.00011346	3.82E-07	5.28E-07	1.32E-07	2.32E-07	1.38E-07	3.82E-06	0.00028108	5.08E-08	1.95E-08	8.91E-05	1.05E-07	4.73E-06	4.35E-09	4.66E-07	3.52E-07	8.83E-07	1.16E-06	1.13E-08	5.52E-11	3.32E-10	3.03E-09	6.38E-14	6.85E-14	3.87E-14
r6-seawater-300.00-300.00-0.20-57.00-29.00-14.00.6o	1.03E-11	0.9341	300	0.93805	7.1408	8.34314	71.18664	0.92934	0.82608	0.4774	0.061106	0.02493	1.7698	0.0070844	0.003115	0.0087344	1.57E-05	0.0025976	0.0032642	0.0012059	0.0013913	0.00041358	1.07E-05	1.77E-06	0.00012937	3.77E-07	6.03E-07	1.39E-07	2.43E-07	1.71E-07	4.23E-06	0.00063628	7.57E-08	2.54E-08	0.00011133	1.09E-07	5.50E-06	5.07E-09	4.48E-07	5.02E-07	8.34E-07	1.55E-06	8.16E-09	6.13E-11	2.38E-10	4.02E-09	6.56E-14	5.41E-14	4.38E-14
r6-seawater-300.00-300.00-0.20-57.00-28.00-15.00.6o	1.03E-11	0.93503	300	0.9287	7.1412	8.24948	72.052477	0.92005	0.81792	0.4699	0.060375	0.024643	1.7379	0.0070348	0.0030893	0.0085789	1.57E-05	0.0025543	0.0032574	0.0011935	0.0013734	0.00041353	1.05E-05	1.76E-06	0.0001286	3.77E-07	6.00E-07	1.38E-07	2.43E-07	1.69E-07	4.21E-06	0.00061581	7.43E-08	2.51E-08	0.00011023	1.09E-07	5.46E-06	5.03E-09	4.48E-07	4.95E-07	8.34E-07	1.53E-06	8.26E-09	6.11E-11	2.41E-10	3.97E-09	6.56E-14	5.45E-14	4.36E-14
r6-seawater-300.00-300.00-0.20-57.00-27.00-16.00.6o	3.17E-14	0.93593	300	0.91955	7.1415	8.15784	72.918213	0.91096	0.80994	0.46259	0.059661	0.024362	1.7065	0.006986	0.0030639	0.0084279	1.57E-05	0.0025123	0.0032506	0.0011815	0.0013558	0.00041349	1.04E-05	1.75E-06	0.00012785	3.77E-07	5.96E-07	1.38E-07	2.43E-07	1.68E-07	4.20E-06	0.00059611	7.30E-08	2.48E-08	0.00010914	1.08E-07	5.43E-06	4.99E-09	4.48E-07	4.88E-07	8.35E-07	1.51E-06	8.35E-09	6.08E-11	2.44E-10	3.93E-09	6.55E-14	5.50E-14	4.34E-14
r6-seawater-300.00-300.00-0.20-57.00-26.00-17.00.6o	1.00E-14	0.93683	300	0.91059	7.1419	8.06816	73.783845	0.90206	0.80212	0.45548	0.058964	0.024087	1.6757	0.0069381	0.0030389	0.0082814	1.57E-05	0.0024714	0.003244	0.0011696	0.0013387	0.00041345	1.02E-05	1.74E-06	0.00012712	3.77E-07	5.93E-07	1.38E-07	2.42E-07	1.66E-07	4.18E-06	0.00057713	7.17E-08	2.45E-08	0.00010808	1.08E-07	5.39E-06	4.96E-09	4.48E-07	4.80E-07	8.36E-07	1.49E-06	8.45E-09	6.06E-11	2.46E-10	3.88E-09	6.55E-14	5.54E-14	4.31E-14
r6-seawater-300.00-300.00-0.20-57.00-25.00-18.00.6o	2.76E-14	0.9377	300	0.90181	7.1423	7.98037	74.649374	0.89334	0.79446	0.44856	0.058282	0.023819	1.6455	0.006891	0.0030144	0.0081389	1.57E-05	0.0024317	0.0032375	0.001158	0.0013219	0.00041341	1.01E-05	1.72E-06	0.0001264	3.78E-07	5.90E-07	1.38E-07	2.42E-07	1.65E-07	4.16E-06	0.00055886	7.04E-08	2.42E-08	0.00010705	1.08E-07	5.35E-06	4.92E-09	4.48E-07	4.73E-07	8.37E-07	1.48E-06	8.54E-09	6.03E-11	2.49E-10	3.84E-09	6.55E-14	5.58E-14	4.29E-14
r6-seawater-300.00-300.00-0.20-57.00-31.00-12.00.6o	1.00E-14	0.93218	300	0.95736	7.14	8.53681	69.45466	0.94852	0.84293	0.49307	0.062621	0.025526	1.8357	0.0071862	0.0031678	0.0090599	1.57E-05	0.002688	0.0032783	0.0012313	0.0014285	0.00041368	1.10E-05	1.80E-06	0.00013094	3.76E-07	6.10E-07	1.39E-07	2.44E-07	1.74E-07	4.27E-06	0.0006797	7.87E-08	2.61E-08	0.00011362	1.09E-07	5.58E-06	5.15E-09	4.48E-07	5.18E-07	8.32E-07	1.59E-06	7.98E-09	6.18E-11	2.33E-10	4.12E-09	6.57E-14	5.33E-14	4.42E-14
r6-seawater-300.00-300.00-0.20-55.00-15.00-30.00.6o	1.00E-14	0.94787	300	0.79389	7.1478	6.91191	86.964034	0.78617	0.70013	0.36686	0.050018	0.020567	1.3078	0.0062958	0.002697	0.0064823	1.57E-05	0.0019665	0.0031511	0.0010116	0.0011158	0.0004126	8.43E-06	1.56E-06	0.00011724	3.80E-07	5.47E-07	1.34E-07	2.35E-07	1.47E-07	3.94E-06	0.0003694	5.60E-08	2.07E-08	9.41E-05	1.05E-07	4.91E-06	4.49E-09	4.54E-07	3.89E-07	8.53E-07	1.25E-06	9.92E-09	5.72E-11	2.91E-10	3.28E-09	6.47E-14	6.18E-14	4.02E-14
r6-seawater-300.00-300.00-0.20-55.00-14.00-31.00.6o	1.00E-14	0.94855	300	0.78733	7.1482	6.84675	87.828126	0.77965	0.69439	0.3621	0.049523	0.020372	1.284	0.0062587	0.0026774	0.0063872	1.57E-05	0.0019396	0.0031461	0.0010029	0.0011038	0.00041262	8.33E-06	1.55E-06	0.00011669	3.81E-07	5.44E-07	1.34E-07	2.35E-07	1.46E-07	3.93E-06	0.00035837	5.52E-08	2.05E-08	9.33E-05	1.05E-07	4.88E-06	4.47E-09	4.55E-07	3.84E-07	8.55E-07	1.24E-06	1.00E-08	5.69E-11	2.94E-10	3.25E-09	6.46E-14	6.24E-14	4.00E-14
r6-seawater-300.00-300.00-0.20-55.00-13.00-32.00.6o	1.00E-14	0.94921	300	0.78089	7.1487	6.78275	88.692096	0.77326	0.68876	0.35744	0.049037	0.020181	1.2604	0.006222	0.0026581	0.0062944	1.57E-05	0.0019133	0.0031412	0.0009944	0.0010921	0.00041265	8.23E-06	1.54E-06	0.00011615	3.81E-07	5.42E-07	1.34E-07	2.34E-07	1.45E-07	3.91E-06	0.00034767	5.45E-08	2.03E-08	9.26E-05	1.05E-07	4.86E-06	4.44E-09	4.56E-07	3.79E-07	8.58E-07	1.22E-06	1.02E-08	5.67E-11	2.98E-10	3.22E-09	6.46E-14	6.30E-14	3.98E-14
r6-seawater-300.00-300.00-0.20-52.00-8.00-40.00.6o	1.00E-14	0.95509	300	0.71483	7.1532	6.13876	98.505157	0.70767	0.63089	0.31108	0.044109	0.01824	1.0735	0.0058395	0.002451	0.0053794	1.57E-05	0.0016532	0.0030841	0.00090322	0.00096891	0.0004122	7.25E-06	1.44E-06	0.00011033	3.82E-07	5.14E-07	1.31E-07	2.30E-07	1.33E-07	3.76E-06	0.00026063	4.68E-08	1.84E-08	8.47E-05	1.03E-07	4.58E-06	4.20E-09	4.64E-07	3.29E-07	8.78E-07	1.09E-06	1.14E-08	5.44E-11	3.35E-10	2.88E-09	6.38E-14	6.81E-14	3.79E-14
r6-seawater-300.00-300.00-0.20-52.00-7.00-41.00.6o	1.30E-14	0.95565	300	0.70958	7.1537	6.08682	99.367964	0.70246	0.62629	0.3075	0.043721	0.018087	1.053	0.0058085	0.0024346	0.0053094	1.57E-05	0.0016333	0.0030804	0.00089642	0.00095974	0.00041231	7.17E-06	1.43E-06	0.0001099	3.82E-07	5.12E-07	1.31E-07	2.29E-07	1.32E-07	3.75E-06	0.00025297	4.63E-08	1.83E-08	8.41E-05	1.03E-07	4.56E-06	4.18E-09	4.66E-07	3.25E-07	8.81E-07	1.08E-06	1.16E-08	5.42E-11	3.39E-10	2.85E-09	6.36E-14	6.89E-14	3.77E-14
r6-seawater-300.00-300.00-0.20-52.00-6.00-42.00.6o	1.00E-14	0.9562	300	0.70442	7.1543	6.03569	100.23063	0.69733	0.62176	0.30399	0.04334	0.017937	1.0327	0.0057779	0.0024185	0.005241	1.57E-05	0.0016137	0.0030769	0.00088974	0.00095074	0.00041242	7.08E-06	1.42E-06	0.00010948	3.83E-07	5.09E-07	1.31E-07	2.29E-07	1.32E-07	3.73E-06	0.00024552	4.58E-08	1.81E-08	8.36E-05	1.03E-07	4.54E-06	4.17E-09	4.67E-07	3.21E-07	8.85E-07	1.07E-06	1.17E-08	5.40E-11	3.44E-10	2.83E-09	6.35E-14	6.96E-14	3.75E-14
r6-seawater-300.00-300.00-0.20-52.00-5.00-43.00.6o	1.03E-11	0.95675	300	0.69933	7.1548	5.98537	101.09312	0.69228	0.6173	0.30055	0.042965	0.017789	1.0126	0.0057476	0.0024025	0.005174	1.57E-05	0.0015946	0.0030735	0.00088319	0.00094192	0.00041255	7.00E-06	1.41E-06	0.00010906	3.83E-07	5.07E-07	1.31E-07	2.29E-07	1.31E-07	3.72E-06	0.00023825	4.53E-08	1.80E-08	8.30E-05	1.03E-07	4.52E-06	4.15E-09	4.69E-07	3.18E-07	8.89E-07	1.06E-06	1.19E-08	5.38E-11	3.50E-10	2.80E-09	6.34E-14	7.04E-14	3.74E-14
r6-seawater-300.00-300.00-0.20-52.00-48.00-0.00.6o	1.03E-11	0.95096	300	1.0444	4.699	8.99286	63.004762	1.0341	0.91167	0.56124	0.025638	0.028023	0.52424	0.0028176	0.0068388	0.0039037	0.0012327	0.0030858	4.63E-06	1.02E-05	4.46E-06	1.56E-06	0.047903	0.007429	5.14E-07	1.10E-07	1.88E-07	3.87E-05	2.71E-08	5.15E-05	6.42E-05	0.0004304	0.00057546	0.0001811	1.26E-09	2.62E-06	2.21E-08	3.43E-05	3.82E-08	1.72E-05	2.65E-10	4.90E-11	4.70E-12	7.29E-08	3.74E-11	4.87E-10	1.68E-07	2.36E-12	4.28E-10
r6-seawater-300.00-300.00-0.20-52.00-47.00-1.00.6o	4.90E-13	0.95157	300	1.0237	5.6503	8.95981	63.816261	1.0159	0.90339	0.55078	0.068715	0.027689	0.52067	0.0076115	0.0066067	0.010362	0.0012335	0.0030241	0.00011248	8.71E-05	0.00010407	1.39E-05	0.00058766	9.21E-05	4.57E-06	9.84E-07	1.67E-06	4.32E-06	6.58E-07	5.68E-06	7.14E-06	0.00040821	7.03E-06	2.23E-06	2.64E-07	2.93E-07	1.96E-07	4.26E-07	3.83E-08	1.84E-06	2.37E-09	3.73E-09	4.24E-11	8.12E-09	3.78E-11	4.68E-10	1.89E-10	2.66E-13	4.28E-12
r6-seawater-300.00-300.00-0.20-52.00-46.00-2.00.6o	2.45E-13	0.95213	300	1.0123	5.6507	8.85001	64.690919	1.0046	0.89343	0.54107	0.067806	0.02733	0.51678	0.0075538	0.0065233	0.010157	0.0012344	0.0029675	0.00011218	8.58E-05	0.00010217	1.38E-05	0.0005786	9.14E-05	4.54E-06	9.85E-07	1.66E-06	4.31E-06	6.57E-07	5.62E-06	7.11E-06	0.0003974	6.92E-06	2.21E-06	2.60E-07	2.94E-07	1.95E-07	4.25E-07	3.85E-08	1.80E-06	2.39E-09	3.66E-09	4.28E-11	8.08E-09	3.82E-11	4.60E-10	1.89E-10	2.68E-13	4.25E-12
r6-seawater-300.00-300.00-0.20-52.00-9.00-39.00.6o	1.32E-14	0.95452	300	0.72016	7.1527	6.19154	97.642202	0.71296	0.63557	0.31473	0.044504	0.018395	1.0941	0.0058709	0.0024675	0.0054508	1.57E-05	0.0016736	0.0030878	0.00091014	0.00097827	0.00041211	7.33E-06	1.45E-06	0.00011077	3.82E-07	5.16E-07	1.32E-07	2.30E-07	1.34E-07	3.78E-06	0.00026849	4.74E-08	1.85E-08	8.53E-05	1.03E-07	4.60E-06	4.21E-09	4.63E-07	3.33E-07	8.74E-07	1.10E-06	1.12E-08	5.47E-11	3.30E-10	2.91E-09	6.39E-14	6.74E-14	3.81E-14
r6-seawater-300.00-300.00-0.20-52.00-45.00-3.00.6o	1.00E-14	0.95268	300	1.0012	5.6512	8.74291	65.565504	0.99349	0.88371	0.53166	0.066921	0.026981	0.51303	0.0074972	0.006442	0.0099579	0.0012353	0.0029126	0.00011189	8.45E-05	0.00010033	1.38E-05	0.00056976	9.07E-05	4.51E-06	9.85E-07	1.65E-06	4.30E-06	6.56E-07	5.56E-06	7.07E-06	0.00038706	6.81E-06	2.19E-06	2.56E-07	2.94E-07	1.93E-07	4.23E-07	3.87E-08	1.77E-06	2.40E-09	3.60E-09	4.32E-11	8.05E-09	3.86E-11	4.52E-10	1.89E-10	2.69E-13	4.23E-12
r6-seawater-300.00-300.00-0.20-52.00-43.00-5.00.6o	1.00E-14	0.95373	300	0.97966	5.6521	8.53632	67.314908	0.97209	0.86493	0.51366	0.065217	0.026309	0.5059	0.007387	0.0062851	0.0095795	0.0012371	0.002808	0.00011131	8.20E-05	9.68E-05	1.38E-05	0.00055272	8.92E-05	4.45E-06	9.87E-07	1.63E-06	4.29E-06	6.53E-07	5.46E-06	7.00E-06	0.00036769	6.61E-06	2.16E-06	2.49E-07	2.95E-07	1.90E-07	4.20E-07	3.91E-08	1.70E-06	2.42E-09	3.47E-09	4.41E-11	7.98E-09	3.94E-11	4.37E-10	1.89E-10	2.73E-13	4.18E-12
r6-seawater-300.00-300.00-0.20-52.00-42.00-6.00.6o	1.00E-14	0.9506	300	0.96791	6.1651	8.45691	68.323231	0.96025	0.85449	0.50375	0.064596	0.025936	0.71916	0.0073625	0.0057273	0.0094189	0.00044852	0.0027504	0.00036163	0.0002415	0.00028573	4.48E-05	0.00010173	1.66E-05	1.43E-05	1.16E-06	1.90E-06	1.31E-06	7.70E-07	1.66E-06	4.23E-06	0.00047482	1.14E-06	3.76E-07	2.40E-06	1.69E-07	6.10E-07	7.38E-08	7.30E-08	9.31E-07	1.47E-08	3.32E-08	2.25E-10	1.75E-09	6.17E-11	7.83E-10	1.19E-11	1.31E-13	8.56E-13
r6-seawater-300.00-300.00-0.20-52.00-41.00-7.00.6o	1.03E-11	0.9512	300	0.95781	6.1654	8.3591	69.195391	0.9502	0.84566	0.49545	0.063796	0.025623	0.70904	0.0073098	0.005665	0.0092445	0.00044855	0.0027024	0.00036067	0.00023822	0.00028109	4.48E-05	0.00010042	1.65E-05	1.42E-05	1.16E-06	1.89E-06	1.31E-06	7.68E-07	1.64E-06	4.21E-06	0.00046021	1.12E-06	3.70E-07	2.37E-06	1.68E-07	6.06E-07	7.31E-08	7.28E-08	9.15E-07	1.46E-08	3.27E-08	2.26E-10	1.74E-09	6.21E-11	7.72E-10	1.19E-11	1.32E-13	8.52E-13
r6-seawater-300.00-300.00-0.20-52.00-40.00-8.00.6o	6.27E-14	0.9518	300	0.94793	6.1657	8.26352	70.067523	0.94038	0.83704	0.48739	0.063016	0.025317	0.69912	0.0072581	0.005604	0.0090754	0.00044857	0.0026557	0.00035971	0.00023503	0.00027658	4.47E-05	9.91E-05	1.64E-05	1.41E-05	1.16E-06	1.88E-06	1.31E-06	7.66E-07	1.63E-06	4.20E-06	0.00044619	1.10E-06	3.65E-07	2.34E-06	1.67E-07	6.01E-07	7.24E-08	7.26E-08	9.00E-07	1.46E-08	3.21E-08	2.27E-10	1.74E-09	6.25E-11	7.61E-10	1.19E-11	1.32E-13	8.48E-13
r6-seawater-300.00-300.00-0.20-52.00-4.00-44.00.6o	1.27E-14	0.9573	300	0.69432	7.1553	5.93582	101.95545	0.68731	0.61291	0.29718	0.042596	0.017644	0.99263	0.0057178	0.0023867	0.0051084	1.57E-05	0.0015758	0.0030702	0.00087675	0.00093327	0.0004127	6.92E-06	1.40E-06	0.00010866	3.83E-07	5.05E-07	1.30E-07	2.28E-07	1.30E-07	3.70E-06	0.00023116	4.48E-08	1.79E-08	8.25E-05	1.04E-07	4.50E-06	4.14E-09	4.71E-07	3.14E-07	8.93E-07	1.05E-06	1.21E-08	5.35E-11	3.55E-10	2.77E-09	6.33E-14	7.13E-14	3.72E-14
r6-seawater-300.00-300.00-0.20-52.00-39.00-9.00.6o	5.48E-14	0.95238	300	0.93827	6.166	8.17009	70.939626	0.93077	0.82859	0.47955	0.062254	0.025018	0.68941	0.0072072	0.0055443	0.0089114	0.00044859	0.0026105	0.00035877	0.00023191	0.00027219	4.47E-05	9.79E-05	1.63E-05	1.40E-05	1.16E-06	1.87E-06	1.31E-06	7.64E-07	1.61E-06	4.19E-06	0.00043273	1.07E-06	3.59E-07	2.31E-06	1.66E-07	5.96E-07	7.17E-08	7.25E-08	8.85E-07	1.46E-08	3.16E-08	2.29E-10	1.73E-09	6.29E-11	7.51E-10	1.19E-11	1.32E-13	8.43E-13
r6-seawater-300.00-300.00-0.20-52.00-38.00-10.00.6o	1.03E-11	0.95294	300	0.92881	6.1663	8.07874	71.811702	0.92137	0.82033	0.47193	0.06151	0.024726	0.67988	0.0071573	0.0054859	0.0087523	0.00044861	0.0025665	0.00035784	0.00022887	0.00026792	4.47E-05	9.67E-05	1.62E-05	1.39E-05	1.16E-06	1.85E-06	1.31E-06	7.62E-07	1.60E-06	4.17E-06	0.0004198	1.05E-06	3.54E-07	2.28E-06	1.65E-07	5.92E-07	7.10E-08	7.23E-08	8.71E-07	1.45E-08	3.11E-08	2.30E-10	1.73E-09	6.33E-11	7.41E-10	1.19E-11	1.33E-13	8.39E-13
r6-seawater-300.00-300.00-0.20-52.00-44.00-4.00.6o	1.00E-14	0.95321	300	0.9903	5.6516	8.63837	66.440197	0.98267	0.87421	0.52253	0.066058	0.026641	0.5094	0.0074416	0.0063626	0.0097656	0.0012362	0.0028595	0.0001116	8.32E-05	9.85E-05	1.38E-05	0.00056113	8.99E-05	4.48E-06	9.86E-07	1.64E-06	4.29E-06	6.55E-07	5.51E-06	7.04E-06	0.00037716	6.71E-06	2.17E-06	2.53E-07	2.95E-07	1.91E-07	4.22E-07	3.89E-08	1.73E-06	2.41E-09	3.54E-09	4.37E-11	8.02E-09	3.90E-11	4.44E-10	1.89E-10	2.71E-13	4.21E-12
r6-seawater-300.00-300.00-0.20-52.00-37.00-11.00.6o	1.03E-11	0.9535	300	0.91956	6.1665	7.9894	72.683751	0.91216	0.81224	0.46451	0.060784	0.024442	0.67055	0.0071082	0.0054286	0.0085978	0.00044862	0.0025238	0.00035692	0.0002259	0.00026376	4.46E-05	9.55E-05	1.61E-05	1.38E-05	1.16E-06	1.84E-06	1.30E-06	7.60E-07	1.59E-06	4.16E-06	0.00040737	1.03E-06	3.49E-07	2.25E-06	1.64E-07	5.87E-07	7.03E-08	7.21E-08	8.57E-07	1.45E-08	3.06E-08	2.31E-10	1.72E-09	6.37E-11	7.31E-10	1.19E-11	1.33E-13	8.35E-13
r6-seawater-300.00-300.00-0.20-53.00-0.00-47.00.6o	1.19E-14	0.95867	300	0.68514	7.1567	5.84118	103.57242	0.67819	0.60485	0.29103	0.04192	0.017378	0.93459	0.0056626	0.0023589	0.0049888	1.57E-05	0.0015416	0.0030683	0.00086658	0.00091916	0.00041354	6.75E-06	1.37E-06	0.00010806	3.84E-07	5.02E-07	1.30E-07	2.28E-07	1.28E-07	3.67E-06	0.00021355	4.41E-08	1.77E-08	8.18E-05	1.04E-07	4.47E-06	4.13E-09	4.77E-07	3.06E-07	9.08E-07	1.04E-06	1.27E-08	5.29E-11	3.72E-10	2.72E-09	6.29E-14	7.41E-14	3.68E-14
r6-seawater-300.00-300.00-0.20-53.00-10.00-37.00.6o	1.03E-11	0.95304	300	0.73737	7.1515	6.35837	94.947253	0.73005	0.65065	0.32662	0.045781	0.018898	1.1397	0.0059715	0.0025222	0.0056843	1.57E-05	0.0017402	0.0031033	0.00093409	0.0010103	0.00041226	7.59E-06	1.47E-06	0.00011231	3.82E-07	5.23E-07	1.32E-07	2.31E-07	1.37E-07	3.82E-06	0.00028936	4.93E-08	1.90E-08	8.73E-05	1.04E-07	4.68E-06	4.28E-09	4.60E-07	3.46E-07	8.69E-07	1.13E-06	1.09E-08	5.53E-11	3.20E-10	2.99E-09	6.41E-14	6.61E-14	3.86E-14
r6-seawater-300.00-300.00-0.20-53.00-25.00-22.00.6o	1.03E-11	0.94305	300	0.83406	7.1452	7.31889	81.984263	0.82606	0.73527	0.39653	0.05307	0.021767	1.4944	0.0065212	0.0028103	0.0070789	1.57E-05	0.0021346	0.0031777	0.0010614	0.0011864	0.00041205	9.09E-06	1.63E-06	0.00012044	3.79E-07	5.62E-07	1.36E-07	2.37E-07	1.54E-07	4.04E-06	0.00045262	6.08E-08	2.18E-08	9.84E-05	1.05E-07	5.07E-06	4.62E-09	4.47E-07	4.20E-07	8.36E-07	1.32E-06	9.05E-09	5.86E-11	2.65E-10	3.49E-09	6.52E-14	5.76E-14	4.13E-14
r6-seawater-300.00-300.00-0.20-53.00-24.00-23.00.6o	1.03E-11	0.9438	300	0.82677	7.1456	7.24632	82.849243	0.81882	0.7289	0.39108	0.052515	0.021549	1.4683	0.0064807	0.0027891	0.0069689	1.57E-05	0.0021036	0.003172	0.0010518	0.0011729	0.00041203	8.98E-06	1.62E-06	0.00011983	3.79E-07	5.59E-07	1.36E-07	2.37E-07	1.53E-07	4.03E-06	0.00043917	5.98E-08	2.16E-08	9.75E-05	1.05E-07	5.04E-06	4.59E-09	4.48E-07	4.15E-07	8.38E-07	1.31E-06	9.15E-09	5.84E-11	2.68E-10	3.45E-09	6.52E-14	5.81E-14	4.11E-14
r6-seawater-300.00-300.00-0.20-53.00-23.00-24.00.6o	1.01E-14	0.94452	300	0.81962	7.1459	7.17512	83.714122	0.81172	0.72265	0.38577	0.05197	0.021335	1.4426	0.0064408	0.0027683	0.0068618	1.57E-05	0.0020735	0.0031664	0.0010423	0.0011597	0.00041201	8.87E-06	1.61E-06	0.00011923	3.79E-07	5.56E-07	1.35E-07	2.36E-07	1.51E-07	4.01E-06	0.00042615	5.89E-08	2.14E-08	9.67E-05	1.05E-07	5.01E-06	4.57E-09	4.48E-07	4.09E-07	8.39E-07	1.30E-06	9.26E-09	5.82E-11	2.71E-10	3.41E-09	6.51E-14	5.86E-14	4.09E-14
r6-seawater-300.00-300.00-0.20-53.00-22.00-25.00.6o	2.15E-14	0.94524	300	0.8126	7.1463	7.10526	84.578896	0.80475	0.71651	0.38057	0.051437	0.021125	1.4173	0.0064015	0.0027478	0.0067573	1.57E-05	0.002044	0.0031609	0.0010331	0.0011467	0.00041199	8.76E-06	1.60E-06	0.00011864	3.79E-07	5.54E-07	1.35E-07	2.36E-07	1.50E-07	4.00E-06	0.00041355	5.80E-08	2.12E-08	9.59E-05	1.04E-07	4.98E-06	4.54E-09	4.49E-07	4.04E-07	8.41E-07	1.28E-06	9.37E-09	5.79E-11	2.75E-10	3.38E-09	6.50E-14	5.91E-14	4.07E-14
r6-seawater-300.00-300.00-0.20-53.00-21.00-26.00.6o	1.91E-14	0.94595	300	0.80571	7.1467	7.03669	85.443565	0.79791	0.71048	0.3755	0.050914	0.020919	1.3924	0.0063628	0.0027275	0.0066555	1.57E-05	0.0020153	0.0031555	0.001024	0.001134	0.00041198	8.65E-06	1.59E-06	0.00011805	3.80E-07	5.51E-07	1.35E-07	2.36E-07	1.49E-07	3.98E-06	0.00040136	5.72E-08	2.10E-08	9.51E-05	1.04E-07	4.95E-06	4.51E-09	4.50E-07	3.98E-07	8.43E-07	1.27E-06	9.48E-09	5.77E-11	2.78E-10	3.34E-09	6.50E-14	5.96E-14	4.05E-14
r6-seawater-300.00-300.00-0.20-53.00-20.00-27.00.6o	1.03E-11	0.94664	300	0.79894	7.1472	6.96938	86.308127	0.79118	0.70456	0.37054	0.050402	0.020717	1.3679	0.0063246	0.0027076	0.0065562	1.57E-05	0.0019873	0.0031502	0.001015	0.0011216	0.00041197	8.55E-06	1.58E-06	0.00011748	3.80E-07	5.48E-07	1.35E-07	2.35E-07	1.48E-07	3.97E-06	0.00038955	5.64E-08	2.08E-08	9.43E-05	1.04E-07	4.92E-06	4.49E-09	4.50E-07	3.93E-07	8.45E-07	1.25E-06	9.60E-09	5.75E-11	2.81E-10	3.31E-09	6.49E-14	6.01E-14	4.04E-14
r6-seawater-300.00-300.00-0.20-53.00-2.00-45.00.6o	1.03E-11	0.95759	300	0.69494	7.1556	5.93823	101.84874	0.68792	0.61345	0.2976	0.04264	0.017662	0.97428	0.0057213	0.0023901	0.0051163	1.57E-05	0.0015781	0.0030742	0.00087911	0.00093597	0.00041318	6.91E-06	1.39E-06	0.00010884	3.83E-07	5.06E-07	1.30E-07	2.29E-07	1.30E-07	3.70E-06	0.00022722	4.50E-08	1.80E-08	8.28E-05	1.04E-07	4.51E-06	4.15E-09	4.73E-07	3.14E-07	8.98E-07	1.05E-06	1.23E-08	5.34E-11	3.60E-10	2.78E-09	6.32E-14	7.22E-14	3.72E-14
r6-seawater-300.00-300.00-0.20-53.00-1.00-46.00.6o	1.03E-11	0.95813	300	0.69	7.1562	5.88933	102.71067	0.68302	0.60912	0.29428	0.042277	0.017519	0.95437	0.0056918	0.0023744	0.0050519	1.57E-05	0.0015597	0.0030712	0.00087279	0.00092748	0.00041335	6.83E-06	1.38E-06	0.00010844	3.83E-07	5.04E-07	1.30E-07	2.28E-07	1.29E-07	3.68E-06	0.00022031	4.45E-08	1.79E-08	8.23E-05	1.04E-07	4.49E-06	4.14E-09	4.75E-07	3.10E-07	9.03E-07	1.04E-06	1.25E-08	5.32E-11	3.66E-10	2.75E-09	6.30E-14	7.31E-14	3.70E-14
r6-seawater-300.00-300.00-0.20-53.00-19.00-28.00.6o	2.07E-14	0.94732	300	0.79229	7.1476	6.9033	87.172491	0.78458	0.69874	0.3657	0.049899	0.020519	1.3437	0.006287	0.0026879	0.0064593	1.57E-05	0.0019599	0.0031451	0.0010063	0.0011094	0.00041197	8.44E-06	1.57E-06	0.00011692	3.80E-07	5.46E-07	1.34E-07	2.35E-07	1.47E-07	3.95E-06	0.00037811	5.56E-08	2.06E-08	9.35E-05	1.04E-07	4.90E-06	4.46E-09	4.51E-07	3.88E-07	8.47E-07	1.24E-06	9.72E-09	5.73E-11	2.85E-10	3.27E-09	6.48E-14	6.06E-14	4.02E-14
r6-seawater-300.00-300.00-0.20-53.00-17.00-30.00.6o	1.03E-11	0.94866	300	0.77934	7.1484	6.77467	88.901061	0.77172	0.68741	0.35633	0.048923	0.020135	1.2963	0.0062134	0.0026493	0.0062725	1.57E-05	0.0019071	0.003135	0.0009892	0.0010858	0.00041198	8.24E-06	1.54E-06	0.00011583	3.80E-07	5.40E-07	1.34E-07	2.34E-07	1.45E-07	3.92E-06	0.00035627	5.40E-08	2.02E-08	9.21E-05	1.04E-07	4.84E-06	4.42E-09	4.53E-07	3.78E-07	8.51E-07	1.21E-06	9.96E-09	5.68E-11	2.92E-10	3.21E-09	6.47E-14	6.17E-14	3.98E-14
r6-seawater-300.00-300.00-0.20-53.00-16.00-31.00.6o	1.03E-11	0.94931	300	0.77304	7.1488	6.71206	89.765174	0.76546	0.68189	0.35181	0.048449	0.019948	1.2731	0.0061774	0.0026305	0.0061825	1.57E-05	0.0018816	0.0031302	0.00098089	0.0010744	0.000412	8.14E-06	1.53E-06	0.0001153	3.81E-07	5.38E-07	1.34E-07	2.34E-07	1.44E-07	3.91E-06	0.00034585	5.33E-08	2.00E-08	9.13E-05	1.04E-07	4.82E-06	4.40E-09	4.54E-07	3.73E-07	8.53E-07	1.20E-06	1.01E-08	5.66E-11	2.96E-10	3.18E-09	6.46E-14	6.23E-14	3.96E-14
r6-seawater-300.00-300.00-0.20-53.00-15.00-32.00.6o	1.03E-11	0.94996	300	0.76684	7.1493	6.65054	90.629168	0.75931	0.67646	0.34738	0.047983	0.019765	1.2502	0.0061419	0.0026118	0.0060945	1.57E-05	0.0018567	0.0031254	0.00097274	0.0010631	0.00041202	8.05E-06	1.52E-06	0.00011478	3.81E-07	5.35E-07	1.33E-07	2.33E-07	1.42E-07	3.89E-06	0.00033573	5.26E-08	1.98E-08	9.06E-05	1.04E-07	4.79E-06	4.37E-09	4.55E-07	3.69E-07	8.55E-07	1.19E-06	1.02E-08	5.64E-11	3.00E-10	3.14E-09	6.45E-14	6.29E-14	3.94E-14
r6-seawater-300.00-300.00-0.20-53.00-14.00-33.00.6o	1.64E-14	0.95059	300	0.76075	7.1497	6.59008	91.493043	0.75326	0.67112	0.34305	0.047526	0.019585	1.2275	0.0061069	0.0025934	0.0060086	1.57E-05	0.0018323	0.0031208	0.00096473	0.0010522	0.00041205	7.95E-06	1.51E-06	0.00011427	3.81E-07	5.33E-07	1.33E-07	2.33E-07	1.41E-07	3.88E-06	0.00032591	5.19E-08	1.97E-08	8.99E-05	1.04E-07	4.77E-06	4.35E-09	4.56E-07	3.64E-07	8.58E-07	1.18E-06	1.03E-08	5.62E-11	3.04E-10	3.11E-09	6.44E-14	6.35E-14	3.93E-14
r6-seawater-300.00-300.00-0.20-53.00-13.00-34.00.6o	1.82E-14	0.95122	300	0.75475	7.1501	6.53067	92.356793	0.74731	0.66588	0.33881	0.047078	0.019409	1.2052	0.0060723	0.0025753	0.0059247	1.57E-05	0.0018085	0.0031162	0.00095686	0.0010414	0.00041209	7.86E-06	1.50E-06	0.00011376	3.81E-07	5.30E-07	1.33E-07	2.32E-07	1.40E-07	3.86E-06	0.00031637	5.12E-08	1.95E-08	8.93E-05	1.04E-07	4.74E-06	4.33E-09	4.57E-07	3.59E-07	8.60E-07	1.17E-06	1.05E-08	5.59E-11	3.08E-10	3.08E-09	6.44E-14	6.41E-14	3.91E-14
r6-seawater-300.00-300.00-0.20-53.00-12.00-35.00.6o	1.54E-14	0.95183	300	0.74886	7.1506	6.47226	93.220417	0.74146	0.66072	0.33466	0.046638	0.019236	1.1831	0.0060383	0.0025574	0.0058427	1.57E-05	0.0017852	0.0031118	0.00094913	0.0010308	0.00041214	7.77E-06	1.49E-06	0.00011327	3.81E-07	5.28E-07	1.33E-07	2.32E-07	1.39E-07	3.85E-06	0.00030711	5.06E-08	1.93E-08	8.86E-05	1.04E-07	4.72E-06	4.31E-09	4.58E-07	3.55E-07	8.63E-07	1.15E-06	1.06E-08	5.57E-11	3.12E-10	3.05E-09	6.43E-14	6.47E-14	3.89E-14
r6-seawater-300.00-300.00-0.20-53.00-11.00-36.00.6o	1.48E-14	0.95244	300	0.74307	7.1511	6.41484	94.083911	0.73571	0.65564	0.3306	0.046206	0.019065	1.1613	0.0060047	0.0025397	0.0057626	1.57E-05	0.0017624	0.0031075	0.00094154	0.0010205	0.0004122	7.68E-06	1.48E-06	0.00011279	3.82E-07	5.26E-07	1.33E-07	2.32E-07	1.38E-07	3.83E-06	0.00029811	4.99E-08	1.92E-08	8.80E-05	1.04E-07	4.70E-06	4.30E-09	4.59E-07	3.51E-07	8.66E-07	1.14E-06	1.08E-08	5.55E-11	3.16E-10	3.02E-09	6.42E-14	6.54E-14	3.87E-14
r6-seawater-300.00-300.00-0.20-53.00-18.00-29.00.6o	1.77E-14	0.948	300	0.78576	7.148	6.83841	88.036832	0.7781	0.69302	0.36096	0.049406	0.020325	1.3199	0.00625	0.0026685	0.0063648	1.57E-05	0.0019332	0.00314	0.00099766	0.0010975	0.00041197	8.34E-06	1.56E-06	0.00011637	3.80E-07	5.43E-07	1.34E-07	2.34E-07	1.46E-07	3.94E-06	0.00036702	5.48E-08	2.04E-08	9.28E-05	1.04E-07	4.87E-06	4.44E-09	4.52E-07	3.83E-07	8.49E-07	1.23E-06	9.84E-09	5.70E-11	2.88E-10	3.24E-09	6.48E-14	6.12E-14	4.00E-14
r6-seawater-300.00-300.00-0.20-53.00-26.00-21.00.6o	2.33E-14	0.9423	300	0.84148	7.1448	7.39288	81.119181	0.83343	0.74176	0.40211	0.053638	0.021991	1.5209	0.0065623	0.0028317	0.0071918	1.57E-05	0.0021663	0.0031835	0.0010712	0.0012002	0.00041208	9.21E-06	1.64E-06	0.00012106	3.79E-07	5.65E-07	1.36E-07	2.38E-07	1.55E-07	4.06E-06	0.00046654	6.17E-08	2.21E-08	9.92E-05	1.05E-07	5.10E-06	4.65E-09	4.47E-07	4.26E-07	8.35E-07	1.34E-06	8.94E-09	5.88E-11	2.62E-10	3.52E-09	6.53E-14	5.71E-14	4.15E-14
r6-seawater-300.00-300.00-0.20-52.00-36.00-12.00.6o	1.03E-11	0.95404	300	0.9105	6.1668	7.90201	73.555773	0.90315	0.80431	0.4573	0.060074	0.024164	0.66139	0.0070599	0.0053725	0.0084479	0.00044863	0.0024823	0.00035601	0.000223	0.00025971	4.46E-05	9.43E-05	1.60E-05	1.37E-05	1.16E-06	1.83E-06	1.30E-06	7.58E-07	1.57E-06	4.15E-06	0.00039543	1.01E-06	3.44E-07	2.22E-06	1.64E-07	5.83E-07	6.96E-08	7.19E-08	8.43E-07	1.45E-08	3.02E-08	2.33E-10	1.72E-09	6.41E-11	7.21E-10	1.19E-11	1.34E-13	8.31E-13
r6-seawater-300.00-300.00-0.20-52.00-34.00-14.00.6o	1.03E-11	0.95509	300	0.89293	6.1674	7.73281	75.299739	0.88569	0.78895	0.44344	0.058703	0.023626	0.6436	0.0069658	0.0052637	0.0081608	0.00044863	0.0024028	0.00035423	0.0002174	0.00025193	4.45E-05	9.21E-05	1.58E-05	1.36E-05	1.16E-06	1.81E-06	1.30E-06	7.54E-07	1.55E-06	4.13E-06	0.00037289	9.70E-07	3.34E-07	2.17E-06	1.62E-07	5.75E-07	6.83E-08	7.16E-08	8.17E-07	1.44E-08	2.92E-08	2.35E-10	1.71E-09	6.49E-11	7.03E-10	1.19E-11	1.34E-13	8.23E-13
r6-seawater-300.00-300.00-0.20-52.00-15.00-33.00.6o	1.51E-14	0.95094	300	0.75403	7.15	6.52709	92.461565	0.74659	0.66524	0.3383	0.047025	0.019388	1.2229	0.0060683	0.0025712	0.0059148	1.57E-05	0.0018056	0.003113	0.00095439	0.0010384	0.00041174	7.86E-06	1.51E-06	0.00011361	3.81E-07	5.30E-07	1.33E-07	2.32E-07	1.40E-07	3.86E-06	0.00032045	5.10E-08	1.94E-08	8.90E-05	1.03E-07	4.74E-06	4.32E-09	4.55E-07	3.59E-07	8.57E-07	1.16E-06	1.04E-08	5.60E-11	3.04E-10	3.08E-09	6.44E-14	6.34E-14	3.91E-14
r6-seawater-300.00-300.00-0.20-52.00-14.00-34.00.6o	1.03E-11	0.95156	300	0.74815	7.1504	6.4688	93.325332	0.74075	0.66009	0.33416	0.046586	0.019215	1.2008	0.0060343	0.0025534	0.005833	1.57E-05	0.0017824	0.0031086	0.00094668	0.0010279	0.00041178	7.77E-06	1.50E-06	0.00011311	3.81E-07	5.27E-07	1.33E-07	2.32E-07	1.39E-07	3.85E-06	0.00031117	5.04E-08	1.93E-08	8.84E-05	1.03E-07	4.71E-06	4.30E-09	4.56E-07	3.55E-07	8.59E-07	1.15E-06	1.05E-08	5.58E-11	3.08E-10	3.05E-09	6.43E-14	6.41E-14	3.89E-14
r6-seawater-300.00-300.00-0.20-52.00-13.00-35.00.6o	0	0.95216	300	0.74237	7.1509	6.41148	94.188975	0.73501	0.65503	0.33011	0.046154	0.019045	1.179	0.0060007	0.0025358	0.0057531	1.57E-05	0.0017597	0.0031042	0.00093911	0.0010176	0.00041183	7.68E-06	1.49E-06	0.00011263	3.81E-07	5.25E-07	1.33E-07	2.31E-07	1.38E-07	3.84E-06	0.00030215	4.97E-08	1.91E-08	8.77E-05	1.03E-07	4.69E-06	4.28E-09	4.57E-07	3.50E-07	8.62E-07	1.14E-06	1.06E-08	5.56E-11	3.12E-10	3.02E-09	6.42E-14	6.47E-14	3.87E-14
r6-seawater-300.00-300.00-0.20-52.00-12.00-36.00.6o	1.48E-14	0.95276	300	0.73668	7.1513	6.35513	95.05249	0.72936	0.65004	0.32615	0.045731	0.018878	1.1574	0.0059676	0.0025184	0.005675	1.57E-05	0.0017375	0.0030999	0.00093167	0.0010075	0.00041188	7.59E-06	1.48E-06	0.00011215	3.81E-07	5.23E-07	1.32E-07	2.31E-07	1.37E-07	3.82E-06	0.00029338	4.91E-08	1.90E-08	8.71E-05	1.03E-07	4.67E-06	4.26E-09	4.59E-07	3.46E-07	8.65E-07	1.13E-06	1.08E-08	5.53E-11	3.17E-10	2.99E-09	6.42E-14	6.53E-14	3.86E-14
r6-seawater-300.00-300.00-0.20-52.00-11.00-37.00.6o	1.03E-11	0.95336	300	0.73109	7.1518	6.2997	95.915873	0.72381	0.64514	0.32226	0.045315	0.018714	1.1361	0.0059349	0.0025012	0.0055986	1.57E-05	0.0017157	0.0030958	0.00092437	0.00099754	0.00041195	7.51E-06	1.47E-06	0.00011168	3.82E-07	5.20E-07	1.32E-07	2.31E-07	1.36E-07	3.81E-06	0.00028485	4.85E-08	1.88E-08	8.65E-05	1.03E-07	4.65E-06	4.25E-09	4.60E-07	3.42E-07	8.68E-07	1.12E-06	1.09E-08	5.51E-11	3.21E-10	2.96E-09	6.41E-14	6.60E-14	3.84E-14
r6-seawater-300.00-300.00-0.20-52.00-10.00-38.00.6o	1.35E-14	0.95394	300	0.72558	7.1523	6.24518	96.779103	0.71834	0.64032	0.31846	0.044906	0.018553	1.115	0.0059027	0.0024842	0.0055239	1.57E-05	0.0016945	0.0030918	0.00091719	0.00098781	0.00041202	7.42E-06	1.46E-06	0.00011122	3.82E-07	5.18E-07	1.32E-07	2.30E-07	1.35E-07	3.79E-06	0.00027656	4.79E-08	1.87E-08	8.58E-05	1.03E-07	4.62E-06	4.23E-09	4.61E-07	3.37E-07	8.71E-07	1.11E-06	1.11E-08	5.49E-11	3.25E-10	2.93E-09	6.40E-14	6.67E-14	3.82E-14
r6-seawater-300.00-300.00-0.20-52.00-1.00-47.00.6o	1.19E-14	0.9589	300	0.67975	7.157	5.79163	104.54139	0.67284	0.60013	0.28745	0.041526	0.017222	0.93362	0.0056304	0.0023405	0.0049196	1.57E-05	0.0015217	0.0030613	0.00085814	0.00090833	0.00041322	6.69E-06	1.37E-06	0.00010749	3.84E-07	4.99E-07	1.30E-07	2.27E-07	1.27E-07	3.66E-06	0.00021089	4.34E-08	1.76E-08	8.10E-05	1.04E-07	4.45E-06	4.10E-09	4.76E-07	3.02E-07	9.07E-07	1.02E-06	1.27E-08	5.28E-11	3.72E-10	2.70E-09	6.29E-14	7.39E-14	3.67E-14
r6-seawater-300.00-300.00-0.20-52.00-16.00-32.00.6o	1.65E-14	0.95032	300	0.76001	7.1495	6.58639	91.597675	0.75253	0.67048	0.34253	0.047473	0.019564	1.2452	0.0061028	0.0025893	0.0059985	1.57E-05	0.0018294	0.0031176	0.00096224	0.0010492	0.00041171	7.96E-06	1.52E-06	0.00011411	3.81E-07	5.32E-07	1.33E-07	2.33E-07	1.41E-07	3.88E-06	0.00033001	5.17E-08	1.96E-08	8.97E-05	1.03E-07	4.76E-06	4.34E-09	4.54E-07	3.64E-07	8.54E-07	1.17E-06	1.02E-08	5.62E-11	3.00E-10	3.11E-09	6.45E-14	6.28E-14	3.93E-14
r6-seawater-300.00-300.00-0.20-52.00-0.00-48.00.6o	1.03E-11	0.95942	300	0.67504	7.1576	5.74499	105.40299	0.66817	0.59599	0.28433	0.041181	0.017086	0.9142	0.005602	0.0023254	0.0048592	1.57E-05	0.0015044	0.0030586	0.00085217	0.00090034	0.00041343	6.61E-06	1.36E-06	0.00010713	3.84E-07	4.97E-07	1.29E-07	2.27E-07	1.26E-07	3.64E-06	0.00020445	4.30E-08	1.75E-08	8.05E-05	1.04E-07	4.43E-06	4.09E-09	4.79E-07	2.99E-07	9.12E-07	1.02E-06	1.29E-08	5.26E-11	3.78E-10	2.67E-09	6.27E-14	7.49E-14	3.65E-14
r6-seawater-300.00-300.00-0.20-51.00-8.00-41.00.6o	1.27E-14	0.95592	300	0.70379	7.154	6.03305	100.33668	0.69671	0.62121	0.30357	0.043295	0.017918	1.0506	0.0057743	0.002415	0.0052328	1.57E-05	0.0016113	0.0030732	0.00088742	0.00094806	0.00041199	7.09E-06	1.42E-06	0.00010931	3.82E-07	5.09E-07	1.31E-07	2.29E-07	1.32E-07	3.74E-06	0.00024938	4.56E-08	1.81E-08	8.33E-05	1.03E-07	4.53E-06	4.15E-09	4.65E-07	3.21E-07	8.80E-07	1.06E-06	1.16E-08	5.41E-11	3.40E-10	2.82E-09	6.36E-14	6.88E-14	3.76E-14
r6-seawater-300.00-300.00-0.20-51.00-7.00-42.00.6o	1.28E-14	0.95647	300	0.69871	7.1545	5.98283	101.19937	0.69166	0.61676	0.30013	0.04292	0.017771	1.0305	0.0057441	0.0023991	0.005166	1.57E-05	0.0015922	0.0030697	0.00088087	0.00093926	0.00041211	7.01E-06	1.41E-06	0.00010889	3.83E-07	5.07E-07	1.31E-07	2.29E-07	1.31E-07	3.72E-06	0.0002421	4.51E-08	1.80E-08	8.28E-05	1.03E-07	4.51E-06	4.14E-09	4.67E-07	3.17E-07	8.84E-07	1.06E-06	1.18E-08	5.38E-11	3.45E-10	2.80E-09	6.35E-14	6.96E-14	3.74E-14
r6-seawater-300.00-300.00-0.20-51.00-6.00-43.00.6o	1.03E-11	0.95701	300	0.69371	7.155	5.93337	102.06191	0.6867	0.61237	0.29677	0.042552	0.017626	1.0106	0.0057143	0.0023834	0.0051005	1.57E-05	0.0015735	0.0030663	0.00087444	0.00093062	0.00041224	6.93E-06	1.40E-06	0.00010848	3.83E-07	5.05E-07	1.30E-07	2.28E-07	1.30E-07	3.71E-06	0.000235	4.46E-08	1.78E-08	8.22E-05	1.03E-07	4.49E-06	4.13E-09	4.68E-07	3.14E-07	8.88E-07	1.05E-06	1.19E-08	5.36E-11	3.50E-10	2.77E-09	6.34E-14	7.03E-14	3.72E-14
r6-seawater-300.00-300.00-0.20-51.00-5.00-44.00.6o	1.00E-14	0.95755	300	0.68878	7.1556	5.88467	102.92427	0.68181	0.60805	0.29347	0.04219	0.017483	0.99094	0.0056848	0.0023679	0.0050364	1.57E-05	0.0015552	0.0030631	0.00086812	0.00092215	0.00041238	6.86E-06	1.39E-06	0.00010808	3.83E-07	5.03E-07	1.30E-07	2.28E-07	1.29E-07	3.69E-06	0.00022808	4.41E-08	1.77E-08	8.17E-05	1.03E-07	4.48E-06	4.11E-09	4.70E-07	3.10E-07	8.92E-07	1.04E-06	1.21E-08	5.34E-11	3.55E-10	2.75E-09	6.33E-14	7.12E-14	3.70E-14
r6-seawater-300.00-300.00-0.20-51.00-49.00-0.00.6o	1.03E-11	0.95167	300	1.0314	4.6994	8.86967	63.965982	1.0212	0.90053	0.55024	0.025261	0.02762	0.5155	0.002794	0.0067458	0.0038177	0.0012334	0.0030215	4.61E-06	9.99E-06	4.37E-06	1.55E-06	0.047133	0.0073702	5.10E-07	1.10E-07	1.86E-07	3.86E-05	2.70E-08	5.09E-05	6.39E-05	0.00041432	0.00056336	0.00017862	1.24E-09	2.62E-06	2.19E-08	3.40E-05	3.82E-08	1.68E-05	2.65E-10	4.80E-11	4.75E-12	7.26E-08	3.79E-11	4.78E-10	1.68E-07	2.38E-12	4.26E-10
r6-seawater-300.00-300.00-0.20-51.00-48.00-1.00.6o	1.00E-14	0.95226	300	1.0112	5.6506	8.83857	64.777463	1.0035	0.89246	0.54013	0.067717	0.027295	0.51206	0.0075481	0.0065183	0.010137	0.0012343	0.002962	0.00011213	8.57E-05	0.00010201	1.38E-05	0.0005783	9.14E-05	4.54E-06	9.84E-07	1.66E-06	4.31E-06	6.57E-07	5.62E-06	7.11E-06	0.00039317	6.88E-06	2.20E-06	2.60E-07	2.93E-07	1.94E-07	4.23E-07	3.84E-08	1.80E-06	2.38E-09	3.66E-09	4.28E-11	8.09E-09	3.83E-11	4.59E-10	1.89E-10	2.68E-13	4.25E-12
r6-seawater-300.00-300.00-0.20-51.00-47.00-2.00.6o	2.46E-13	0.95281	300	1.0001	5.6511	8.73172	65.652103	0.99241	0.88276	0.53074	0.066834	0.026947	0.50831	0.0074916	0.0064371	0.0099385	0.0012352	0.0029073	0.00011183	8.44E-05	0.00010018	1.38E-05	0.00056948	9.07E-05	4.51E-06	9.85E-07	1.65E-06	4.30E-06	6.55E-07	5.56E-06	7.07E-06	0.00038293	6.78E-06	2.18E-06	2.56E-07	2.93E-07	1.93E-07	4.22E-07	3.85E-08	1.77E-06	2.39E-09	3.59E-09	4.33E-11	8.05E-09	3.87E-11	4.51E-10	1.89E-10	2.70E-13	4.23E-12
r6-seawater-300.00-300.00-0.20-51.00-9.00-40.00.6o	1.03E-11	0.95537	300	0.70894	7.1535	6.08408	99.473838	0.70183	0.62573	0.30707	0.043675	0.018068	1.0708	0.0058048	0.0024311	0.0053011	1.57E-05	0.0016309	0.0030768	0.00089409	0.00095704	0.00041189	7.18E-06	1.43E-06	0.00010973	3.82E-07	5.11E-07	1.31E-07	2.29E-07	1.32E-07	3.75E-06	0.00025685	4.61E-08	1.82E-08	8.38E-05	1.03E-07	4.55E-06	4.17E-09	4.64E-07	3.25E-07	8.77E-07	1.07E-06	1.14E-08	5.43E-11	3.35E-10	2.85E-09	6.37E-14	6.80E-14	3.77E-14
r6-seawater-300.00-300.00-0.20-52.00-35.00-13.00.6o	1.03E-11	0.95457	300	0.90162	6.1671	7.8165	74.427769	0.89433	0.79655	0.45028	0.059381	0.023892	0.65241	0.0070124	0.0053176	0.0083023	0.00044863	0.002442	0.00035511	0.00022016	0.00025577	4.46E-05	9.32E-05	1.59E-05	1.37E-05	1.16E-06	1.82E-06	1.30E-06	7.56E-07	1.56E-06	4.14E-06	0.00038394	9.89E-07	3.39E-07	2.19E-06	1.63E-07	5.79E-07	6.90E-08	7.18E-08	8.30E-07	1.44E-08	2.97E-08	2.34E-10	1.71E-09	6.45E-11	7.12E-10	1.19E-11	1.34E-13	8.27E-13
r6-seawater-300.00-300.00-0.20-52.00-17.00-31.00.6o	1.03E-11	0.94969	300	0.76609	7.1491	6.64672	90.733667	0.75857	0.67581	0.34685	0.047928	0.019743	1.2678	0.0061377	0.0026076	0.0060841	1.57E-05	0.0018537	0.0031223	0.00097023	0.0010602	0.00041169	8.05E-06	1.53E-06	0.00011462	3.81E-07	5.35E-07	1.34E-07	2.33E-07	1.42E-07	3.89E-06	0.00033986	5.24E-08	1.98E-08	9.04E-05	1.03E-07	4.79E-06	4.36E-09	4.53E-07	3.68E-07	8.52E-07	1.19E-06	1.01E-08	5.64E-11	2.97E-10	3.14E-09	6.46E-14	6.23E-14	3.95E-14
r6-seawater-300.00-300.00-0.20-52.00-19.00-29.00.6o	1.73E-14	0.94839	300	0.77857	7.1483	6.77061	89.005304	0.77096	0.68674	0.35578	0.048866	0.020112	1.3139	0.0062092	0.002645	0.0062617	1.57E-05	0.001904	0.003132	0.00098665	0.0010828	0.00041166	8.25E-06	1.55E-06	0.00011568	3.80E-07	5.40E-07	1.34E-07	2.34E-07	1.45E-07	3.92E-06	0.00036045	5.38E-08	2.01E-08	9.18E-05	1.04E-07	4.84E-06	4.41E-09	4.51E-07	3.78E-07	8.47E-07	1.21E-06	9.86E-09	5.69E-11	2.89E-10	3.20E-09	6.47E-14	6.11E-14	3.98E-14
r6-seawater-300.00-300.00-0.20-52.00-33.00-15.00.6o	1.03E-11	0.95181	300	0.88322	6.4335	7.67598	76.32649	0.87586	0.78019	0.43562	0.057856	0.02332	0.85905	0.0069039	0.0047874	0.00799	0.00017952	0.0023579	0.00064789	0.00036215	0.00041795	8.17E-05	4.96E-05	8.56E-06	2.47E-05	8.53E-07	1.32E-06	7.03E-07	5.52E-07	8.30E-07	4.12E-06	0.00045175	4.81E-07	1.67E-07	6.65E-06	1.50E-07	1.05E-06	3.43E-08	1.23E-07	7.41E-07	4.53E-08	8.96E-08	6.41E-10	6.82E-10	9.60E-11	1.18E-09	2.87E-12	1.08E-13	3.64E-13
r6-seawater-300.00-300.00-0.20-52.00-32.00-16.00.6o	1.00E-14	0.94814	300	0.87372	6.6831	7.62575	77.372862	0.86618	0.77145	0.42789	0.056929	0.023016	1.0973	0.0068316	0.0042129	0.0078099	7.62E-05	0.0023136	0.0011383	0.00056168	0.00064445	0.00014428	2.77E-05	4.82E-06	4.34E-05	6.40E-07	9.81E-07	3.95E-07	4.11E-07	4.63E-07	4.12E-06	0.00050703	2.43E-07	8.48E-08	1.83E-05	1.36E-07	1.83E-06	1.75E-08	1.98E-07	6.49E-07	1.29E-07	2.46E-07	1.62E-09	2.89E-10	1.37E-10	1.84E-09	7.56E-13	8.67E-14	1.69E-13
r6-seawater-300.00-300.00-0.20-52.00-31.00-17.00.6o	1.03E-11	0.94458	300	0.86461	6.9045	7.57843	78.418915	0.85682	0.76291	0.42041	0.055931	0.02272	1.3292	0.006749	0.0036013	0.0076233	3.57E-05	0.0022707	0.0018713	0.00079325	0.00090328	0.00023882	1.65E-05	2.90E-06	7.14E-05	4.96E-07	7.55E-07	2.37E-07	3.17E-07	2.76E-07	4.11E-06	0.00052425	1.29E-07	4.54E-08	4.27E-05	1.22E-07	3.01E-06	9.44E-09	2.96E-07	5.52E-07	3.20E-07	5.76E-07	3.66E-09	1.35E-10	1.86E-10	2.61E-09	2.33E-13	7.07E-14	8.63E-14
r6-seawater-300.00-300.00-0.20-52.00-30.00-18.00.6o	1.03E-11	0.94113	300	0.85593	7.1127	7.53423	79.464388	0.84784	0.75454	0.41317	0.054828	0.022431	1.5548	0.0066517	0.0029651	0.0074257	1.75E-05	0.0022293	0.0029773	0.0010471	0.0011803	0.00038355	1.01E-05	1.79E-06	0.00011381	3.92E-07	5.91E-07	1.47E-07	2.47E-07	1.69E-07	4.09E-06	0.00050423	6.97E-08	2.47E-08	9.03E-05	1.07E-07	4.80E-06	5.15E-09	4.23E-07	4.52E-07	7.34E-07	1.22E-06	7.76E-09	6.60E-11	2.44E-10	3.46E-09	7.72E-14	5.77E-14	4.60E-14
r6-seawater-300.00-300.00-0.20-52.00-3.00-45.00.6o	1.03E-11	0.95784	300	0.68939	7.1559	5.88702	102.81761	0.68242	0.60858	0.29388	0.042234	0.017501	0.97282	0.0056883	0.0023712	0.0050441	1.57E-05	0.0015574	0.0030671	0.00087043	0.00092479	0.00041286	6.84E-06	1.39E-06	0.00010826	3.83E-07	5.03E-07	1.30E-07	2.28E-07	1.29E-07	3.69E-06	0.00022424	4.43E-08	1.78E-08	8.20E-05	1.04E-07	4.48E-06	4.13E-09	4.73E-07	3.10E-07	8.98E-07	1.04E-06	1.23E-08	5.33E-11	3.60E-10	2.75E-09	6.32E-14	7.21E-14	3.70E-14
r6-seawater-300.00-300.00-0.20-52.00-29.00-19.00.6o	2.83E-14	0.94127	300	0.84814	7.1443	7.46284	80.357188	0.84004	0.74758	0.40714	0.054148	0.022191	1.5655	0.0065992	0.0028483	0.0072937	1.57E-05	0.0021949	0.0031867	0.0010783	0.0012108	0.00041185	9.33E-06	1.66E-06	0.00012155	3.78E-07	5.67E-07	1.36E-07	2.38E-07	1.56E-07	4.08E-06	0.00048544	6.25E-08	2.22E-08	9.98E-05	1.05E-07	5.12E-06	4.67E-09	4.45E-07	4.31E-07	8.31E-07	1.35E-06	8.77E-09	5.91E-11	2.57E-10	3.56E-09	6.54E-14	5.62E-14	4.17E-14
r6-seawater-300.00-300.00-0.20-52.00-28.00-20.00.6o	1.03E-11	0.94204	300	0.84059	7.1447	7.38755	81.222461	0.83254	0.74098	0.40144	0.05357	0.021964	1.5386	0.0065575	0.0028266	0.0071782	1.57E-05	0.0021625	0.0031808	0.0010684	0.0011968	0.00041182	9.21E-06	1.64E-06	0.00012091	3.78E-07	5.64E-07	1.36E-07	2.38E-07	1.55E-07	4.06E-06	0.000471	6.15E-08	2.20E-08	9.89E-05	1.05E-07	5.09E-06	4.64E-09	4.46E-07	4.25E-07	8.33E-07	1.34E-06	8.87E-09	5.89E-11	2.60E-10	3.52E-09	6.53E-14	5.67E-14	4.15E-14
r6-seawater-300.00-300.00-0.20-52.00-18.00-30.00.6o	1.03E-11	0.94904	300	0.77228	7.1487	6.70812	89.869543	0.76471	0.68122	0.35127	0.048393	0.019926	1.2907	0.0061732	0.0026262	0.0061718	1.57E-05	0.0018785	0.0031271	0.00097837	0.0010713	0.00041167	8.15E-06	1.54E-06	0.00011515	3.80E-07	5.37E-07	1.34E-07	2.33E-07	1.43E-07	3.91E-06	0.00035	5.31E-08	1.99E-08	9.11E-05	1.03E-07	4.81E-06	4.38E-09	4.52E-07	3.73E-07	8.50E-07	1.20E-06	9.98E-09	5.67E-11	2.93E-10	3.17E-09	6.47E-14	6.17E-14	3.96E-14
r6-seawater-300.00-300.00-0.20-52.00-27.00-21.00.6o	2.52E-14	0.94279	300	0.83318	7.1451	7.31372	82.087638	0.82518	0.73451	0.39587	0.053004	0.021741	1.512	0.0065164	0.0028053	0.0070657	1.57E-05	0.0021308	0.0031749	0.0010586	0.001183	0.00041178	9.09E-06	1.63E-06	0.00012029	3.79E-07	5.62E-07	1.36E-07	2.37E-07	1.54E-07	4.04E-06	0.00045705	6.05E-08	2.18E-08	9.81E-05	1.05E-07	5.06E-06	4.61E-09	4.46E-07	4.20E-07	8.34E-07	1.32E-06	8.97E-09	5.87E-11	2.63E-10	3.48E-09	6.53E-14	5.71E-14	4.13E-14
r6-seawater-300.00-300.00-0.20-52.00-25.00-23.00.6o	1.03E-11	0.94426	300	0.81877	7.1459	7.17025	83.817693	0.81088	0.72191	0.38514	0.051907	0.021309	1.4603	0.0064362	0.0027635	0.0068492	1.57E-05	0.0020699	0.0031636	0.0010396	0.0011564	0.00041172	8.87E-06	1.61E-06	0.00011907	3.79E-07	5.56E-07	1.35E-07	2.36E-07	1.51E-07	4.01E-06	0.00043051	5.87E-08	2.13E-08	9.64E-05	1.04E-07	5.00E-06	4.55E-09	4.47E-07	4.09E-07	8.37E-07	1.29E-06	9.17E-09	5.82E-11	2.69E-10	3.41E-09	6.51E-14	5.81E-14	4.09E-14
r6-seawater-300.00-300.00-0.20-52.00-24.00-24.00.6o	1.03E-11	0.94498	300	0.81177	7.1463	7.10053	84.682572	0.80392	0.71578	0.37996	0.051375	0.0211	1.435	0.0063969	0.002743	0.0067451	1.57E-05	0.0020406	0.0031581	0.0010304	0.0011435	0.0004117	8.76E-06	1.60E-06	0.00011848	3.79E-07	5.53E-07	1.35E-07	2.36E-07	1.50E-07	4.00E-06	0.00041788	5.78E-08	2.11E-08	9.56E-05	1.04E-07	4.97E-06	4.53E-09	4.48E-07	4.03E-07	8.38E-07	1.28E-06	9.28E-09	5.80E-11	2.72E-10	3.37E-09	6.51E-14	5.85E-14	4.07E-14
r6-seawater-300.00-300.00-0.20-52.00-23.00-25.00.6o	1.00E-14	0.94568	300	0.80489	7.1466	7.0321	85.547347	0.79709	0.70976	0.3749	0.050853	0.020894	1.41	0.0063583	0.0027229	0.0066436	1.57E-05	0.0020119	0.0031527	0.0010213	0.0011308	0.00041168	8.65E-06	1.59E-06	0.0001179	3.79E-07	5.50E-07	1.35E-07	2.35E-07	1.49E-07	3.98E-06	0.00040566	5.70E-08	2.09E-08	9.48E-05	1.04E-07	4.94E-06	4.50E-09	4.48E-07	3.98E-07	8.40E-07	1.26E-06	9.39E-09	5.78E-11	2.75E-10	3.34E-09	6.50E-14	5.90E-14	4.05E-14
r6-seawater-300.00-300.00-0.20-52.00-22.00-26.00.6o	1.91E-14	0.94637	300	0.79813	7.147	6.96493	86.412018	0.79038	0.70385	0.36995	0.050342	0.020693	1.3855	0.0063202	0.002703	0.0065445	1.57E-05	0.001984	0.0031474	0.0010124	0.0011184	0.00041167	8.55E-06	1.58E-06	0.00011733	3.80E-07	5.48E-07	1.35E-07	2.35E-07	1.48E-07	3.97E-06	0.00039382	5.62E-08	2.07E-08	9.40E-05	1.04E-07	4.92E-06	4.48E-09	4.49E-07	3.93E-07	8.42E-07	1.25E-06	9.50E-09	5.75E-11	2.79E-10	3.30E-09	6.50E-14	5.95E-14	4.04E-14
r6-seawater-300.00-300.00-0.20-52.00-21.00-27.00.6o	1.03E-11	0.94706	300	0.7915	7.1475	6.89897	87.276585	0.78379	0.69805	0.36512	0.04984	0.020496	1.3613	0.0062826	0.0026834	0.0064479	1.57E-05	0.0019567	0.0031422	0.0010037	0.0011063	0.00041166	8.45E-06	1.57E-06	0.00011677	3.80E-07	5.45E-07	1.34E-07	2.35E-07	1.47E-07	3.95E-06	0.00038235	5.54E-08	2.05E-08	9.33E-05	1.04E-07	4.89E-06	4.45E-09	4.50E-07	3.88E-07	8.43E-07	1.24E-06	9.62E-09	5.73E-11	2.82E-10	3.27E-09	6.49E-14	6.01E-14	4.02E-14
r6-seawater-300.00-300.00-0.20-52.00-20.00-28.00.6o	1.99E-14	0.94773	300	0.78498	7.1479	6.83421	88.141043	0.77732	0.69234	0.3604	0.049348	0.020302	1.3374	0.0062456	0.0026641	0.0063537	1.57E-05	0.00193	0.0031371	0.00099508	0.0010944	0.00041166	8.35E-06	1.56E-06	0.00011622	3.80E-07	5.42E-07	1.34E-07	2.34E-07	1.46E-07	3.94E-06	0.00037123	5.46E-08	2.03E-08	9.25E-05	1.04E-07	4.86E-06	4.43E-09	4.50E-07	3.83E-07	8.45E-07	1.22E-06	9.74E-09	5.71E-11	2.86E-10	3.24E-09	6.48E-14	6.06E-14	4.00E-14
r6-seawater-300.00-300.00-0.20-52.00-2.00-46.00.6o	1.03E-11	0.95837	300	0.68454	7.1564	5.83896	103.6796	0.67759	0.60432	0.29063	0.041877	0.017361	0.95315	0.0056592	0.0023557	0.0049812	1.57E-05	0.0015394	0.0030641	0.00086423	0.00091648	0.00041303	6.77E-06	1.38E-06	0.00010787	3.83E-07	5.01E-07	1.30E-07	2.28E-07	1.28E-07	3.67E-06	0.00021749	4.39E-08	1.77E-08	8.15E-05	1.04E-07	4.46E-06	4.11E-09	4.74E-07	3.06E-07	9.02E-07	1.03E-06	1.25E-08	5.31E-11	3.66E-10	2.72E-09	6.30E-14	7.30E-14	3.69E-14
r6-seawater-300.00-300.00-0.20-52.00-26.00-22.00.6o	1.03E-11	0.94353	300	0.82591	7.1455	7.2413	82.952716	0.81796	0.72815	0.39044	0.05245	0.021523	1.4859	0.006476	0.0027842	0.0069561	1.57E-05	0.0021	0.0031692	0.001049	0.0011695	0.00041175	8.98E-06	1.62E-06	0.00011968	3.79E-07	5.59E-07	1.36E-07	2.37E-07	1.53E-07	4.03E-06	0.00044356	5.96E-08	2.15E-08	9.72E-05	1.04E-07	5.03E-06	4.58E-09	4.47E-07	4.14E-07	8.35E-07	1.31E-06	9.07E-09	5.84E-11	2.66E-10	3.44E-09	6.52E-14	5.76E-14	4.11E-14
r6-seawater-300.00-300.00-0.20-53.00-27.00-20.00.6o	1.03E-11	0.94153	300	0.84905	7.1444	7.46832	80.253999	0.84094	0.74838	0.40783	0.054217	0.022218	1.5478	0.0066041	0.0028534	0.0073076	1.57E-05	0.0021988	0.0031893	0.0010812	0.0012144	0.00041212	9.33E-06	1.65E-06	0.0001217	3.78E-07	5.68E-07	1.36E-07	2.38E-07	1.56E-07	4.07E-06	0.00048093	6.27E-08	2.23E-08	0.00010011	1.05E-07	5.13E-06	4.68E-09	4.46E-07	4.32E-07	8.34E-07	1.36E-06	8.84E-09	5.91E-11	2.59E-10	3.56E-09	6.53E-14	5.67E-14	4.17E-14
r6-seawater-300.00-300.00-0.20-53.00-28.00-19.00.6o	2.75E-14	0.94075	300	0.85676	7.144	7.54527	79.388718	0.84861	0.75512	0.41369	0.054808	0.022451	1.5752	0.0066466	0.0028755	0.0074266	1.57E-05	0.0022322	0.0031953	0.0010914	0.0012288	0.00041216	9.45E-06	1.67E-06	0.00012234	3.78E-07	5.71E-07	1.36E-07	2.39E-07	1.58E-07	4.09E-06	0.00049583	6.38E-08	2.25E-08	0.00010101	1.06E-07	5.16E-06	4.71E-09	4.46E-07	4.38E-07	8.33E-07	1.37E-06	8.74E-09	5.93E-11	2.56E-10	3.60E-09	6.54E-14	5.62E-14	4.19E-14
r6-seawater-300.00-300.00-0.20-53.00-29.00-18.00.6o	2.75E-14	0.93996	300	0.86463	7.1436	7.62376	78.52334	0.85642	0.76199	0.4197	0.055413	0.022689	1.603	0.0066897	0.0028979	0.0075489	1.57E-05	0.0022665	0.0032014	0.0011017	0.0012435	0.0004122	9.57E-06	1.68E-06	0.000123	3.78E-07	5.74E-07	1.37E-07	2.39E-07	1.59E-07	4.10E-06	0.00051125	6.48E-08	2.28E-08	0.00010193	1.06E-07	5.19E-06	4.74E-09	4.46E-07	4.44E-07	8.32E-07	1.39E-06	8.65E-09	5.95E-11	2.53E-10	3.64E-09	6.54E-14	5.58E-14	4.21E-14
r6-seawater-300.00-300.00-0.20-54.00-37.00-9.00.6o	1.00E-14	0.95118	300	0.9599	6.166	8.37824	69.013963	0.95227	0.84748	0.49716	0.063961	0.025687	0.70509	0.0073207	0.0056805	0.0092803	0.00044691	0.0027122	0.00036144	0.00023939	0.00028262	4.48E-05	0.00010084	1.65E-05	1.43E-05	1.16E-06	1.89E-06	1.31E-06	7.66E-07	1.64E-06	4.23E-06	0.00045943	1.10E-06	3.64E-07	2.38E-06	1.65E-07	6.07E-07	7.17E-08	7.16E-08	9.21E-07	1.44E-08	3.29E-08	2.23E-10	1.74E-09	6.12E-11	7.78E-10	1.19E-11	1.30E-13	8.51E-13
r6-seawater-300.00-300.00-0.20-54.00-36.00-10.00.6o	1.00E-14	0.95178	300	0.94997	6.1663	8.28221	69.886099	0.9424	0.83881	0.48904	0.063176	0.02538	0.6952	0.0072687	0.0056192	0.0091101	0.00044693	0.0026653	0.00036048	0.00023617	0.00027807	4.48E-05	9.96E-05	1.64E-05	1.42E-05	1.16E-06	1.88E-06	1.31E-06	7.64E-07	1.63E-06	4.22E-06	0.00044539	1.08E-06	3.58E-07	2.35E-06	1.64E-07	6.03E-07	7.10E-08	7.14E-08	9.06E-07	1.44E-08	3.24E-08	2.24E-10	1.74E-09	6.16E-11	7.67E-10	1.19E-11	1.30E-13	8.47E-13
r6-seawater-300.00-300.00-0.20-54.00-35.00-11.00.6o	1.00E-14	0.95106	300	0.93981	6.2573	8.19625	70.807579	0.93225	0.82986	0.48072	0.062355	0.025063	0.76246	0.0072133	0.0054163	0.0089339	0.00032693	0.0026172	0.00044224	0.00027935	0.00032791	5.51E-05	7.99E-05	1.33E-05	1.73E-05	1.04E-06	1.68E-06	1.06E-06	6.86E-07	1.31E-06	4.21E-06	0.00046857	8.39E-07	2.81E-07	3.43E-06	1.60E-07	7.36E-07	5.59E-08	8.59E-08	8.69E-07	2.13E-08	4.70E-08	3.18E-10	1.27E-09	7.08E-11	9.09E-10	7.31E-12	1.21E-13	6.38E-13
r6-seawater-300.00-300.00-0.20-54.00-34.00-12.00.6o	1.00E-14	0.94713	300	0.92884	6.5333	8.134	71.854307	0.92112	0.81991	0.47156	0.061355	0.024712	1.0205	0.0071412	0.0048232	0.0087278	0.00012649	0.0025643	0.00082629	0.00046569	0.00054392	0.00010334	4.20E-05	7.03E-06	3.22E-05	7.58E-07	1.21E-06	5.61E-07	4.96E-07	6.87E-07	4.20E-06	0.00055739	4.02E-07	1.35E-07	1.08E-05	1.46E-07	1.37E-06	2.71E-08	1.49E-07	7.71E-07	6.94E-08	1.47E-07	8.96E-10	4.90E-10	1.06E-10	1.53E-09	1.67E-12	9.60E-14	2.74E-13
r6-seawater-300.00-300.00-0.20-54.00-33.00-13.00.6o	1.00E-14	0.94332	300	0.9183	6.7667	8.07518	72.900688	0.91037	0.81021	0.4627	0.060299	0.02437	1.2711	0.0070605	0.0041944	0.0085173	5.68E-05	0.0025132	0.0013973	0.00068726	0.00079755	0.00017575	2.44E-05	4.11E-06	5.44E-05	5.79E-07	9.16E-07	3.27E-07	3.76E-07	3.98E-07	4.20E-06	0.00060265	2.10E-07	7.13E-08	2.71E-05	1.33E-07	2.31E-06	1.44E-08	2.32E-07	6.67E-07	1.84E-07	3.71E-07	2.13E-09	2.20E-10	1.47E-10	2.27E-09	4.81E-13	7.80E-14	1.34E-13
r6-seawater-300.00-300.00-0.20-54.00-32.00-14.00.6o	1.00E-14	0.93964	300	0.90819	6.978	8.01958	73.94652	0.9	0.80073	0.45414	0.05917	0.024038	1.5145	0.0069691	0.0035407	0.0083003	2.75E-05	0.0024639	0.0022427	0.00093625	0.0010776	0.00028419	1.49E-05	2.52E-06	8.73E-05	4.54E-07	7.13E-07	2.01E-07	2.93E-07	2.42E-07	4.18E-06	0.00060511	1.14E-07	3.90E-08	5.97E-05	1.19E-07	3.70E-06	7.91E-09	3.38E-07	5.60E-07	4.33E-07	8.19E-07	4.60E-09	1.06E-10	1.96E-10	3.10E-09	1.56E-13	6.40E-14	7.05E-14
r6-seawater-300.00-300.00-0.20-54.00-31.00-15.00.6o	1.00E-14	0.93689	300	0.89872	7.1422	7.96075	74.958073	0.89027	0.79176	0.44614	0.058045	0.023725	1.7012	0.0068746	0.0029967	0.0080894	1.57E-05	0.0024178	0.0032294	0.0011484	0.0013097	0.00041264	1.01E-05	1.73E-06	0.00012591	3.77E-07	5.88E-07	1.38E-07	2.41E-07	1.64E-07	4.17E-06	0.0005739	6.97E-08	2.40E-08	0.00010611	1.07E-07	5.33E-06	4.89E-09	4.46E-07	4.71E-07	8.30E-07	1.46E-06	8.34E-09	6.04E-11	2.44E-10	3.82E-09	6.56E-14	5.45E-14	4.29E-14
r6-seawater-300.00-300.00-0.20-54.00-38.00-8.00.6o	1.00E-14	0.95058	300	0.97004	6.1656	8.47652	68.141798	0.96236	0.85635	0.5055	0.064765	0.026002	0.71518	0.0073736	0.0057432	0.0094558	0.00044689	0.0027606	0.00036241	0.00024269	0.0002873	4.49E-05	0.00010217	1.66E-05	1.43E-05	1.16E-06	1.90E-06	1.31E-06	7.68E-07	1.66E-06	4.24E-06	0.00047406	1.13E-06	3.69E-07	2.42E-06	1.66E-07	6.12E-07	7.25E-08	7.18E-08	9.37E-07	1.45E-08	3.34E-08	2.22E-10	1.75E-09	6.08E-11	7.89E-10	1.19E-11	1.29E-13	8.55E-13
r6-seawater-300.00-300.00-0.20-54.00-30.00-16.00.6o	1.00E-14	0.93775	300	0.89018	7.1426	7.87537	75.823756	0.8818	0.78431	0.43946	0.057383	0.023465	1.6714	0.0068285	0.0029728	0.0079524	1.57E-05	0.0023795	0.0032229	0.0011371	0.0012936	0.00041259	9.96E-06	1.71E-06	0.0001252	3.77E-07	5.84E-07	1.37E-07	2.41E-07	1.63E-07	4.15E-06	0.00055615	6.85E-08	2.37E-08	0.00010511	1.07E-07	5.30E-06	4.85E-09	4.46E-07	4.64E-07	8.31E-07	1.44E-06	8.43E-09	6.02E-11	2.46E-10	3.77E-09	6.55E-14	5.50E-14	4.27E-14
r6-seawater-300.00-300.00-0.20-54.00-29.00-17.00.6o	1.00E-14	0.93859	300	0.88181	7.1429	7.79175	76.689341	0.87349	0.777	0.43295	0.056736	0.02321	1.6421	0.0067832	0.0029493	0.0078192	1.57E-05	0.0023422	0.0032165	0.0011261	0.0012778	0.00041254	9.83E-06	1.70E-06	0.00012451	3.78E-07	5.81E-07	1.37E-07	2.40E-07	1.62E-07	4.14E-06	0.00053904	6.73E-08	2.34E-08	0.00010412	1.06E-07	5.26E-06	4.82E-09	4.46E-07	4.58E-07	8.32E-07	1.43E-06	8.52E-09	6.00E-11	2.49E-10	3.73E-09	6.55E-14	5.54E-14	4.25E-14
r6-seawater-300.00-300.00-0.20-54.00-28.00-18.00.6o	1.00E-14	0.93941	300	0.87362	7.1433	7.70984	77.554829	0.86534	0.76984	0.42661	0.056104	0.022961	1.6133	0.0067386	0.0029261	0.0076896	1.57E-05	0.002306	0.0032103	0.0011153	0.0012623	0.0004125	9.70E-06	1.69E-06	0.00012383	3.78E-07	5.78E-07	1.37E-07	2.40E-07	1.60E-07	4.12E-06	0.00052252	6.61E-08	2.31E-08	0.00010316	1.06E-07	5.23E-06	4.78E-09	4.46E-07	4.51E-07	8.33E-07	1.41E-06	8.62E-09	5.97E-11	2.52E-10	3.69E-09	6.54E-14	5.58E-14	4.23E-14
r6-seawater-300.00-300.00-0.20-54.00-27.00-19.00.6o	1.00E-14	0.94022	300	0.86558	7.1437	7.62958	78.420218	0.85736	0.76282	0.42043	0.055485	0.022718	1.585	0.0066948	0.0029033	0.0075636	1.57E-05	0.0022707	0.0032041	0.0011047	0.0012472	0.00041246	9.57E-06	1.68E-06	0.00012316	3.78E-07	5.75E-07	1.37E-07	2.39E-07	1.59E-07	4.10E-06	0.00050659	6.51E-08	2.29E-08	0.00010222	1.06E-07	5.20E-06	4.75E-09	4.47E-07	4.45E-07	8.34E-07	1.39E-06	8.72E-09	5.95E-11	2.55E-10	3.65E-09	6.54E-14	5.63E-14	4.21E-14
r6-seawater-300.00-300.00-0.20-54.00-26.00-20.00.6o	1.00E-14	0.94102	300	0.8577	7.1441	7.55091	79.285507	0.84953	0.75593	0.4144	0.054879	0.022479	1.5572	0.0066516	0.0028808	0.0074409	1.57E-05	0.0022363	0.003198	0.0010943	0.0012324	0.00041242	9.45E-06	1.67E-06	0.0001225	3.78E-07	5.72E-07	1.36E-07	2.39E-07	1.58E-07	4.09E-06	0.0004912	6.40E-08	2.26E-08	0.0001013	1.06E-07	5.17E-06	4.72E-09	4.47E-07	4.39E-07	8.35E-07	1.38E-06	8.82E-09	5.93E-11	2.58E-10	3.61E-09	6.53E-14	5.67E-14	4.19E-14
r6-seawater-300.00-300.00-0.20-54.00-25.00-21.00.6o	1.00E-14	0.9418	300	0.84997	7.1445	7.4738	80.150695	0.84185	0.74918	0.40852	0.054286	0.022246	1.5299	0.0066091	0.0028586	0.0073216	1.57E-05	0.0022028	0.0031921	0.0010841	0.0012179	0.00041239	9.33E-06	1.65E-06	0.00012185	3.79E-07	5.69E-07	1.36E-07	2.38E-07	1.56E-07	4.07E-06	0.00047634	6.30E-08	2.24E-08	0.00010039	1.06E-07	5.13E-06	4.69E-09	4.47E-07	4.33E-07	8.36E-07	1.36E-06	8.92E-09	5.90E-11	2.61E-10	3.57E-09	6.53E-14	5.72E-14	4.17E-14
r6-seawater-300.00-300.00-0.20-54.00-24.00-22.00.6o	1.00E-14	0.94257	300	0.84238	7.1448	7.3982	81.015782	0.83432	0.74255	0.40279	0.053705	0.022018	1.503	0.0065672	0.0028368	0.0072053	1.57E-05	0.0021701	0.0031862	0.0010741	0.0012038	0.00041236	9.21E-06	1.64E-06	0.00012122	3.79E-07	5.66E-07	1.36E-07	2.38E-07	1.55E-07	4.06E-06	0.00046199	6.20E-08	2.21E-08	9.95E-05	1.05E-07	5.10E-06	4.66E-09	4.48E-07	4.27E-07	8.38E-07	1.34E-06	9.02E-09	5.88E-11	2.64E-10	3.53E-09	6.52E-14	5.76E-14	4.15E-14
r6-seawater-300.00-300.00-0.20-54.00-23.00-23.00.6o	1.00E-14	0.94332	300	0.83494	7.1452	7.32406	81.880766	0.82693	0.73604	0.39719	0.053137	0.021794	1.4765	0.006526	0.0028153	0.0070921	1.57E-05	0.0021383	0.0031804	0.0010642	0.0011899	0.00041233	9.09E-06	1.63E-06	0.0001206	3.79E-07	5.63E-07	1.36E-07	2.37E-07	1.54E-07	4.04E-06	0.00044811	6.10E-08	2.19E-08	9.86E-05	1.05E-07	5.07E-06	4.63E-09	4.48E-07	4.21E-07	8.39E-07	1.33E-06	9.13E-09	5.86E-11	2.67E-10	3.49E-09	6.52E-14	5.81E-14	4.13E-14
r6-seawater-300.00-300.00-0.20-54.00-3.00-43.00.6o	1.00E-14	0.95622	300	0.71088	7.1542	6.09222	99.155512	0.70374	0.62742	0.30837	0.043814	0.018124	1.0165	0.0058158	0.0024417	0.0053262	1.57E-05	0.0016382	0.0030879	0.0009012	0.00096526	0.00041319	7.15E-06	1.42E-06	0.00011025	3.83E-07	5.13E-07	1.31E-07	2.30E-07	1.33E-07	3.74E-06	0.00024497	4.67E-08	1.84E-08	8.47E-05	1.04E-07	4.58E-06	4.21E-09	4.70E-07	3.26E-07	8.91E-07	1.09E-06	1.19E-08	5.40E-11	3.49E-10	2.86E-09	6.34E-14	7.06E-14	3.77E-14
r6-seawater-300.00-300.00-0.20-54.00-22.00-24.00.6o	1.00E-14	0.94406	300	0.82764	7.1456	7.25133	82.745646	0.81968	0.72966	0.39173	0.05258	0.021575	1.4504	0.0064854	0.0027941	0.0069819	1.57E-05	0.0021073	0.0031748	0.0010546	0.0011763	0.00041231	8.98E-06	1.62E-06	0.00011998	3.79E-07	5.60E-07	1.36E-07	2.37E-07	1.53E-07	4.02E-06	0.00043469	6.01E-08	2.17E-08	9.78E-05	1.05E-07	5.04E-06	4.60E-09	4.49E-07	4.15E-07	8.41E-07	1.31E-06	9.24E-09	5.83E-11	2.71E-10	3.45E-09	6.51E-14	5.86E-14	4.11E-14
r6-seawater-300.00-300.00-0.20-54.00-39.00-7.00.6o	1.00E-14	0.94995	300	0.98042	6.1653	8.57712	67.269604	0.97269	0.86541	0.5141	0.065589	0.026325	0.72548	0.0074274	0.0058072	0.009637	0.00044686	0.0028104	0.00036339	0.00024608	0.00029211	4.49E-05	0.00010352	1.67E-05	1.44E-05	1.16E-06	1.92E-06	1.31E-06	7.70E-07	1.67E-06	4.26E-06	0.00048932	1.15E-06	3.75E-07	2.45E-06	1.67E-07	6.17E-07	7.32E-08	7.20E-08	9.53E-07	1.45E-08	3.40E-08	2.20E-10	1.75E-09	6.04E-11	8.00E-10	1.19E-11	1.29E-13	8.59E-13
r6-seawater-300.00-300.00-0.20-54.00-40.00-6.00.6o	1.00E-14	0.94932	300	0.99104	6.165	8.68013	66.39738	0.98325	0.87468	0.52295	0.066434	0.026657	0.736	0.0074823	0.0058726	0.009824	0.00044683	0.0028619	0.00036439	0.00024955	0.00029706	4.49E-05	0.00010492	1.68E-05	1.46E-05	1.16E-06	1.93E-06	1.32E-06	7.72E-07	1.69E-06	4.27E-06	0.00050523	1.18E-06	3.81E-07	2.48E-06	1.68E-07	6.22E-07	7.39E-08	7.21E-08	9.70E-07	1.45E-08	3.46E-08	2.19E-10	1.76E-09	6.00E-11	8.12E-10	1.19E-11	1.28E-13	8.64E-13
r6-seawater-300.00-300.00-0.20-55.00-12.00-33.00.6o	1.00E-14	0.94987	300	0.77456	7.1491	6.71989	89.555942	0.76697	0.68321	0.35289	0.048561	0.019993	1.2372	0.0061859	0.0026391	0.0062038	1.57E-05	0.0018877	0.0031364	0.00098605	0.0010805	0.00041268	8.13E-06	1.53E-06	0.00011562	3.81E-07	5.39E-07	1.34E-07	2.34E-07	1.44E-07	3.90E-06	0.0003373	5.37E-08	2.01E-08	9.19E-05	1.04E-07	4.83E-06	4.42E-09	4.57E-07	3.74E-07	8.60E-07	1.21E-06	1.03E-08	5.65E-11	3.02E-10	3.18E-09	6.45E-14	6.36E-14	3.96E-14
r6-seawater-300.00-300.00-0.20-55.00-11.00-34.00.6o	1.00E-14	0.95051	300	0.76834	7.1496	6.65812	90.41966	0.76079	0.67777	0.34844	0.048093	0.019809	1.2142	0.0061502	0.0026203	0.0061154	1.57E-05	0.0018627	0.0031317	0.00097785	0.0010693	0.00041272	8.03E-06	1.52E-06	0.0001151	3.81E-07	5.37E-07	1.33E-07	2.34E-07	1.43E-07	3.88E-06	0.00032723	5.30E-08	2.00E-08	9.12E-05	1.04E-07	4.81E-06	4.40E-09	4.58E-07	3.69E-07	8.63E-07	1.20E-06	1.05E-08	5.63E-11	3.06E-10	3.15E-09	6.44E-14	6.42E-14	3.94E-14
r6-seawater-300.00-300.00-0.20-55.00-10.00-35.00.6o	1.00E-14	0.95115	300	0.76222	7.15	6.59743	91.28323	0.75472	0.67241	0.34409	0.047635	0.019629	1.1915	0.0061151	0.0026018	0.0060291	1.57E-05	0.0018382	0.0031272	0.0009698	0.0010582	0.00041277	7.94E-06	1.51E-06	0.00011459	3.81E-07	5.34E-07	1.33E-07	2.33E-07	1.41E-07	3.87E-06	0.00031745	5.23E-08	1.98E-08	9.05E-05	1.04E-07	4.78E-06	4.38E-09	4.59E-07	3.65E-07	8.65E-07	1.19E-06	1.06E-08	5.60E-11	3.10E-10	3.12E-09	6.43E-14	6.49E-14	3.93E-14
r6-seawater-300.00-300.00-0.20-55.00-1.00-44.00.6o	1.00E-14	0.95652	300	0.71152	7.1545	6.09488	99.048909	0.70438	0.62799	0.30881	0.043861	0.018143	0.99782	0.0058194	0.0024452	0.0053347	1.57E-05	0.0016406	0.0030919	0.00090365	0.0009681	0.00041366	7.14E-06	1.42E-06	0.00011043	3.83E-07	5.13E-07	1.31E-07	2.30E-07	1.33E-07	3.73E-06	0.00024083	4.69E-08	1.85E-08	8.49E-05	1.05E-07	4.58E-06	4.22E-09	4.72E-07	3.26E-07	8.96E-07	1.09E-06	1.21E-08	5.39E-11	3.53E-10	2.86E-09	6.33E-14	7.16E-14	3.77E-14
r6-seawater-300.00-300.00-0.20-55.00-0.00-45.00.6o	1.00E-14	0.95708	300	0.70633	7.1551	6.04344	99.910945	0.69923	0.62343	0.30528	0.043477	0.017992	0.97726	0.0057887	0.0024289	0.0052658	1.57E-05	0.0016209	0.0030886	0.00089696	0.00095906	0.00041382	7.05E-06	1.41E-06	0.00011001	3.83E-07	5.11E-07	1.31E-07	2.30E-07	1.32E-07	3.72E-06	0.0002334	4.64E-08	1.84E-08	8.44E-05	1.05E-07	4.56E-06	4.21E-09	4.74E-07	3.22E-07	9.00E-07	1.08E-06	1.23E-08	5.37E-11	3.59E-10	2.83E-09	6.32E-14	7.25E-14	3.75E-14
r6-seawater-300.00-300.00-0.20-54.00-9.00-37.00.6o	1.00E-14	0.95272	300	0.74378	7.1512	6.41817	93.978625	0.7364	0.65625	0.33109	0.046257	0.019086	1.1433	0.0060086	0.0025436	0.0057721	1.57E-05	0.0017652	0.0031108	0.00094401	0.0010234	0.00041257	7.67E-06	1.48E-06	0.00011295	3.82E-07	5.26E-07	1.32E-07	2.32E-07	1.38E-07	3.83E-06	0.00029398	5.01E-08	1.93E-08	8.82E-05	1.04E-07	4.71E-06	4.31E-09	4.61E-07	3.51E-07	8.70E-07	1.15E-06	1.09E-08	5.54E-11	3.20E-10	3.03E-09	6.41E-14	6.61E-14	3.87E-14
r6-seawater-300.00-300.00-0.20-54.00-8.00-38.00.6o	1.00E-14	0.95332	300	0.73807	7.1517	6.36159	94.841813	0.73074	0.65125	0.32711	0.045832	0.018918	1.1216	0.0059754	0.0025261	0.0056936	1.57E-05	0.0017429	0.0031067	0.00093655	0.0010132	0.00041265	7.58E-06	1.47E-06	0.00011248	3.82E-07	5.24E-07	1.32E-07	2.31E-07	1.37E-07	3.81E-06	0.00028525	4.95E-08	1.91E-08	8.76E-05	1.04E-07	4.68E-06	4.29E-09	4.62E-07	3.46E-07	8.73E-07	1.14E-06	1.11E-08	5.52E-11	3.24E-10	3.00E-09	6.40E-14	6.68E-14	3.85E-14
r6-seawater-300.00-300.00-0.20-54.00-4.00-42.00.6o	1.00E-14	0.95566	300	0.71614	7.1537	6.14437	98.293091	0.70897	0.63204	0.31197	0.044204	0.018278	1.0372	0.0058469	0.0024581	0.0053965	1.57E-05	0.0016582	0.0030914	0.00090801	0.00097447	0.00041306	7.23E-06	1.43E-06	0.00011067	3.83E-07	5.15E-07	1.31E-07	2.30E-07	1.33E-07	3.75E-06	0.00025261	4.72E-08	1.85E-08	8.52E-05	1.04E-07	4.60E-06	4.22E-09	4.68E-07	3.30E-07	8.87E-07	1.10E-06	1.17E-08	5.43E-11	3.43E-10	2.88E-09	6.36E-14	6.98E-14	3.78E-14
r6-seawater-300.00-300.00-0.20-54.00-7.00-39.00.6o	1.00E-14	0.95392	300	0.73245	7.1522	6.30595	95.704858	0.72516	0.64633	0.3232	0.045414	0.018754	1.1002	0.0059426	0.0025088	0.0056169	1.57E-05	0.001721	0.0031027	0.00092921	0.0010032	0.00041273	7.49E-06	1.46E-06	0.00011201	3.82E-07	5.22E-07	1.32E-07	2.31E-07	1.36E-07	3.80E-06	0.00027675	4.89E-08	1.90E-08	8.70E-05	1.04E-07	4.66E-06	4.27E-09	4.63E-07	3.42E-07	8.76E-07	1.13E-06	1.12E-08	5.50E-11	3.29E-10	2.97E-09	6.39E-14	6.75E-14	3.84E-14
r6-seawater-300.00-300.00-0.20-54.00-5.00-41.00.6o	1.00E-14	0.95508	300	0.72149	7.1532	6.19736	97.430506	0.71428	0.63673	0.31564	0.0446	0.018434	1.058	0.0058784	0.0024748	0.0054683	1.57E-05	0.0016787	0.003095	0.00091495	0.00098386	0.00041294	7.32E-06	1.44E-06	0.00011111	3.82E-07	5.17E-07	1.32E-07	2.30E-07	1.34E-07	3.77E-06	0.00026044	4.78E-08	1.87E-08	8.58E-05	1.04E-07	4.62E-06	4.24E-09	4.66E-07	3.34E-07	8.83E-07	1.11E-06	1.15E-08	5.45E-11	3.38E-10	2.91E-09	6.37E-14	6.90E-14	3.80E-14
r6-seawater-300.00-300.00-0.20-54.00-46.00-0.00.6o	1.00E-14	0.94948	300	1.0713	4.6983	9.24979	61.082208	1.0609	0.93485	0.58441	0.026426	0.028866	0.54233	0.0028664	0.0070326	0.0040859	0.0012312	0.0032217	4.66E-06	1.05E-05	4.64E-06	1.56E-06	0.049518	0.0075504	5.23E-07	1.10E-07	1.91E-07	3.88E-05	2.72E-08	5.26E-05	6.48E-05	0.0004651	0.00060118	0.00018631	1.31E-09	2.64E-06	2.25E-08	3.48E-05	3.81E-08	1.80E-05	2.64E-10	5.11E-11	4.59E-12	7.35E-08	3.65E-11	5.06E-10	1.68E-07	2.33E-12	4.33E-10
r6-seawater-300.00-300.00-0.20-54.00-45.00-1.00.6o	1.00E-14	0.95012	300	1.0498	5.6496	9.21253	61.893655	1.0418	0.92612	0.57322	0.0708	0.028512	0.53849	0.0077426	0.0067907	0.010839	0.001232	0.0031554	0.00011321	9.02E-05	0.0001084	1.39E-05	0.00060725	9.36E-05	4.65E-06	9.82E-07	1.70E-06	4.33E-06	6.62E-07	5.80E-06	7.21E-06	0.00044063	7.34E-06	2.30E-06	2.73E-07	2.95E-07	2.00E-07	4.33E-07	3.82E-08	1.92E-06	2.37E-09	3.89E-09	4.14E-11	8.18E-09	3.69E-11	4.85E-10	1.89E-10	2.62E-13	4.33E-12
r6-seawater-300.00-300.00-0.20-54.00-44.00-2.00.6o	1.00E-14	0.95072	300	1.0378	5.65	9.09648	62.76835	1.0299	0.91563	0.56282	0.069837	0.028131	0.5343	0.0076823	0.0067027	0.010617	0.0012329	0.0030945	0.00011289	8.87E-05	0.00010636	1.39E-05	0.00059765	9.29E-05	4.62E-06	9.83E-07	1.69E-06	4.33E-06	6.60E-07	5.74E-06	7.17E-06	0.00042854	7.22E-06	2.27E-06	2.69E-07	2.95E-07	1.98E-07	4.31E-07	3.84E-08	1.88E-06	2.38E-09	3.82E-09	4.18E-11	8.15E-09	3.73E-11	4.76E-10	1.89E-10	2.63E-13	4.30E-12
r6-seawater-300.00-300.00-0.20-54.00-43.00-3.00.6o	1.00E-14	0.9513	300	1.026	5.6505	8.98334	63.643061	1.0182	0.90539	0.55274	0.068898	0.027761	0.53026	0.0076232	0.006617	0.010404	0.0012338	0.0030356	0.00011259	8.73E-05	0.00010439	1.39E-05	0.0005883	9.21E-05	4.58E-06	9.84E-07	1.68E-06	4.32E-06	6.59E-07	5.69E-06	7.14E-06	0.000417	7.10E-06	2.25E-06	2.65E-07	2.95E-07	1.97E-07	4.29E-07	3.86E-08	1.84E-06	2.39E-09	3.75E-09	4.23E-11	8.11E-09	3.77E-11	4.68E-10	1.89E-10	2.65E-13	4.28E-12
r6-seawater-300.00-300.00-0.20-54.00-42.00-4.00.6o	1.00E-14	0.95187	300	1.0146	5.6509	8.873	64.517788	1.0068	0.89539	0.54297	0.067985	0.0274	0.52635	0.0075653	0.0065333	0.010197	0.0012347	0.0029785	0.00011229	8.60E-05	0.00010249	1.39E-05	0.00057918	9.14E-05	4.55E-06	9.85E-07	1.67E-06	4.31E-06	6.58E-07	5.63E-06	7.10E-06	0.00040597	6.99E-06	2.23E-06	2.61E-07	2.96E-07	1.95E-07	4.28E-07	3.88E-08	1.81E-06	2.40E-09	3.68E-09	4.27E-11	8.08E-09	3.81E-11	4.60E-10	1.89E-10	2.67E-13	4.25E-12
r6-seawater-300.00-300.00-0.20-54.00-41.00-5.00.6o	1.00E-14	0.94866	300	1.0019	6.1647	8.78563	65.525126	0.99405	0.88416	0.53207	0.067301	0.026997	0.74675	0.0075382	0.0059395	0.010017	0.00044679	0.0029149	0.0003654	0.00025311	0.00030216	4.50E-05	0.00010635	1.69E-05	1.47E-05	1.16E-06	1.94E-06	1.32E-06	7.75E-07	1.71E-06	4.29E-06	0.00052185	1.20E-06	3.87E-07	2.52E-06	1.69E-07	6.27E-07	7.47E-08	7.23E-08	9.87E-07	1.46E-08	3.52E-08	2.18E-10	1.76E-09	5.96E-11	8.24E-10	1.19E-11	1.28E-13	8.68E-13
r6-seawater-300.00-300.00-0.20-54.00-6.00-40.00.6o	1.00E-14	0.9545	300	0.72693	7.1527	6.25121	96.567763	0.71968	0.64149	0.31938	0.045003	0.018592	1.079	0.0059103	0.0024917	0.0055418	1.57E-05	0.0016996	0.0030988	0.00092201	0.00099344	0.00041283	7.40E-06	1.45E-06	0.00011156	3.82E-07	5.19E-07	1.32E-07	2.31E-07	1.35E-07	3.78E-06	0.00026849	4.84E-08	1.88E-08	8.64E-05	1.04E-07	4.64E-06	4.26E-09	4.65E-07	3.38E-07	8.80E-07	1.12E-06	1.14E-08	5.47E-11	3.33E-10	2.94E-09	6.38E-14	6.83E-14	3.82E-14
r6-seawater-300.00-300.00-0.20-54.00-21.00-25.00.6o	1.00E-14	0.94479	300	0.82048	7.146	7.17999	83.61042	0.81257	0.72339	0.3864	0.052034	0.02136	1.4248	0.0064455	0.0027732	0.0068744	1.57E-05	0.002077	0.0031692	0.0010451	0.0011631	0.0004123	8.87E-06	1.61E-06	0.00011938	3.79E-07	5.57E-07	1.35E-07	2.37E-07	1.51E-07	4.01E-06	0.00042171	5.91E-08	2.15E-08	9.70E-05	1.05E-07	5.01E-06	4.58E-09	4.49E-07	4.10E-07	8.42E-07	1.30E-06	9.35E-09	5.81E-11	2.74E-10	3.42E-09	6.50E-14	5.91E-14	4.09E-14
r6-seawater-300.00-300.00-0.20-54.00-20.00-26.00.6o	1.00E-14	0.94551	300	0.81344	7.1464	7.10998	84.475087	0.80558	0.71724	0.38119	0.0515	0.02115	1.3995	0.0064061	0.0027526	0.0067696	1.57E-05	0.0020475	0.0031638	0.0010358	0.00115	0.00041228	8.76E-06	1.60E-06	0.00011879	3.80E-07	5.54E-07	1.35E-07	2.36E-07	1.50E-07	3.99E-06	0.00040915	5.83E-08	2.12E-08	9.62E-05	1.05E-07	4.99E-06	4.55E-09	4.50E-07	4.04E-07	8.44E-07	1.29E-06	9.46E-09	5.79E-11	2.77E-10	3.38E-09	6.50E-14	5.96E-14	4.07E-14
r6-seawater-300.00-300.00-0.20-54.00-2.00-44.00.6o	1.00E-14	0.95678	300	0.70569	7.1548	6.04089	100.01777	0.69859	0.62287	0.30485	0.043431	0.017973	0.99607	0.0057851	0.0024254	0.0052575	1.57E-05	0.0016185	0.0030846	0.00089451	0.00095623	0.00041333	7.06E-06	1.41E-06	0.00010983	3.83E-07	5.11E-07	1.31E-07	2.29E-07	1.32E-07	3.72E-06	0.00023753	4.62E-08	1.83E-08	8.41E-05	1.04E-07	4.56E-06	4.20E-09	4.71E-07	3.22E-07	8.95E-07	1.08E-06	1.21E-08	5.38E-11	3.54E-10	2.83E-09	6.33E-14	7.15E-14	3.75E-14
r6-seawater-300.00-300.00-0.20-53.00-43.00-4.00.6o	1.00E-14	0.95255	300	1.0023	5.6513	8.75412	65.479011	0.99457	0.88466	0.53258	0.067008	0.027015	0.51779	0.0075028	0.0064468	0.0099773	0.0012355	0.002918	0.00011194	8.46E-05	0.00010048	1.38E-05	0.00057003	9.06E-05	4.51E-06	9.86E-07	1.65E-06	4.30E-06	6.56E-07	5.57E-06	7.07E-06	0.00039122	6.84E-06	2.20E-06	2.57E-07	2.95E-07	1.93E-07	4.25E-07	3.88E-08	1.77E-06	2.41E-09	3.61E-09	4.32E-11	8.05E-09	3.85E-11	4.52E-10	1.89E-10	2.69E-13	4.23E-12
r6-seawater-300.00-300.00-0.20-53.00-42.00-5.00.6o	1.00E-14	0.95188	300	0.99085	5.8347	8.6553	66.396884	0.98319	0.87468	0.52296	0.066316	0.026657	0.5862	0.0074687	0.006229	0.0098067	0.00086004	0.002862	0.00017045	0.00012403	0.00014738	2.11E-05	0.00030851	4.94E-05	6.82E-06	1.04E-06	1.74E-06	2.82E-06	6.95E-07	3.62E-06	5.89E-06	0.00042563	3.63E-06	1.18E-06	5.76E-07	2.43E-07	2.92E-07	2.28E-07	4.88E-08	1.42E-06	4.61E-09	8.03E-09	7.78E-11	4.67E-09	4.56E-11	5.54E-10	7.03E-11	2.08E-13	2.39E-12
r6-seawater-300.00-300.00-0.20-53.00-41.00-6.00.6o	1.03E-11	0.94997	300	0.97933	6.1651	8.56706	67.360312	0.9716	0.86446	0.51319	0.065502	0.026291	0.72747	0.0074218	0.0057991	0.0096179	0.00044767	0.0028052	0.000363	0.00024547	0.00029131	4.49E-05	0.0001033	1.67E-05	1.44E-05	1.16E-06	1.92E-06	1.32E-06	7.71E-07	1.67E-06	4.25E-06	0.00048968	1.16E-06	3.78E-07	2.44E-06	1.68E-07	6.16E-07	7.39E-08	7.26E-08	9.50E-07	1.46E-08	3.39E-08	2.22E-10	1.75E-09	6.08E-11	7.97E-10	1.19E-11	1.30E-13	8.60E-13
r6-seawater-300.00-300.00-0.20-53.00-40.00-7.00.6o	1.03E-11	0.95059	300	0.96898	6.1654	8.4667	68.232504	0.9613	0.85542	0.50462	0.06468	0.025969	0.71715	0.007368	0.0057352	0.0094373	0.0004477	0.0027555	0.00036202	0.0002421	0.00028651	4.48E-05	0.00010195	1.66E-05	1.43E-05	1.16E-06	1.90E-06	1.31E-06	7.69E-07	1.66E-06	4.24E-06	0.00047443	1.13E-06	3.73E-07	2.41E-06	1.67E-07	6.11E-07	7.31E-08	7.24E-08	9.34E-07	1.46E-08	3.33E-08	2.23E-10	1.75E-09	6.12E-11	7.86E-10	1.19E-11	1.30E-13	8.56E-13
r6-seawater-300.00-300.00-0.20-53.00-4.00-43.00.6o	1.03E-11	0.95649	300	0.70505	7.1545	6.03831	100.12432	0.69796	0.62232	0.30442	0.043386	0.017955	1.0145	0.0057815	0.0024219	0.0052492	1.57E-05	0.0016161	0.0030806	0.0008921	0.00095346	0.00041287	7.07E-06	1.41E-06	0.00010965	3.83E-07	5.10E-07	1.31E-07	2.29E-07	1.32E-07	3.73E-06	0.00024157	4.60E-08	1.82E-08	8.38E-05	1.04E-07	4.55E-06	4.18E-09	4.69E-07	3.21E-07	8.90E-07	1.07E-06	1.19E-08	5.39E-11	3.49E-10	2.83E-09	6.34E-14	7.05E-14	3.75E-14
r6-seawater-300.00-300.00-0.20-53.00-39.00-8.00.6o	6.27E-14	0.95119	300	0.95885	6.1657	8.36866	69.104667	0.95124	0.84657	0.4963	0.063878	0.025655	0.70705	0.0073152	0.0056728	0.0092623	0.00044772	0.0027073	0.00036105	0.00023881	0.00028186	4.48E-05	0.00010063	1.65E-05	1.42E-05	1.16E-06	1.89E-06	1.31E-06	7.67E-07	1.64E-06	4.22E-06	0.00045981	1.11E-06	3.67E-07	2.38E-06	1.66E-07	6.06E-07	7.24E-08	7.22E-08	9.18E-07	1.45E-08	3.28E-08	2.25E-10	1.74E-09	6.16E-11	7.75E-10	1.19E-11	1.31E-13	8.51E-13
r6-seawater-300.00-300.00-0.20-53.00-38.00-9.00.6o	1.03E-11	0.95179	300	0.94895	6.166	8.27285	69.976801	0.94139	0.83792	0.48821	0.063096	0.025348	0.69715	0.0072634	0.0056116	0.0090927	0.00044774	0.0026605	0.0003601	0.0002356	0.00027733	4.48E-05	9.93E-05	1.64E-05	1.41E-05	1.16E-06	1.88E-06	1.31E-06	7.65E-07	1.63E-06	4.21E-06	0.00044578	1.09E-06	3.62E-07	2.35E-06	1.66E-07	6.02E-07	7.17E-08	7.20E-08	9.03E-07	1.45E-08	3.23E-08	2.26E-10	1.74E-09	6.21E-11	7.64E-10	1.19E-11	1.31E-13	8.47E-13
r6-seawater-300.00-300.00-0.20-53.00-44.00-3.00.6o	1.00E-14	0.952	300	1.0134	5.6508	8.8615	64.604301	1.0057	0.89441	0.54202	0.067895	0.027365	0.52155	0.0075595	0.0065283	0.010177	0.0012346	0.002973	0.00011224	8.59E-05	0.00010233	1.39E-05	0.00057889	9.14E-05	4.55E-06	9.85E-07	1.66E-06	4.31E-06	6.57E-07	5.62E-06	7.10E-06	0.00040166	6.95E-06	2.22E-06	2.61E-07	2.95E-07	1.95E-07	4.26E-07	3.86E-08	1.80E-06	2.39E-09	3.67E-09	4.27E-11	8.08E-09	3.81E-11	4.60E-10	1.89E-10	2.67E-13	4.25E-12
r6-seawater-300.00-300.00-0.20-53.00-37.00-10.00.6o	1.03E-11	0.95237	300	0.93927	6.1663	8.17921	70.848907	0.93176	0.82946	0.48035	0.062332	0.025049	0.68745	0.0072124	0.0055517	0.0089282	0.00044776	0.0026151	0.00035915	0.00023247	0.00027292	4.47E-05	9.81E-05	1.63E-05	1.40E-05	1.16E-06	1.86E-06	1.31E-06	7.63E-07	1.61E-06	4.20E-06	0.00043232	1.06E-06	3.56E-07	2.32E-06	1.65E-07	5.97E-07	7.10E-08	7.18E-08	8.88E-07	1.45E-08	3.17E-08	2.27E-10	1.73E-09	6.25E-11	7.54E-10	1.19E-11	1.31E-13	8.43E-13
r6-seawater-300.00-300.00-0.20-53.00-35.00-12.00.6o	1.03E-11	0.95349	300	0.92051	6.1668	7.99811	72.593037	0.91311	0.81307	0.46527	0.060858	0.024471	0.66862	0.0071132	0.0054357	0.0086137	0.00044779	0.0025282	0.0003573	0.00022643	0.00026446	4.47E-05	9.57E-05	1.61E-05	1.39E-05	1.16E-06	1.84E-06	1.30E-06	7.59E-07	1.59E-06	4.17E-06	0.00040695	1.02E-06	3.46E-07	2.26E-06	1.63E-07	5.88E-07	6.96E-08	7.15E-08	8.60E-07	1.44E-08	3.07E-08	2.30E-10	1.72E-09	6.33E-11	7.34E-10	1.19E-11	1.32E-13	8.35E-13
r6-seawater-300.00-300.00-0.20-53.00-34.00-13.00.6o	1.03E-11	0.95145	300	0.91057	6.3479	7.92698	73.567053	0.90312	0.80421	0.45721	0.060029	0.02416	0.81256	0.0070551	0.0050931	0.0084409	0.00024019	0.0024818	0.0005383	0.00031988	0.00037228	6.75E-05	6.25E-05	1.06E-05	2.08E-05	9.41E-07	1.48E-06	8.58E-07	6.13E-07	1.04E-06	4.16E-06	0.00046182	6.31E-07	2.15E-07	4.83E-06	1.55E-07	8.82E-07	4.36E-08	1.03E-07	8.02E-07	3.14E-08	6.56E-08	4.56E-10	9.21E-10	8.28E-11	1.04E-09	4.52E-12	1.14E-13	4.78E-13
r6-seawater-300.00-300.00-0.20-53.00-33.00-14.00.6o	1.03E-11	0.94765	300	0.90037	6.6092	7.87108	74.613663	0.89275	0.7949	0.4488	0.059068	0.023834	1.0603	0.006983	0.0045109	0.0082487	9.78E-05	0.0024334	0.00097188	0.0005128	0.0005936	0.00012237	3.40E-05	5.81E-06	3.75E-05	6.96E-07	1.09E-06	4.70E-07	4.51E-07	5.62E-07	4.16E-06	0.00053283	3.12E-07	1.07E-07	1.41E-05	1.41E-07	1.59E-06	2.18E-08	1.72E-07	7.07E-07	9.52E-08	1.91E-07	1.21E-09	3.75E-10	1.21E-10	1.68E-09	1.12E-12	9.12E-14	2.15E-13
r6-seawater-300.00-300.00-0.20-53.00-32.00-15.00.6o	1.03E-11	0.94398	300	0.89058	6.8356	7.81829	75.659783	0.88272	0.7858	0.44068	0.058046	0.023516	1.3012	0.0069018	0.0038921	0.0080513	4.50E-05	0.0023867	0.0016172	0.00073938	0.00084994	0.00020489	2.01E-05	3.45E-06	6.23E-05	5.36E-07	8.31E-07	2.79E-07	3.45E-07	3.31E-07	4.15E-06	0.00056326	1.65E-07	5.69E-08	3.41E-05	1.27E-07	2.64E-06	1.17E-08	2.62E-07	6.08E-07	2.43E-07	4.63E-07	2.79E-09	1.72E-10	1.65E-10	2.44E-09	3.34E-13	7.43E-14	1.07E-13
r6-seawater-300.00-300.00-0.20-53.00-31.00-16.00.6o	3.17E-14	0.94041	300	0.88121	7.0448	7.76863	76.705509	0.87307	0.77691	0.43281	0.056937	0.023207	1.5354	0.006808	0.0032482	0.0078453	2.20E-05	0.0023415	0.0025809	0.00099106	0.001129	0.00032969	1.23E-05	2.13E-06	9.95E-05	4.22E-07	6.49E-07	1.72E-07	2.69E-07	2.03E-07	4.14E-06	0.00055383	8.94E-08	3.11E-08	7.34E-05	1.13E-07	4.21E-06	6.40E-09	3.78E-07	5.04E-07	5.63E-07	1.00E-06	5.97E-09	8.39E-11	2.19E-10	3.28E-09	1.10E-13	6.08E-14	5.70E-14
r6-seawater-300.00-300.00-0.20-53.00-30.00-17.00.6o	1.03E-11	0.93915	300	0.87265	7.1433	7.70385	77.657864	0.86438	0.769	0.42586	0.05603	0.022932	1.6313	0.0067335	0.0029206	0.0076745	1.57E-05	0.0023017	0.0032076	0.0011123	0.0012585	0.00041224	9.70E-06	1.69E-06	0.00012367	3.78E-07	5.77E-07	1.37E-07	2.39E-07	1.60E-07	4.12E-06	0.00052723	6.59E-08	2.31E-08	0.00010287	1.06E-07	5.22E-06	4.77E-09	4.45E-07	4.50E-07	8.31E-07	1.40E-06	8.55E-09	5.98E-11	2.50E-10	3.68E-09	6.55E-14	5.54E-14	4.23E-14
r6-seawater-300.00-300.00-0.20-53.00-3.00-44.00.6o	1.18E-14	0.95704	300	0.69996	7.155	5.98788	100.98661	0.6929	0.61785	0.30097	0.04301	0.017807	0.99434	0.0057512	0.0024059	0.005182	1.57E-05	0.0015969	0.0030773	0.00088554	0.00094463	0.00041302	6.99E-06	1.40E-06	0.00010924	3.83E-07	5.08E-07	1.31E-07	2.29E-07	1.31E-07	3.71E-06	0.0002343	4.55E-08	1.81E-08	8.33E-05	1.04E-07	4.53E-06	4.17E-09	4.71E-07	3.18E-07	8.94E-07	1.06E-06	1.21E-08	5.37E-11	3.54E-10	2.80E-09	6.33E-14	7.14E-14	3.73E-14
r6-seawater-300.00-300.00-0.20-53.00-36.00-11.00.6o	1.03E-11	0.95293	300	0.92979	6.1666	8.08765	71.720986	0.92233	0.82118	0.47271	0.061587	0.024756	0.67794	0.0071624	0.0054931	0.0087686	0.00044777	0.002571	0.00035822	0.00022942	0.00026863	4.47E-05	9.69E-05	1.62E-05	1.39E-05	1.16E-06	1.85E-06	1.30E-06	7.61E-07	1.60E-06	4.18E-06	0.00041938	1.04E-06	3.51E-07	2.29E-06	1.64E-07	5.93E-07	7.03E-08	7.17E-08	8.74E-07	1.44E-08	3.12E-08	2.29E-10	1.73E-09	6.29E-11	7.44E-10	1.19E-11	1.32E-13	8.39E-13
r6-seawater-300.00-300.00-0.20-53.00-45.00-2.00.6o	1.00E-14	0.95144	300	1.0249	5.6504	8.97157	63.729608	1.0171	0.90439	0.55176	0.068806	0.027725	0.52544	0.0076174	0.0066118	0.010383	0.0012337	0.0030298	0.00011253	8.72E-05	0.00010423	1.39E-05	0.00058798	9.21E-05	4.58E-06	9.84E-07	1.68E-06	4.32E-06	6.59E-07	5.68E-06	7.14E-06	0.00041259	7.06E-06	2.24E-06	2.65E-07	2.94E-07	1.96E-07	4.28E-07	3.84E-08	1.84E-06	2.38E-09	3.74E-09	4.23E-11	8.12E-09	3.77E-11	4.68E-10	1.89E-10	2.66E-13	4.28E-12
r6-seawater-300.00-300.00-0.20-53.00-46.00-1.00.6o	4.90E-13	0.95086	300	1.0366	5.6499	9.08441	62.855022	1.0287	0.9146	0.56181	0.069742	0.028094	0.52947	0.0076764	0.0066975	0.010596	0.0012328	0.0030886	0.00011284	8.86E-05	0.00010619	1.39E-05	0.00059731	9.29E-05	4.61E-06	9.83E-07	1.69E-06	4.33E-06	6.60E-07	5.74E-06	7.17E-06	0.00042401	7.18E-06	2.26E-06	2.69E-07	2.94E-07	1.98E-07	4.29E-07	3.83E-08	1.88E-06	2.37E-09	3.81E-09	4.19E-11	8.15E-09	3.73E-11	4.76E-10	1.89E-10	2.64E-13	4.30E-12
r6-seawater-300.00-300.00-0.20-53.00-47.00-0.00.6o	1.03E-11	0.95023	300	1.0577	4.6987	9.11952	62.043504	1.0473	0.9231	0.57262	0.026026	0.028438	0.53318	0.0028417	0.0069344	0.0039931	0.0012319	0.0031525	4.64E-06	1.03E-05	4.55E-06	1.56E-06	0.048698	0.007489	5.18E-07	1.10E-07	1.89E-07	3.87E-05	2.71E-08	5.20E-05	6.45E-05	0.00044731	0.00058806	0.00018366	1.28E-09	2.63E-06	2.23E-08	3.45E-05	3.81E-08	1.76E-05	2.65E-10	5.01E-11	4.65E-12	7.32E-08	3.69E-11	4.96E-10	1.68E-07	2.34E-12	4.31E-10
r6-seawater-300.00-300.00-0.20-54.00-19.00-27.00.6o	1.00E-14	0.94622	300	0.80654	7.1469	7.04128	85.339557	0.79872	0.7112	0.3761	0.050976	0.020943	1.3746	0.0063673	0.0027322	0.0066675	1.57E-05	0.0020187	0.0031584	0.0010267	0.0011373	0.00041228	8.65E-06	1.59E-06	0.00011821	3.80E-07	5.52E-07	1.35E-07	2.36E-07	1.49E-07	3.98E-06	0.00039699	5.74E-08	2.10E-08	9.54E-05	1.05E-07	4.96E-06	4.53E-09	4.51E-07	3.99E-07	8.46E-07	1.27E-06	9.58E-09	5.77E-11	2.81E-10	3.35E-09	6.49E-14	6.01E-14	4.05E-14
r6-seawater-300.00-300.00-0.20-54.00-18.00-28.00.6o	1.00E-14	0.94691	300	0.79975	7.1473	6.97383	86.204004	0.79199	0.70527	0.37113	0.050462	0.020741	1.3501	0.0063291	0.0027122	0.0065679	1.57E-05	0.0019906	0.0031532	0.0010177	0.0011248	0.00041228	8.54E-06	1.58E-06	0.00011764	3.80E-07	5.49E-07	1.35E-07	2.35E-07	1.48E-07	3.96E-06	0.00038521	5.66E-08	2.08E-08	9.46E-05	1.04E-07	4.93E-06	4.50E-09	4.52E-07	3.94E-07	8.48E-07	1.26E-06	9.69E-09	5.74E-11	2.84E-10	3.31E-09	6.48E-14	6.07E-14	4.04E-14
r6-seawater-300.00-300.00-0.20-54.00-17.00-29.00.6o	1.00E-14	0.9476	300	0.79309	7.1477	6.90761	87.068338	0.78537	0.69944	0.36628	0.049958	0.020543	1.3259	0.0062914	0.0026924	0.0064708	1.57E-05	0.0019632	0.003148	0.0010089	0.0011126	0.00041228	8.44E-06	1.56E-06	0.00011708	3.80E-07	5.46E-07	1.34E-07	2.35E-07	1.47E-07	3.95E-06	0.0003738	5.58E-08	2.06E-08	9.38E-05	1.04E-07	4.90E-06	4.48E-09	4.52E-07	3.89E-07	8.50E-07	1.24E-06	9.82E-09	5.72E-11	2.88E-10	3.28E-09	6.48E-14	6.12E-14	4.02E-14
r6-seawater-300.00-300.00-0.20-54.00-16.00-30.00.6o	1.00E-14	0.94827	300	0.78655	7.1481	6.84258	87.932558	0.77887	0.69371	0.36153	0.049464	0.020349	1.302	0.0062543	0.002673	0.006376	1.57E-05	0.0019364	0.003143	0.0010003	0.0011006	0.00041229	8.34E-06	1.55E-06	0.00011653	3.80E-07	5.44E-07	1.34E-07	2.35E-07	1.46E-07	3.93E-06	0.00036274	5.50E-08	2.04E-08	9.31E-05	1.04E-07	4.88E-06	4.45E-09	4.53E-07	3.84E-07	8.52E-07	1.23E-06	9.94E-09	5.70E-11	2.91E-10	3.24E-09	6.47E-14	6.18E-14	4.00E-14
r6-seawater-300.00-300.00-0.20-54.00-15.00-31.00.6o	1.00E-14	0.94893	300	0.78012	7.1485	6.77872	88.79666	0.77249	0.68808	0.35689	0.04898	0.020158	1.2785	0.0062177	0.0026537	0.0062834	1.57E-05	0.0019102	0.0031381	0.00099178	0.0010889	0.00041231	8.24E-06	1.54E-06	0.00011599	3.81E-07	5.41E-07	1.34E-07	2.34E-07	1.45E-07	3.92E-06	0.00035201	5.42E-08	2.03E-08	9.23E-05	1.04E-07	4.85E-06	4.43E-09	4.54E-07	3.79E-07	8.54E-07	1.22E-06	1.01E-08	5.68E-11	2.95E-10	3.21E-09	6.46E-14	6.23E-14	3.98E-14
r6-seawater-300.00-300.00-0.20-54.00-14.00-32.00.6o	1.00E-14	0.94959	300	0.7738	7.149	6.71598	89.660642	0.76621	0.68255	0.35235	0.048505	0.019971	1.2553	0.0061816	0.0026348	0.0061931	1.57E-05	0.0018846	0.0031332	0.00098346	0.0010774	0.00041233	8.14E-06	1.53E-06	0.00011546	3.81E-07	5.38E-07	1.34E-07	2.34E-07	1.44E-07	3.90E-06	0.00034161	5.35E-08	2.01E-08	9.16E-05	1.04E-07	4.83E-06	4.41E-09	4.55E-07	3.74E-07	8.56E-07	1.21E-06	1.02E-08	5.65E-11	2.99E-10	3.18E-09	6.45E-14	6.29E-14	3.96E-14
r6-seawater-300.00-300.00-0.20-54.00-13.00-33.00.6o	1.00E-14	0.95023	300	0.76759	7.1494	6.65434	90.524502	0.76005	0.67711	0.34791	0.048038	0.019787	1.2323	0.0061461	0.002616	0.0061049	1.57E-05	0.0018597	0.0031285	0.00097528	0.0010662	0.00041237	8.04E-06	1.52E-06	0.00011494	3.81E-07	5.36E-07	1.33E-07	2.33E-07	1.42E-07	3.89E-06	0.00033152	5.28E-08	1.99E-08	9.09E-05	1.04E-07	4.80E-06	4.39E-09	4.56E-07	3.69E-07	8.59E-07	1.19E-06	1.03E-08	5.63E-11	3.03E-10	3.15E-09	6.45E-14	6.35E-14	3.94E-14
r6-seawater-300.00-300.00-0.20-54.00-12.00-34.00.6o	1.00E-14	0.95087	300	0.76148	7.1499	6.59377	91.388236	0.75399	0.67176	0.34357	0.047581	0.019607	1.2097	0.006111	0.0025976	0.0060188	1.57E-05	0.0018352	0.0031239	0.00096725	0.0010552	0.0004124	7.95E-06	1.51E-06	0.00011443	3.81E-07	5.34E-07	1.33E-07	2.33E-07	1.41E-07	3.87E-06	0.00032172	5.21E-08	1.97E-08	9.02E-05	1.04E-07	4.78E-06	4.37E-09	4.57E-07	3.64E-07	8.61E-07	1.18E-06	1.05E-08	5.61E-11	3.07E-10	3.12E-09	6.44E-14	6.42E-14	3.93E-14
r6-seawater-300.00-300.00-0.20-54.00-11.00-35.00.6o	1.00E-14	0.95149	300	0.75548	7.1503	6.53423	92.251841	0.74803	0.66651	0.33932	0.047131	0.01943	1.1873	0.0060764	0.0025794	0.0059347	1.57E-05	0.0018114	0.0031195	0.00095936	0.0010443	0.00041245	7.85E-06	1.50E-06	0.00011392	3.81E-07	5.31E-07	1.33E-07	2.33E-07	1.40E-07	3.86E-06	0.00031221	5.14E-08	1.96E-08	8.95E-05	1.04E-07	4.75E-06	4.35E-09	4.58E-07	3.60E-07	8.64E-07	1.17E-06	1.06E-08	5.59E-11	3.11E-10	3.09E-09	6.43E-14	6.48E-14	3.91E-14
r6-seawater-300.00-300.00-0.20-54.00-10.00-36.00.6o	1.00E-14	0.95211	300	0.74958	7.1508	6.47571	93.115297	0.74217	0.66134	0.33516	0.04669	0.019256	1.1651	0.0060423	0.0025614	0.0058525	1.57E-05	0.001788	0.0031151	0.00095162	0.0010338	0.00041251	7.76E-06	1.49E-06	0.00011343	3.82E-07	5.29E-07	1.33E-07	2.32E-07	1.39E-07	3.84E-06	0.00030296	5.08E-08	1.94E-08	8.89E-05	1.04E-07	4.73E-06	4.33E-09	4.59E-07	3.55E-07	8.67E-07	1.16E-06	1.08E-08	5.56E-11	3.15E-10	3.06E-09	6.42E-14	6.55E-14	3.89E-14
r6-seawater-300.00-300.00-0.20-54.00-1.00-45.00.6o	1.00E-14	0.95734	300	0.70059	7.1553	5.99036	100.87984	0.69353	0.6184	0.3014	0.043055	0.017825	0.97576	0.0057548	0.0024093	0.0051901	1.57E-05	0.0015993	0.0030814	0.00088795	0.00094739	0.0004135	6.98E-06	1.40E-06	0.00010942	3.83E-07	5.09E-07	1.30E-07	2.29E-07	1.31E-07	3.71E-06	0.00023027	4.57E-08	1.82E-08	8.36E-05	1.04E-07	4.54E-06	4.18E-09	4.73E-07	3.18E-07	8.99E-07	1.07E-06	1.23E-08	5.36E-11	3.59E-10	2.80E-09	6.32E-14	7.23E-14	3.73E-14
r6-seawater-300.00-300.00-0.20-54.00-0.00-46.00.6o	1.00E-14	0.95789	300	0.69557	7.1559	5.94061	101.74174	0.68854	0.61399	0.29801	0.042685	0.01768	0.9556	0.0057248	0.0023934	0.0051242	1.57E-05	0.0015804	0.0030783	0.00088151	0.00093872	0.00041367	6.90E-06	1.39E-06	0.00010902	3.83E-07	5.07E-07	1.30E-07	2.29E-07	1.30E-07	3.69E-06	0.00022319	4.52E-08	1.80E-08	8.31E-05	1.04E-07	4.52E-06	4.17E-09	4.75E-07	3.14E-07	9.04E-07	1.06E-06	1.25E-08	5.33E-11	3.65E-10	2.78E-09	6.31E-14	7.32E-14	3.71E-14
r6-seawater-300.00-300.00-0.20-53.00-9.00-38.00.6o	1.34E-14	0.95363	300	0.73177	7.152	6.30283	95.810466	0.72448	0.64574	0.32273	0.045364	0.018734	1.1183	0.0059388	0.002505	0.0056077	1.57E-05	0.0017184	0.0030992	0.00092677	0.0010004	0.00041233	7.50E-06	1.46E-06	0.00011184	3.82E-07	5.21E-07	1.32E-07	2.31E-07	1.36E-07	3.80E-06	0.00028085	4.87E-08	1.89E-08	8.67E-05	1.04E-07	4.65E-06	4.26E-09	4.62E-07	3.42E-07	8.72E-07	1.12E-06	1.11E-08	5.50E-11	3.25E-10	2.97E-09	6.40E-14	6.68E-14	3.84E-14
r6-seawater-300.00-300.00-0.20-53.00-8.00-39.00.6o	1.33E-14	0.95422	300	0.72625	7.1525	6.24821	96.673538	0.71901	0.6409	0.31892	0.044955	0.018573	1.0971	0.0059065	0.002488	0.0055328	1.57E-05	0.001697	0.0030952	0.00091958	0.0009906	0.00041242	7.41E-06	1.45E-06	0.00011139	3.82E-07	5.19E-07	1.32E-07	2.31E-07	1.35E-07	3.79E-06	0.00027257	4.81E-08	1.87E-08	8.61E-05	1.04E-07	4.63E-06	4.24E-09	4.63E-07	3.38E-07	8.75E-07	1.11E-06	1.12E-08	5.48E-11	3.29E-10	2.94E-09	6.39E-14	6.75E-14	3.82E-14
r6-seawater-300.00-300.00-0.20-53.00-7.00-40.00.6o	3.30E-14	0.9548	300	0.72083	7.153	6.19446	97.536463	0.71362	0.63615	0.31518	0.044552	0.018414	1.0762	0.0058746	0.0024712	0.0054596	1.57E-05	0.0016762	0.0030914	0.00091252	0.00098104	0.00041251	7.33E-06	1.44E-06	0.00011094	3.82E-07	5.17E-07	1.32E-07	2.30E-07	1.34E-07	3.77E-06	0.00026451	4.76E-08	1.86E-08	8.55E-05	1.04E-07	4.61E-06	4.23E-09	4.64E-07	3.34E-07	8.79E-07	1.10E-06	1.14E-08	5.46E-11	3.34E-10	2.91E-09	6.38E-14	6.82E-14	3.80E-14
r6-seawater-300.00-300.00-0.20-53.00-6.00-41.00.6o	1.25E-14	0.95537	300	0.71548	7.1535	6.14158	98.399246	0.70832	0.63146	0.31152	0.044157	0.018259	1.0555	0.0058432	0.0024545	0.0053879	1.57E-05	0.0016557	0.0030877	0.00090559	0.00097167	0.00041262	7.24E-06	1.43E-06	0.0001105	3.82E-07	5.14E-07	1.31E-07	2.30E-07	1.33E-07	3.76E-06	0.00025666	4.70E-08	1.85E-08	8.49E-05	1.04E-07	4.59E-06	4.21E-09	4.66E-07	3.29E-07	8.82E-07	1.09E-06	1.16E-08	5.44E-11	3.39E-10	2.88E-09	6.37E-14	6.90E-14	3.79E-14
r6-seawater-300.00-300.00-0.20-53.00-5.00-42.00.6o	1.26E-14	0.95593	300	0.71023	7.154	6.08953	99.261865	0.7031	0.62685	0.30794	0.043768	0.018105	1.0349	0.0058121	0.0024381	0.0053178	1.57E-05	0.0016357	0.0030841	0.00089879	0.00096247	0.00041274	7.16E-06	1.42E-06	0.00011007	3.83E-07	5.12E-07	1.31E-07	2.30E-07	1.32E-07	3.74E-06	0.00024902	4.65E-08	1.83E-08	8.44E-05	1.04E-07	4.57E-06	4.20E-09	4.68E-07	3.25E-07	8.86E-07	1.08E-06	1.17E-08	5.41E-11	3.44E-10	2.85E-09	6.35E-14	6.97E-14	3.77E-14
r6-seawater-300.00-300.00-0.20-47.00-33.00-20.00.6o	1.05E-14	0.96015	300	0.80426	6.1687	6.88548	85.343224	0.79753	0.71131	0.37605	0.051869	0.020947	0.56548	0.0064792	0.0047089	0.0067823	0.00045302	0.0020188	0.00034326	0.00018862	0.00021289	4.40E-05	8.07E-05	1.48E-05	1.26E-05	1.17E-06	1.70E-06	1.28E-06	7.38E-07	1.42E-06	3.96E-06	0.000277	8.27E-07	3.03E-07	1.88E-06	1.61E-07	5.30E-07	6.52E-08	7.30E-08	6.85E-07	1.46E-08	2.45E-08	2.58E-10	1.65E-09	7.19E-11	6.04E-10	1.20E-11	1.44E-13	7.86E-13
r6-seawater-300.00-300.00-0.20-58.00-37.00-5.00.6o	1.00E-14	0.94016	300	1.0509	6.4785	9.31372	61.863599	1.0425	0.92648	0.57357	0.071104	0.028524	1.1234	0.0077749	0.0055719	0.010888	0.00015038	0.0031572	0.00075843	0.00049386	0.00059604	9.26E-05	5.55E-05	8.55E-06	3.10E-05	8.00E-07	1.38E-06	6.43E-07	5.41E-07	8.61E-07	4.39E-06	0.00076267	5.74E-07	1.80E-07	1.01E-05	1.54E-07	1.33E-06	3.38E-08	1.34E-07	9.61E-07	5.56E-08	1.44E-07	6.73E-10	6.08E-10	8.89E-11	1.64E-09	2.20E-12	9.45E-14	3.39E-13
r6-seawater-300.00-300.00-0.20-47.00-32.00-21.00.6o	1.00E-14	0.96055	300	0.79743	6.169	6.82039	86.214807	0.79074	0.70533	0.37104	0.051349	0.020743	0.55828	0.0064408	0.0046665	0.0066811	0.000453	0.0019905	0.0003425	0.00018653	0.00021008	4.39E-05	7.98E-05	1.47E-05	1.26E-05	1.17E-06	1.69E-06	1.28E-06	7.36E-07	1.41E-06	3.95E-06	0.0002698	8.13E-07	2.99E-07	1.86E-06	1.60E-07	5.26E-07	6.47E-08	7.29E-08	6.75E-07	1.46E-08	2.42E-08	2.59E-10	1.65E-09	7.23E-11	5.97E-10	1.20E-11	1.45E-13	7.83E-13
r6-seawater-300.00-300.00-0.20-47.00-30.00-23.00.6o	1.00E-14	0.95981	300	0.78372	6.3029	6.70459	88.029902	0.77705	0.6932	0.36097	0.050276	0.020331	0.63439	0.00636	0.0044258	0.0064752	0.00028591	0.0019336	0.00046261	0.00023914	0.00026801	5.96E-05	5.76E-05	1.08E-05	1.68E-05	9.99E-07	1.43E-06	9.39E-07	6.28E-07	1.02E-06	3.94E-06	0.00028863	5.58E-07	2.08E-07	3.24E-06	1.53E-07	7.05E-07	4.52E-08	9.53E-08	6.35E-07	2.59E-08	4.20E-08	4.33E-10	1.04E-09	8.88E-11	7.68E-10	5.85E-12	1.30E-13	5.16E-13
r6-seawater-300.00-300.00-0.20-40.00-14.00-46.00.6o	1.01E-14	0.96095	300	0.6254	7.1593	5.29705	115.30527	0.61892	0.55244	0.25227	0.037592	0.015667	0.93935	0.0053004	0.0021536	0.0042459	1.57E-05	0.0013273	0.0029843	0.0007729	0.00080057	0.00040932	6.06E-06	1.30E-06	0.00010159	3.82E-07	4.72E-07	1.28E-07	2.22E-07	1.18E-07	3.57E-06	0.00018809	3.70E-08	1.57E-08	7.31E-05	1.00E-07	4.18E-06	3.82E-09	4.70E-07	2.67E-07	8.92E-07	8.99E-07	1.26E-08	5.16E-11	3.70E-10	2.44E-09	6.28E-14	7.16E-14	3.52E-14
r6-seawater-300.00-300.00-0.20-40.00-13.00-47.00.6o	1.09E-14	0.9614	300	0.62145	7.1598	5.25809	116.1677	0.61499	0.54897	0.24978	0.037307	0.015554	0.92245	0.0052758	0.0021408	0.0041984	1.57E-05	0.0013135	0.0029819	0.00076797	0.00079413	0.0004095	5.99E-06	1.30E-06	0.00010127	3.83E-07	4.71E-07	1.28E-07	2.22E-07	1.17E-07	3.56E-06	0.00018304	3.67E-08	1.56E-08	7.27E-05	1.00E-07	4.16E-06	3.81E-09	4.72E-07	2.64E-07	8.97E-07	8.93E-07	1.28E-08	5.14E-11	3.75E-10	2.42E-09	6.27E-14	7.25E-14	3.51E-14
r6-seawater-300.00-300.00-0.20-40.00-12.00-48.00.6o	1.01E-14	0.96184	300	0.61754	7.1604	5.21965	117.02996	0.61111	0.54553	0.24732	0.037026	0.015444	0.90566	0.0052515	0.0021281	0.0041518	1.57E-05	0.0013	0.0029796	0.00076312	0.0007878	0.00040969	5.93E-06	1.29E-06	0.00010096	3.83E-07	4.69E-07	1.27E-07	2.21E-07	1.17E-07	3.54E-06	0.00017811	3.64E-08	1.56E-08	7.23E-05	1.01E-07	4.15E-06	3.80E-09	4.75E-07	2.61E-07	9.02E-07	8.86E-07	1.30E-08	5.11E-11	3.81E-10	2.40E-09	6.26E-14	7.33E-14	3.49E-14
r6-seawater-300.00-300.00-0.20-40.00-11.00-49.00.6o	1.10E-14	0.96228	300	0.61369	7.161	5.18171	117.89207	0.60729	0.54215	0.24491	0.036749	0.015334	0.88897	0.0052274	0.0021155	0.004106	1.57E-05	0.0012868	0.0029774	0.00075836	0.00078159	0.0004099	5.87E-06	1.28E-06	0.00010066	3.83E-07	4.67E-07	1.27E-07	2.21E-07	1.16E-07	3.53E-06	0.00017327	3.61E-08	1.55E-08	7.20E-05	1.01E-07	4.13E-06	3.80E-09	4.77E-07	2.58E-07	9.07E-07	8.80E-07	1.32E-08	5.09E-11	3.87E-10	2.38E-09	6.24E-14	7.42E-14	3.48E-14
r6-seawater-300.00-300.00-0.20-40.00-10.00-50.00.6o	1.00E-14	0.96272	300	0.60989	7.1615	5.14428	118.75398	0.60351	0.53881	0.24254	0.036476	0.015227	0.87235	0.0052036	0.0021031	0.0040611	1.56E-05	0.0012737	0.0029755	0.00075368	0.0007755	0.00041013	5.80E-06	1.27E-06	0.00010036	3.83E-07	4.66E-07	1.27E-07	2.21E-07	1.15E-07	3.51E-06	0.00016853	3.59E-08	1.54E-08	7.16E-05	1.01E-07	4.12E-06	3.79E-09	4.80E-07	2.55E-07	9.13E-07	8.74E-07	1.34E-08	5.07E-11	3.93E-10	2.36E-09	6.23E-14	7.52E-14	3.46E-14
r6-seawater-300.00-300.00-0.20-40.00-1.00-59.00.6o	1.00E-14	0.96553	300	0.57599	7.1656	4.82282	126.96984	0.56988	0.50901	0.22177	0.034061	0.014273	0.78675	0.0049895	0.0019889	0.0036705	1.56E-05	0.00116	0.0029441	0.00070775	0.00071741	0.00041036	5.32E-06	1.21E-06	9.72E-05	3.84E-07	4.50E-07	1.25E-07	2.18E-07	1.09E-07	3.41E-06	0.00014008	3.28E-08	1.46E-08	6.78E-05	1.01E-07	3.97E-06	3.68E-09	4.92E-07	2.32E-07	9.40E-07	8.11E-07	1.46E-08	4.91E-11	4.28E-10	2.19E-09	6.14E-14	7.98E-14	3.34E-14
r6-seawater-300.00-300.00-0.20-40.00-0.00-60.00.6o	1.00E-14	0.9657	300	0.57223	7.1658	4.78878	127.94462	0.56614	0.5057	0.21951	0.033795	0.014167	0.78559	0.0049656	0.001976	0.0036283	1.56E-05	0.0011477	0.0029383	0.00070206	0.00071044	0.00041007	5.28E-06	1.20E-06	9.68E-05	3.84E-07	4.48E-07	1.25E-07	2.18E-07	1.08E-07	3.41E-06	0.00013859	3.24E-08	1.45E-08	6.72E-05	1.01E-07	3.96E-06	3.66E-09	4.91E-07	2.29E-07	9.38E-07	8.03E-07	1.46E-08	4.90E-11	4.28E-10	2.17E-09	6.14E-14	7.97E-14	3.33E-14
r6-seawater-300.00-300.00-0.20-40.00-15.00-45.00.6o	1.06E-14	0.9605	300	0.62942	7.1587	5.33655	114.44269	0.6229	0.55597	0.25481	0.037882	0.015781	0.95635	0.0053253	0.0021665	0.0042943	1.57E-05	0.0013413	0.0029869	0.00077792	0.00080713	0.00040916	6.12E-06	1.31E-06	0.00010192	3.82E-07	4.74E-07	1.28E-07	2.22E-07	1.19E-07	3.58E-06	0.00019324	3.74E-08	1.58E-08	7.35E-05	1.00E-07	4.19E-06	3.83E-09	4.68E-07	2.70E-07	8.87E-07	9.06E-07	1.24E-08	5.18E-11	3.65E-10	2.46E-09	6.30E-14	7.08E-14	3.54E-14
r6-seawater-300.00-300.00-0.20-4.00-96.00-0.00.6o	1.00E-14	0.97201	300	0.65948	4.7091	5.38941	109.09924	0.65188	0.57859	0.27201	0.014902	0.016529	0.23479	0.0020522	0.0041104	0.0017327	0.0012674	0.0014364	4.07E-06	5.39E-06	2.11E-06	1.48E-06	0.026443	0.0055166	3.77E-07	1.12E-07	1.42E-07	3.62E-05	2.45E-08	3.47E-05	5.37E-05	9.07E-05	0.00028784	0.00011862	6.75E-10	2.60E-06	1.56E-08	2.81E-05	4.28E-08	7.74E-06	2.93E-10	2.27E-11	8.22E-12	6.27E-08	6.78E-11	2.48E-10	1.68E-07	3.70E-12	3.43E-10
r6-seawater-300.00-300.00-0.20-4.00-94.00-2.00.6o	1.00E-14	0.97241	300	0.64496	5.6657	5.3563	110.78359	0.63931	0.5716	0.26607	0.039823	0.016288	0.23302	0.0055261	0.0039687	0.0045848	0.0012696	0.0014037	0.00010003	4.68E-05	4.98E-05	1.34E-05	0.00031515	6.65E-05	3.39E-06	1.01E-06	1.28E-06	4.00E-06	6.03E-07	3.78E-06	5.88E-06	8.61E-05	3.46E-06	1.44E-06	1.45E-07	2.91E-07	1.40E-07	3.45E-07	4.35E-08	8.14E-07	2.69E-09	1.77E-09	7.58E-11	6.88E-09	6.93E-11	2.37E-10	1.84E-10	4.16E-13	3.37E-12
r6-seawater-300.00-300.00-0.20-4.00-93.00-3.00.6o	1.03E-11	0.9726	300	0.64066	5.6662	5.31685	111.65737	0.63503	0.56781	0.2633	0.039512	0.016165	0.23215	0.0055002	0.0039384	0.0045316	0.0012709	0.0013884	9.99E-05	4.63E-05	4.93E-05	1.34E-05	0.00031158	6.60E-05	3.38E-06	1.01E-06	1.27E-06	3.99E-06	6.02E-07	3.76E-06	5.85E-06	8.48E-05	3.45E-06	1.44E-06	1.44E-07	2.92E-07	1.39E-07	3.45E-07	4.39E-08	8.03E-07	2.71E-09	1.75E-09	7.67E-11	6.85E-09	7.01E-11	2.35E-10	1.84E-10	4.20E-13	3.36E-12
r6-seawater-300.00-300.00-0.20-4.00-92.00-4.00.6o	1.23E-13	0.97278	300	0.63642	5.6667	5.27798	112.53118	0.63082	0.56408	0.26058	0.039206	0.016044	0.23132	0.0054746	0.0039085	0.0044795	0.0012721	0.0013733	9.98E-05	4.60E-05	4.88E-05	1.34E-05	0.00030804	6.55E-05	3.36E-06	1.01E-06	1.27E-06	3.98E-06	6.02E-07	3.73E-06	5.82E-06	8.36E-05	3.43E-06	1.44E-06	1.43E-07	2.94E-07	1.39E-07	3.46E-07	4.43E-08	7.92E-07	2.74E-09	1.73E-09	7.76E-11	6.82E-09	7.09E-11	2.32E-10	1.84E-10	4.23E-13	3.34E-12
r6-seawater-300.00-300.00-0.20-4.00-91.00-5.00.6o	9.81E-14	0.97297	300	0.63224	5.6672	5.23969	113.40502	0.62666	0.5604	0.2579	0.038904	0.015924	0.23053	0.0054492	0.003879	0.0044283	0.0012734	0.0013586	9.97E-05	4.56E-05	4.83E-05	1.34E-05	0.00030452	6.50E-05	3.35E-06	1.01E-06	1.27E-06	3.97E-06	6.02E-07	3.71E-06	5.79E-06	8.25E-05	3.42E-06	1.44E-06	1.42E-07	2.96E-07	1.38E-07	3.47E-07	4.47E-08	7.81E-07	2.76E-09	1.71E-09	7.85E-11	6.80E-09	7.17E-11	2.29E-10	1.83E-10	4.27E-13	3.33E-12
r6-seawater-300.00-300.00-0.20-4.00-90.00-6.00.6o	1.00E-14	0.97314	300	0.62811	5.6677	5.20195	114.27889	0.62257	0.55677	0.25527	0.038607	0.015807	0.22978	0.0054242	0.00385	0.0043781	0.0012748	0.0013441	9.96E-05	4.52E-05	4.78E-05	1.34E-05	0.00030102	6.46E-05	3.34E-06	1.02E-06	1.26E-06	3.97E-06	6.02E-07	3.69E-06	5.76E-06	8.14E-05	3.41E-06	1.44E-06	1.41E-07	2.98E-07	1.37E-07	3.48E-07	4.51E-08	7.71E-07	2.79E-09	1.70E-09	7.95E-11	6.77E-09	7.25E-11	2.27E-10	1.83E-10	4.31E-13	3.31E-12
r6-seawater-300.00-300.00-0.20-4.00-9.00-87.00.6o	1.00E-14	0.9831	300	0.41457	6.1105	3.27868	184.96621	0.41041	0.36831	0.1334	0.023847	0.0099124	0.1353	0.0040468	0.0023299	0.0021362	0.00069426	0.00068385	0.00024005	6.70E-05	6.46E-05	3.44E-05	3.00E-05	8.29E-06	6.81E-06	1.46E-06	1.40E-06	1.37E-06	7.91E-07	9.54E-07	2.24E-06	2.47E-05	7.01E-07	3.75E-07	5.80E-07	3.03E-07	2.73E-07	1.10E-07	1.40E-07	1.68E-07	2.29E-08	5.97E-09	8.82E-10	1.43E-09	3.08E-10	1.51E-10	1.74E-11	5.92E-13	6.97E-13
r6-seawater-300.00-300.00-0.20-4.00-89.00-7.00.6o	1.03E-11	0.97332	300	0.62405	5.6682	5.16477	115.15279	0.61852	0.55319	0.25269	0.038315	0.015691	0.22908	0.0053995	0.0038214	0.0043288	0.0012762	0.0013299	9.95E-05	4.48E-05	4.73E-05	1.34E-05	0.00029755	6.41E-05	3.33E-06	1.02E-06	1.26E-06	3.96E-06	6.02E-07	3.66E-06	5.73E-06	8.03E-05	3.39E-06	1.44E-06	1.40E-07	3.00E-07	1.37E-07	3.49E-07	4.55E-08	7.60E-07	2.82E-09	1.68E-09	8.04E-11	6.74E-09	7.34E-11	2.24E-10	1.82E-10	4.35E-13	3.30E-12
r6-seawater-300.00-300.00-0.20-4.00-95.00-1.00.6o	4.90E-13	0.97222	300	0.64933	5.6653	5.39635	109.90983	0.64364	0.57543	0.26889	0.040139	0.016413	0.23393	0.0055523	0.0039995	0.0046391	0.0012684	0.0014193	0.00010015	4.72E-05	5.03E-05	1.34E-05	0.00031875	6.70E-05	3.40E-06	1.01E-06	1.28E-06	4.00E-06	6.03E-07	3.81E-06	5.90E-06	8.73E-05	3.48E-06	1.44E-06	1.46E-07	2.89E-07	1.40E-07	3.44E-07	4.31E-08	8.26E-07	2.67E-09	1.78E-09	7.50E-11	6.90E-09	6.85E-11	2.40E-10	1.85E-10	4.13E-13	3.39E-12
r6-seawater-300.00-300.00-0.20-4.00-88.00-8.00.6o	1.00E-14	0.97349	300	0.62003	5.6687	5.12812	116.02673	0.61453	0.54966	0.25015	0.038027	0.015577	0.22842	0.005375	0.0037932	0.0042805	0.0012776	0.0013159	9.94E-05	4.44E-05	4.69E-05	1.34E-05	0.00029409	6.36E-05	3.32E-06	1.02E-06	1.26E-06	3.95E-06	6.02E-07	3.64E-06	5.70E-06	7.92E-05	3.38E-06	1.44E-06	1.39E-07	3.02E-07	1.36E-07	3.51E-07	4.59E-08	7.49E-07	2.85E-09	1.67E-09	8.14E-11	6.72E-09	7.43E-11	2.22E-10	1.82E-10	4.38E-13	3.28E-12
r6-seawater-300.00-300.00-0.20-40.00-16.00-44.00.6o	1.04E-14	0.96004	300	0.63349	7.1582	5.3766	113.57997	0.62694	0.55954	0.2574	0.038176	0.015897	0.97347	0.0053505	0.0021795	0.0043436	1.57E-05	0.0013555	0.0029895	0.00078302	0.00081381	0.00040901	6.19E-06	1.32E-06	0.00010225	3.82E-07	4.76E-07	1.28E-07	2.23E-07	1.20E-07	3.60E-06	0.00019851	3.77E-08	1.59E-08	7.39E-05	9.98E-08	4.21E-06	3.83E-09	4.66E-07	2.73E-07	8.82E-07	9.13E-07	1.22E-08	5.20E-11	3.59E-10	2.48E-09	6.31E-14	7.00E-14	3.55E-14
r6-seawater-300.00-300.00-0.20-40.00-18.00-42.00.6o	1.13E-14	0.95912	300	0.64179	7.1572	5.45839	111.85412	0.63518	0.56684	0.26271	0.038777	0.016134	1.0081	0.0054017	0.0022061	0.004445	1.57E-05	0.0013848	0.0029953	0.0007935	0.00082753	0.00040875	6.32E-06	1.34E-06	0.00010294	3.82E-07	4.79E-07	1.29E-07	2.23E-07	1.21E-07	3.62E-06	0.00020941	3.84E-08	1.61E-08	7.48E-05	9.95E-08	4.24E-06	3.85E-09	4.62E-07	2.79E-07	8.74E-07	9.28E-07	1.19E-08	5.24E-11	3.50E-10	2.52E-09	6.33E-14	6.85E-14	3.58E-14
r6-seawater-300.00-300.00-0.20-40.00-33.00-27.00.6o	1.16E-14	0.96519	300	0.71473	6.1693	6.03914	98.180239	0.70854	0.63278	0.31241	0.045127	0.018302	0.48631	0.0059664	0.0041492	0.0055106	0.00046012	0.001661	0.00033047	0.00016034	0.00017575	4.32E-05	6.94E-05	1.37E-05	1.16E-05	1.17E-06	1.58E-06	1.27E-06	7.21E-07	1.29E-06	3.77E-06	0.00019778	7.07E-07	2.77E-07	1.59E-06	1.63E-07	4.82E-07	6.32E-08	7.60E-08	5.59E-07	1.51E-08	2.00E-08	2.91E-10	1.60E-09	8.23E-11	5.07E-10	1.21E-11	1.60E-13	7.47E-13
r6-seawater-300.00-300.00-0.20-40.00-32.00-28.00.6o	1.18E-14	0.96551	300	0.70941	6.1695	5.98894	99.051513	0.70326	0.6281	0.30877	0.044732	0.018146	0.4804	0.0059352	0.0041163	0.0054388	0.00046009	0.0016407	0.00032981	0.00015878	0.00017373	4.32E-05	6.88E-05	1.37E-05	1.15E-05	1.17E-06	1.58E-06	1.26E-06	7.20E-07	1.28E-06	3.76E-06	0.00019311	6.96E-07	2.74E-07	1.58E-06	1.62E-07	4.79E-07	6.27E-08	7.59E-08	5.52E-07	1.51E-08	1.98E-08	2.93E-10	1.60E-09	8.28E-11	5.02E-10	1.21E-11	1.60E-13	7.44E-13
r6-seawater-300.00-300.00-0.20-40.00-31.00-29.00.6o	1.02E-14	0.96583	300	0.70417	6.1698	5.93956	99.922858	0.69805	0.6235	0.3052	0.044343	0.017994	0.47456	0.0059043	0.0040838	0.0053685	0.00046005	0.0016208	0.00032917	0.00015725	0.00017174	4.32E-05	6.81E-05	1.36E-05	1.15E-05	1.17E-06	1.57E-06	1.26E-06	7.18E-07	1.27E-06	3.76E-06	0.00018859	6.86E-07	2.72E-07	1.56E-06	1.62E-07	4.77E-07	6.23E-08	7.58E-08	5.46E-07	1.50E-08	1.96E-08	2.94E-10	1.59E-09	8.32E-11	4.97E-10	1.21E-11	1.61E-13	7.41E-13
r6-seawater-300.00-300.00-0.20-40.00-30.00-30.00.6o	1.02E-14	0.96613	300	0.69901	6.17	5.89098	100.79419	0.69292	0.61897	0.3017	0.04396	0.017844	0.46881	0.0058739	0.0040519	0.0052998	0.00046002	0.0016013	0.00032853	0.00015575	0.00016979	4.31E-05	6.75E-05	1.35E-05	1.14E-05	1.17E-06	1.56E-06	1.26E-06	7.17E-07	1.26E-06	3.75E-06	0.00018419	6.76E-07	2.69E-07	1.55E-06	1.61E-07	4.74E-07	6.18E-08	7.56E-08	5.39E-07	1.50E-08	1.93E-08	2.96E-10	1.59E-09	8.37E-11	4.93E-10	1.21E-11	1.61E-13	7.38E-13
r6-seawater-300.00-300.00-0.20-40.00-3.00-57.00.6o	1.00E-14	0.96519	300	0.58367	7.1652	4.89242	125.01988	0.5775	0.51576	0.22642	0.034604	0.014488	0.78906	0.0050382	0.0020153	0.0037573	1.56E-05	0.0011854	0.0029558	0.0007194	0.00073172	0.00041094	5.41E-06	1.22E-06	9.81E-05	3.84E-07	4.54E-07	1.25E-07	2.19E-07	1.10E-07	3.43E-06	0.00014315	3.37E-08	1.49E-08	6.88E-05	1.02E-07	4.01E-06	3.73E-09	4.93E-07	2.36E-07	9.42E-07	8.27E-07	1.46E-08	4.93E-11	4.28E-10	2.22E-09	6.14E-14	8.01E-14	3.36E-14
r6-seawater-300.00-300.00-0.20-40.00-29.00-31.00.6o	1.04E-14	0.96644	300	0.69393	6.1702	5.84317	101.66549	0.68788	0.61451	0.29827	0.043584	0.017696	0.46313	0.0058439	0.0040205	0.0052324	0.00045998	0.0015822	0.00032789	0.00015427	0.00016788	4.31E-05	6.69E-05	1.35E-05	1.14E-05	1.17E-06	1.55E-06	1.26E-06	7.16E-07	1.25E-06	3.74E-06	0.00017991	6.66E-07	2.66E-07	1.54E-06	1.60E-07	4.72E-07	6.14E-08	7.55E-08	5.33E-07	1.50E-08	1.91E-08	2.97E-10	1.58E-09	8.41E-11	4.88E-10	1.21E-11	1.62E-13	7.35E-13
r6-seawater-300.00-300.00-0.20-40.00-28.00-32.00.6o	1.13E-14	0.96674	300	0.68893	6.1704	5.79613	102.53679	0.68291	0.61012	0.29491	0.043215	0.017551	0.45753	0.0058142	0.0039895	0.0051665	0.00045994	0.0015635	0.00032726	0.00015282	0.00016601	4.31E-05	6.64E-05	1.34E-05	1.13E-05	1.17E-06	1.55E-06	1.26E-06	7.14E-07	1.25E-06	3.73E-06	0.00017576	6.56E-07	2.63E-07	1.52E-06	1.60E-07	4.69E-07	6.09E-08	7.53E-08	5.27E-07	1.49E-08	1.89E-08	2.98E-10	1.58E-09	8.45E-11	4.83E-10	1.21E-11	1.62E-13	7.32E-13
r6-seawater-300.00-300.00-0.20-40.00-17.00-43.00.6o	1.00E-14	0.95958	300	0.63761	7.1577	5.41721	112.71711	0.63103	0.56317	0.26003	0.038474	0.016014	0.99071	0.0053759	0.0021927	0.0043938	1.57E-05	0.00137	0.0029924	0.00078822	0.00082061	0.00040887	6.25E-06	1.33E-06	0.00010259	3.82E-07	4.78E-07	1.29E-07	2.23E-07	1.20E-07	3.61E-06	0.0002039	3.80E-08	1.60E-08	7.44E-05	9.97E-08	4.22E-06	3.84E-09	4.64E-07	2.76E-07	8.78E-07	9.20E-07	1.20E-08	5.22E-11	3.54E-10	2.50E-09	6.32E-14	6.93E-14	3.57E-14
r6-seawater-300.00-300.00-0.20-40.00-26.00-34.00.6o	1.05E-14	0.96732	300	0.67915	6.1708	5.70427	104.27932	0.67319	0.60153	0.28838	0.042494	0.017268	0.44656	0.0057559	0.003929	0.0050387	0.00045986	0.0015272	0.00032603	0.00014999	0.00016237	4.30E-05	6.52E-05	1.33E-05	1.12E-05	1.17E-06	1.53E-06	1.26E-06	7.11E-07	1.23E-06	3.72E-06	0.0001678	6.37E-07	2.57E-07	1.49E-06	1.59E-07	4.64E-07	6.01E-08	7.50E-08	5.15E-07	1.49E-08	1.85E-08	3.01E-10	1.57E-09	8.54E-11	4.75E-10	1.21E-11	1.63E-13	7.27E-13
r6-seawater-300.00-300.00-0.20-40.00-24.00-36.00.6o	1.00E-14	0.96293	300	0.66873	6.6488	5.65555	106.29863	0.66255	0.59186	0.28112	0.04151	0.01695	0.72462	0.0056663	0.0033078	0.0048765	8.88E-05	0.0014868	0.00096524	0.0003758	0.00040335	0.00012835	2.15E-05	4.43E-06	3.32E-05	6.77E-07	8.74E-07	4.17E-07	4.07E-07	4.04E-07	3.71E-06	0.00022875	1.75E-07	7.15E-08	1.12E-05	1.33E-07	1.37E-06	1.68E-08	1.91E-07	4.31E-07	1.13E-07	1.38E-07	1.80E-09	3.03E-10	1.70E-10	1.20E-09	9.37E-13	1.08E-13	1.68E-13
r6-seawater-300.00-300.00-0.20-40.00-23.00-37.00.6o	1.10E-14	0.96014	300	0.66375	6.9002	5.6399	107.34431	0.65735	0.58696	0.27749	0.040865	0.01679	0.89753	0.0056002	0.0028329	0.0047783	3.75E-05	0.0014666	0.0017012	0.00057105	0.00060785	0.00022797	1.20E-05	2.48E-06	5.86E-05	5.08E-07	6.52E-07	2.34E-07	3.03E-07	2.25E-07	3.69E-06	0.00024258	8.55E-08	3.50E-08	3.02E-05	1.17E-07	2.42E-06	8.27E-09	2.99E-07	3.68E-07	3.14E-07	3.74E-07	4.50E-09	1.28E-10	2.39E-10	1.83E-09	2.46E-13	8.52E-14	7.83E-14
r6-seawater-300.00-300.00-0.20-40.00-22.00-38.00.6o	1.00E-14	0.95742	300	0.65912	7.1396	5.62696	108.38907	0.65241	0.58212	0.27395	0.040074	0.016632	1.0669	0.0055127	0.002297	0.0046646	1.66E-05	0.0014469	0.0029046	0.0007993	0.00084025	0.00039394	6.83E-06	1.42E-06	0.00010073	3.88E-07	4.95E-07	1.34E-07	2.29E-07	1.29E-07	3.68E-06	0.00023377	4.19E-08	1.72E-08	7.25E-05	1.00E-07	4.16E-06	4.08E-09	4.45E-07	2.96E-07	8.08E-07	9.06E-07	1.06E-08	5.62E-11	3.25E-10	2.56E-09	6.93E-14	6.69E-14	3.82E-14
r6-seawater-300.00-300.00-0.20-40.00-21.00-39.00.6o	1.10E-14	0.95769	300	0.6547	7.1558	5.58551	109.26446	0.648	0.57817	0.27104	0.039713	0.016503	1.0611	0.0054807	0.0022469	0.0046046	1.57E-05	0.0014308	0.0030048	0.00080988	0.00084907	0.00040845	6.52E-06	1.36E-06	0.00010403	3.81E-07	4.85E-07	1.29E-07	2.24E-07	1.24E-07	3.66E-06	0.00022673	3.95E-08	1.63E-08	7.61E-05	9.92E-08	4.29E-06	3.88E-09	4.57E-07	2.88E-07	8.63E-07	9.51E-07	1.14E-08	5.30E-11	3.36E-10	2.59E-09	6.37E-14	6.65E-14	3.63E-14
r6-seawater-300.00-300.00-0.20-40.00-20.00-40.00.6o	1.00E-14	0.95817	300	0.65034	7.1563	5.54253	110.12783	0.64366	0.57434	0.26821	0.039396	0.016378	1.0433	0.005454	0.0022331	0.0045504	1.57E-05	0.0014152	0.0030015	0.00080433	0.00084176	0.00040854	6.45E-06	1.36E-06	0.00010366	3.82E-07	4.83E-07	1.29E-07	2.24E-07	1.23E-07	3.65E-06	0.00022082	3.91E-08	1.62E-08	7.57E-05	9.93E-08	4.27E-06	3.87E-09	4.59E-07	2.85E-07	8.66E-07	9.43E-07	1.15E-08	5.28E-11	3.40E-10	2.56E-09	6.35E-14	6.71E-14	3.61E-14
r6-seawater-300.00-300.00-0.20-40.00-2.00-58.00.6o	1.00E-14	0.96536	300	0.5798	7.1654	4.85736	125.99494	0.57366	0.51236	0.22408	0.034331	0.01438	0.78791	0.0050137	0.002002	0.0037135	1.56E-05	0.0011726	0.0029499	0.00071352	0.0007245	0.00041065	5.36E-06	1.21E-06	9.77E-05	3.84E-07	4.52E-07	1.25E-07	2.18E-07	1.10E-07	3.42E-06	0.0001416	3.32E-08	1.47E-08	6.83E-05	1.02E-07	3.99E-06	3.70E-09	4.92E-07	2.34E-07	9.41E-07	8.19E-07	1.46E-08	4.92E-11	4.28E-10	2.21E-09	6.14E-14	7.99E-14	3.35E-14
r6-seawater-300.00-300.00-0.20-40.00-19.00-41.00.6o	1.01E-14	0.95865	300	0.64604	7.1567	5.50016	110.99099	0.63939	0.57056	0.26544	0.039084	0.016255	1.0256	0.0054277	0.0022195	0.0044972	1.57E-05	0.0013998	0.0029983	0.00079887	0.00083459	0.00040864	6.39E-06	1.35E-06	0.0001033	3.82E-07	4.81E-07	1.29E-07	2.23E-07	1.22E-07	3.64E-06	0.00021504	3.88E-08	1.61E-08	7.52E-05	9.94E-08	4.26E-06	3.86E-09	4.61E-07	2.82E-07	8.70E-07	9.35E-07	1.17E-08	5.26E-11	3.45E-10	2.54E-09	6.34E-14	6.78E-14	3.60E-14
r6-seawater-300.00-300.00-0.20-40.00-25.00-35.00.6o	1.10E-14	0.96577	300	0.67398	6.3647	5.67352	105.25232	0.66797	0.59683	0.28484	0.042061	0.017114	0.54819	0.0057187	0.0037135	0.004965	0.00023596	0.0015075	0.00050659	0.00022056	0.00023806	6.70E-05	4.15E-05	8.52E-06	1.74E-05	9.38E-07	1.22E-06	8.03E-07	5.67E-07	7.83E-07	3.71E-06	0.00019436	3.80E-07	1.54E-07	3.43E-06	1.49E-07	7.20E-07	3.62E-08	1.11E-07	4.86E-07	3.42E-08	4.23E-08	6.25E-10	8.07E-10	1.14E-10	7.00E-10	4.28E-12	1.39E-13	4.01E-13
r6-seawater-300.00-300.00-0.20-40.00-34.00-26.00.6o	1.18E-14	0.96487	300	0.72014	6.1691	6.09019	97.308856	0.71392	0.63752	0.31613	0.04553	0.01846	0.49232	0.005998	0.0041827	0.005584	0.00046015	0.0016818	0.00033113	0.00016193	0.00017782	4.33E-05	7.00E-05	1.38E-05	1.17E-05	1.17E-06	1.59E-06	1.27E-06	7.23E-07	1.30E-06	3.78E-06	0.00020258	7.18E-07	2.81E-07	1.61E-06	1.64E-07	4.85E-07	6.37E-08	7.62E-08	5.66E-07	1.51E-08	2.03E-08	2.90E-10	1.60E-09	8.19E-11	5.12E-10	1.21E-11	1.59E-13	7.50E-13
r6-seawater-300.00-300.00-0.20-4.00-87.00-9.00.6o	1.03E-11	0.97366	300	0.61607	5.6692	5.09199	116.9007	0.6106	0.54617	0.24766	0.037743	0.015464	0.2278	0.0053508	0.0037654	0.004233	0.001279	0.0013022	9.93E-05	4.41E-05	4.64E-05	1.34E-05	0.00029064	6.31E-05	3.30E-06	1.02E-06	1.25E-06	3.95E-06	6.02E-07	3.62E-06	5.67E-06	7.82E-05	3.37E-06	1.44E-06	1.38E-07	3.04E-07	1.36E-07	3.52E-07	4.64E-08	7.39E-07	2.88E-09	1.65E-09	8.24E-11	6.69E-09	7.52E-11	2.19E-10	1.82E-10	4.42E-13	3.27E-12
r6-seawater-300.00-300.00-0.20-4.00-85.00-11.00.6o	1.03E-11	0.97399	300	0.60831	5.6704	5.02128	118.64877	0.60289	0.53934	0.2428	0.037188	0.015244	0.22671	0.0053033	0.0037109	0.0041406	0.0012821	0.0012755	9.91E-05	4.34E-05	4.55E-05	1.34E-05	0.0002838	6.21E-05	3.28E-06	1.02E-06	1.25E-06	3.93E-06	6.03E-07	3.57E-06	5.61E-06	7.63E-05	3.35E-06	1.44E-06	1.36E-07	3.09E-07	1.35E-07	3.55E-07	4.73E-08	7.19E-07	2.94E-09	1.62E-09	8.45E-11	6.63E-09	7.70E-11	2.14E-10	1.81E-10	4.51E-13	3.24E-12
r6-seawater-300.00-300.00-0.20-4.00-66.00-30.00.6o	1.00E-14	0.9765	300	0.54363	5.6856	4.43835	135.26829	0.53862	0.48236	0.20368	0.032625	0.013428	0.22848	0.0049	0.0032585	0.0034074	0.0013269	0.0010618	9.87E-05	3.81E-05	3.90E-05	1.36E-05	0.00021737	5.10E-05	3.13E-06	1.08E-06	1.23E-06	3.75E-06	6.22E-07	3.15E-06	4.88E-06	6.44E-05	3.37E-06	1.54E-06	1.24E-07	3.75E-07	1.27E-07	4.00E-07	6.11E-08	5.37E-07	3.88E-09	1.41E-09	1.12E-10	5.97E-09	1.00E-10	1.70E-10	1.68E-10	5.52E-13	2.93E-12
r6-seawater-300.00-300.00-0.20-4.00-65.00-31.00.6o	1.00E-14	0.9766	300	0.54062	5.6868	4.41158	136.14409	0.53563	0.4797	0.20193	0.032416	0.013344	0.22944	0.004881	0.0032374	0.0033749	0.0013306	0.0010522	9.88E-05	3.79E-05	3.87E-05	1.36E-05	0.00021353	5.02E-05	3.12E-06	1.09E-06	1.23E-06	3.74E-06	6.24E-07	3.13E-06	4.83E-06	6.42E-05	3.38E-06	1.55E-06	1.23E-07	3.80E-07	1.27E-07	4.03E-07	6.22E-08	5.27E-07	3.96E-09	1.41E-09	1.15E-10	5.93E-09	1.02E-10	1.68E-10	1.67E-10	5.59E-13	2.91E-12
r6-seawater-300.00-300.00-0.20-4.00-64.00-32.00.6o	1.67E-14	0.9767	300	0.53764	5.688	4.38516	137.02006	0.53268	0.47708	0.20019	0.032209	0.013262	0.23053	0.0048621	0.0032165	0.0033429	0.0013345	0.0010428	9.89E-05	3.77E-05	3.85E-05	1.36E-05	0.00020961	4.95E-05	3.12E-06	1.10E-06	1.23E-06	3.73E-06	6.26E-07	3.11E-06	4.78E-06	6.39E-05	3.39E-06	1.57E-06	1.23E-07	3.86E-07	1.27E-07	4.07E-07	6.34E-08	5.18E-07	4.04E-09	1.40E-09	1.17E-10	5.88E-09	1.04E-10	1.66E-10	1.66E-10	5.66E-13	2.90E-12
r6-seawater-300.00-300.00-0.20-4.00-63.00-33.00.6o	1.00E-14	0.97679	300	0.5347	5.6894	4.35909	137.89623	0.52975	0.47448	0.19848	0.032005	0.01318	0.23176	0.0048435	0.0031958	0.0033114	0.0013386	0.0010335	9.91E-05	3.75E-05	3.82E-05	1.37E-05	0.00020561	4.87E-05	3.12E-06	1.10E-06	1.24E-06	3.71E-06	6.29E-07	3.08E-06	4.72E-06	6.37E-05	3.40E-06	1.58E-06	1.23E-07	3.92E-07	1.27E-07	4.11E-07	6.46E-08	5.08E-07	4.13E-09	1.40E-09	1.19E-10	5.83E-09	1.06E-10	1.63E-10	1.65E-10	5.73E-13	2.88E-12
r6-seawater-300.00-300.00-0.20-4.00-62.00-34.00.6o	1.00E-14	0.97688	300	0.53179	5.6909	4.33336	138.77261	0.52686	0.47191	0.1968	0.031804	0.013099	0.23314	0.004825	0.0031753	0.0032804	0.001343	0.0010244	9.92E-05	3.73E-05	3.80E-05	1.37E-05	0.00020152	4.79E-05	3.11E-06	1.11E-06	1.24E-06	3.70E-06	6.32E-07	3.06E-06	4.67E-06	6.35E-05	3.42E-06	1.59E-06	1.23E-07	3.98E-07	1.27E-07	4.15E-07	6.59E-08	4.98E-07	4.23E-09	1.39E-09	1.21E-10	5.78E-09	1.08E-10	1.61E-10	1.64E-10	5.80E-13	2.86E-12
r6-seawater-300.00-300.00-0.20-4.00-61.00-35.00.6o	1.00E-14	0.97696	300	0.52891	5.6924	4.30797	139.64921	0.524	0.46938	0.19514	0.031605	0.01302	0.2347	0.0048068	0.003155	0.0032499	0.0013477	0.0010154	9.94E-05	3.72E-05	3.78E-05	1.37E-05	0.00019733	4.71E-05	3.11E-06	1.12E-06	1.24E-06	3.68E-06	6.35E-07	3.03E-06	4.61E-06	6.34E-05	3.44E-06	1.60E-06	1.22E-07	4.04E-07	1.27E-07	4.19E-07	6.73E-08	4.88E-07	4.33E-09	1.39E-09	1.24E-10	5.72E-09	1.09E-10	1.58E-10	1.62E-10	5.88E-13	2.83E-12
r6-seawater-300.00-300.00-0.20-4.00-60.00-36.00.6o	1.00E-14	0.97704	300	0.52606	5.6941	4.28291	140.52607	0.52118	0.46687	0.1935	0.031409	0.012941	0.23643	0.0047887	0.0031349	0.0032199	0.0013528	0.0010065	9.96E-05	3.70E-05	3.76E-05	1.38E-05	0.00019303	4.62E-05	3.11E-06	1.12E-06	1.25E-06	3.67E-06	6.39E-07	3.01E-06	4.54E-06	6.33E-05	3.45E-06	1.61E-06	1.22E-07	4.11E-07	1.26E-07	4.24E-07	6.88E-08	4.78E-07	4.43E-09	1.38E-09	1.27E-10	5.66E-09	1.12E-10	1.56E-10	1.61E-10	5.96E-13	2.81E-12
r6-seawater-300.00-300.00-0.20-4.00-67.00-29.00.6o	1.00E-14	0.9764	300	0.54667	5.6844	4.46548	134.39265	0.54165	0.48504	0.20547	0.032837	0.013513	0.22763	0.0049193	0.0032798	0.0034405	0.0013234	0.0010715	9.87E-05	3.83E-05	3.93E-05	1.36E-05	0.00022114	5.17E-05	3.13E-06	1.08E-06	1.23E-06	3.76E-06	6.20E-07	3.17E-06	4.93E-06	6.48E-05	3.36E-06	1.53E-06	1.24E-07	3.70E-07	1.28E-07	3.96E-07	6.01E-08	5.47E-07	3.81E-09	1.42E-09	1.10E-10	6.02E-09	9.88E-11	1.73E-10	1.69E-10	5.45E-13	2.95E-12
r6-seawater-300.00-300.00-0.20-4.00-6.00-90.00.6o	1.00E-14	0.98352	300	0.40955	6.1068	3.23271	187.56536	0.40543	0.36387	0.13088	0.023511	0.0097789	0.12201	0.0040114	0.0023016	0.0020917	0.00071023	0.0006705	0.00023704	6.54E-05	6.29E-05	3.41E-05	2.93E-05	8.15E-06	6.69E-06	1.48E-06	1.41E-06	1.38E-06	7.99E-07	9.53E-07	2.19E-06	2.19E-05	7.04E-07	3.79E-07	5.62E-07	3.07E-07	2.68E-07	1.11E-07	1.41E-07	1.62E-07	2.28E-08	5.75E-09	9.27E-10	1.43E-09	3.27E-10	1.45E-10	1.78E-11	6.33E-13	7.01E-13
r6-seawater-300.00-300.00-0.20-4.00-58.00-38.00.6o	1.36E-14	0.97719	300	0.52047	5.6978	4.2338	142.28058	0.51562	0.46193	0.1903	0.031025	0.012786	0.24051	0.0047532	0.0030952	0.0031612	0.001364	0.00098917	0.00010006	3.67E-05	3.72E-05	1.39E-05	0.00018401	4.43E-05	3.11E-06	1.14E-06	1.26E-06	3.63E-06	6.48E-07	2.96E-06	4.41E-06	6.34E-05	3.49E-06	1.64E-06	1.23E-07	4.25E-07	1.26E-07	4.34E-07	7.20E-08	4.57E-07	4.68E-09	1.38E-09	1.33E-10	5.54E-09	1.16E-10	1.50E-10	1.58E-10	6.12E-13	2.77E-12
r6-seawater-300.00-300.00-0.20-4.00-57.00-39.00.6o	1.30E-14	0.97725	300	0.51771	5.6998	4.20974	143.15838	0.51288	0.4595	0.18873	0.030836	0.01271	0.24291	0.0047357	0.0030755	0.0031326	0.0013703	0.00098067	0.00010036	3.66E-05	3.71E-05	1.39E-05	0.00017927	4.33E-05	3.12E-06	1.15E-06	1.27E-06	3.61E-06	6.52E-07	2.93E-06	4.33E-06	6.34E-05	3.52E-06	1.66E-06	1.23E-07	4.33E-07	1.27E-07	4.39E-07	7.38E-08	4.46E-07	4.81E-09	1.38E-09	1.36E-10	5.47E-09	1.18E-10	1.48E-10	1.56E-10	6.21E-13	2.74E-12
r6-seawater-300.00-300.00-0.20-4.00-56.00-40.00.6o	1.03E-11	0.97596	300	0.51478	6.1365	4.19457	144.13837	0.50991	0.45681	0.187	0.030707	0.012626	0.32362	0.0047286	0.0029194	0.003109	0.00058106	0.00097131	0.00027409	9.47E-05	9.60E-05	3.79E-05	4.22E-05	1.02E-05	8.47E-06	1.33E-06	1.46E-06	1.32E-06	7.56E-07	1.07E-06	2.79E-06	8.02E-05	7.91E-07	3.74E-07	8.70E-07	2.68E-07	3.44E-07	9.93E-08	1.25E-07	2.73E-07	2.22E-08	9.73E-09	5.44E-10	1.50E-09	1.73E-10	2.47E-10	1.49E-11	3.33E-13	7.13E-13
r6-seawater-300.00-300.00-0.20-4.00-55.00-41.00.6o	1.45E-14	0.97614	300	0.51212	6.1363	4.17007	145.00824	0.50726	0.45446	0.18549	0.030521	0.012553	0.31941	0.004711	0.0029035	0.0030811	0.00058222	0.00096314	0.00027347	9.40E-05	9.51E-05	3.79E-05	4.19E-05	1.02E-05	8.43E-06	1.33E-06	1.46E-06	1.32E-06	7.55E-07	1.06E-06	2.78E-06	7.85E-05	7.87E-07	3.73E-07	8.63E-07	2.69E-07	3.42E-07	9.93E-08	1.25E-07	2.70E-07	2.23E-08	9.63E-09	5.48E-10	1.49E-09	1.75E-10	2.45E-10	1.49E-11	3.36E-13	7.11E-13
r6-seawater-300.00-300.00-0.20-4.00-54.00-42.00.6o	1.00E-14	0.97631	300	0.50948	6.1361	4.14584	145.87808	0.50464	0.45213	0.184	0.030337	0.01248	0.31523	0.0046936	0.0028877	0.0030536	0.0005834	0.0009551	0.00027286	9.33E-05	9.43E-05	3.78E-05	4.16E-05	1.01E-05	8.40E-06	1.33E-06	1.45E-06	1.32E-06	7.55E-07	1.06E-06	2.78E-06	7.69E-05	7.82E-07	3.72E-07	8.56E-07	2.69E-07	3.40E-07	9.92E-08	1.25E-07	2.67E-07	2.23E-08	9.54E-09	5.52E-10	1.49E-09	1.77E-10	2.43E-10	1.49E-11	3.39E-13	7.10E-13
r6-seawater-300.00-300.00-0.20-4.00-53.00-43.00.6o	1.20E-14	0.97649	300	0.50687	6.1359	4.12189	146.74789	0.50205	0.44983	0.18253	0.030155	0.012409	0.31108	0.0046764	0.0028721	0.0030265	0.0005846	0.00094716	0.00027224	9.26E-05	9.35E-05	3.78E-05	4.13E-05	1.01E-05	8.36E-06	1.33E-06	1.45E-06	1.32E-06	7.55E-07	1.06E-06	2.77E-06	7.54E-05	7.78E-07	3.71E-07	8.49E-07	2.69E-07	3.39E-07	9.92E-08	1.26E-07	2.65E-07	2.23E-08	9.44E-09	5.57E-10	1.49E-09	1.78E-10	2.41E-10	1.50E-11	3.41E-13	7.09E-13
r6-seawater-300.00-300.00-0.20-4.00-52.00-44.00.6o	1.24E-14	0.97666	300	0.50429	6.1356	4.0982	147.61766	0.49949	0.44756	0.18109	0.029975	0.012338	0.30695	0.0046593	0.0028566	0.0029998	0.00058584	0.00093934	0.00027162	9.19E-05	9.27E-05	3.77E-05	4.10E-05	1.01E-05	8.32E-06	1.34E-06	1.45E-06	1.32E-06	7.55E-07	1.05E-06	2.76E-06	7.38E-05	7.73E-07	3.70E-07	8.43E-07	2.69E-07	3.37E-07	9.92E-08	1.26E-07	2.62E-07	2.23E-08	9.35E-09	5.61E-10	1.49E-09	1.80E-10	2.38E-10	1.50E-11	3.44E-13	7.08E-13
r6-seawater-300.00-300.00-0.20-4.00-59.00-37.00.6o	1.00E-14	0.97712	300	0.52325	5.6958	4.25819	141.40322	0.51838	0.46438	0.19189	0.031216	0.012863	0.23836	0.0047709	0.003115	0.0031903	0.0013582	0.00099778	9.98E-05	3.69E-05	3.74E-05	1.38E-05	0.00018859	4.53E-05	3.11E-06	1.13E-06	1.25E-06	3.65E-06	6.43E-07	2.98E-06	4.48E-06	6.33E-05	3.47E-06	1.63E-06	1.22E-07	4.18E-07	1.26E-07	4.29E-07	7.03E-08	4.67E-07	4.55E-09	1.38E-09	1.30E-10	5.60E-09	1.14E-10	1.53E-10	1.59E-10	6.04E-13	2.79E-12
r6-seawater-300.00-300.00-0.20-4.00-86.00-10.00.6o	1.03E-11	0.97382	300	0.61216	5.6698	5.05638	117.77472	0.60672	0.54273	0.24521	0.037463	0.015353	0.22723	0.0053269	0.0037379	0.0041864	0.0012806	0.0012887	9.92E-05	4.37E-05	4.60E-05	1.34E-05	0.00028721	6.26E-05	3.29E-06	1.02E-06	1.25E-06	3.94E-06	6.03E-07	3.59E-06	5.64E-06	7.73E-05	3.36E-06	1.44E-06	1.37E-07	3.06E-07	1.35E-07	3.53E-07	4.68E-08	7.29E-07	2.91E-09	1.64E-09	8.35E-11	6.66E-09	7.61E-11	2.17E-10	1.81E-10	4.47E-13	3.25E-12
r6-seawater-300.00-300.00-0.20-4.00-68.00-28.00.6o	1.00E-14	0.97629	300	0.54976	5.6833	4.49296	133.51716	0.54471	0.48776	0.20728	0.033052	0.013598	0.22691	0.0049387	0.0033014	0.003474	0.0013201	0.0010813	9.86E-05	3.85E-05	3.95E-05	1.35E-05	0.00022486	5.24E-05	3.14E-06	1.07E-06	1.23E-06	3.78E-06	6.18E-07	3.20E-06	4.98E-06	6.51E-05	3.35E-06	1.53E-06	1.24E-07	3.65E-07	1.28E-07	3.93E-07	5.91E-08	5.56E-07	3.74E-09	1.43E-09	1.08E-10	6.06E-09	9.73E-11	1.75E-10	1.70E-10	5.39E-13	2.97E-12
r6-seawater-300.00-300.00-0.20-4.00-7.00-89.00.6o	1.03E-11	0.98338	300	0.41121	6.1081	3.24791	186.69914	0.40708	0.36534	0.13171	0.023622	0.009823	0.1265	0.0040231	0.0023109	0.0021064	0.00070466	0.0006749	0.00023807	6.59E-05	6.35E-05	3.42E-05	2.95E-05	8.20E-06	6.73E-06	1.47E-06	1.41E-06	1.38E-06	7.96E-07	9.53E-07	2.21E-06	2.28E-05	7.03E-07	3.78E-07	5.68E-07	3.05E-07	2.70E-07	1.11E-07	1.41E-07	1.64E-07	2.28E-08	5.83E-09	9.11E-10	1.43E-09	3.20E-10	1.47E-10	1.77E-11	6.19E-13	6.99E-13
r6-seawater-300.00-300.00-0.20-4.00-84.00-12.00.6o	1.00E-14	0.97414	300	0.6045	5.6709	4.98667	119.52287	0.59911	0.53599	0.24043	0.036916	0.015136	0.22624	0.0052799	0.0036842	0.0040957	0.0012837	0.0012625	9.90E-05	4.30E-05	4.51E-05	1.34E-05	0.00028039	6.16E-05	3.27E-06	1.03E-06	1.25E-06	3.92E-06	6.03E-07	3.55E-06	5.58E-06	7.54E-05	3.35E-06	1.45E-06	1.35E-07	3.11E-07	1.34E-07	3.56E-07	4.78E-08	7.09E-07	2.97E-09	1.61E-09	8.56E-11	6.60E-09	7.80E-11	2.12E-10	1.80E-10	4.55E-13	3.22E-12
r6-seawater-300.00-300.00-0.20-4.00-83.00-13.00.6o	3.80E-14	0.9743	300	0.60075	5.6715	4.95254	120.39692	0.59537	0.53268	0.2381	0.036648	0.01503	0.22581	0.0052568	0.0036579	0.0040516	0.0012854	0.0012497	9.89E-05	4.27E-05	4.47E-05	1.34E-05	0.00027699	6.11E-05	3.26E-06	1.03E-06	1.24E-06	3.91E-06	6.03E-07	3.52E-06	5.55E-06	7.45E-05	3.34E-06	1.45E-06	1.34E-07	3.14E-07	1.34E-07	3.58E-07	4.83E-08	6.99E-07	3.01E-09	1.59E-09	8.67E-11	6.57E-09	7.89E-11	2.10E-10	1.80E-10	4.59E-13	3.21E-12
r6-seawater-300.00-300.00-0.20-4.00-82.00-14.00.6o	1.03E-11	0.97445	300	0.59704	5.6721	4.91889	121.27112	0.59169	0.52942	0.2358	0.036385	0.014925	0.22544	0.005234	0.003632	0.0040082	0.0012871	0.0012371	9.89E-05	4.24E-05	4.43E-05	1.34E-05	0.00027359	6.06E-05	3.25E-06	1.03E-06	1.24E-06	3.91E-06	6.04E-07	3.50E-06	5.52E-06	7.37E-05	3.33E-06	1.45E-06	1.33E-07	3.16E-07	1.33E-07	3.59E-07	4.89E-08	6.89E-07	3.04E-09	1.58E-09	8.79E-11	6.55E-09	8.00E-11	2.07E-10	1.79E-10	4.64E-13	3.19E-12
r6-seawater-300.00-300.00-0.20-4.00-81.00-15.00.6o	3.27E-14	0.9746	300	0.59338	5.6728	4.88571	122.14536	0.58806	0.5262	0.23355	0.036124	0.014822	0.22512	0.0052114	0.0036064	0.0039656	0.0012889	0.0012247	9.88E-05	4.21E-05	4.39E-05	1.34E-05	0.00027019	6.00E-05	3.24E-06	1.03E-06	1.24E-06	3.90E-06	6.04E-07	3.48E-06	5.49E-06	7.29E-05	3.33E-06	1.45E-06	1.32E-07	3.19E-07	1.33E-07	3.61E-07	4.94E-08	6.79E-07	3.08E-09	1.57E-09	8.91E-11	6.52E-09	8.10E-11	2.05E-10	1.79E-10	4.68E-13	3.18E-12
r6-seawater-300.00-300.00-0.20-4.00-80.00-16.00.6o	3.16E-14	0.97475	300	0.58977	5.6734	4.85298	123.01966	0.58447	0.52302	0.23133	0.035868	0.01472	0.22485	0.005189	0.0035811	0.0039238	0.0012907	0.0012126	9.87E-05	4.18E-05	4.35E-05	1.34E-05	0.0002668	5.95E-05	3.23E-06	1.04E-06	1.24E-06	3.89E-06	6.05E-07	3.46E-06	5.45E-06	7.21E-05	3.32E-06	1.46E-06	1.32E-07	3.22E-07	1.32E-07	3.63E-07	5.00E-08	6.69E-07	3.12E-09	1.55E-09	9.03E-11	6.48E-09	8.20E-11	2.03E-10	1.78E-10	4.73E-13	3.16E-12
r6-seawater-300.00-300.00-0.20-4.00-8.00-88.00.6o	1.03E-11	0.98324	300	0.41288	6.1093	3.26323	185.83275	0.40874	0.36682	0.13255	0.023734	0.0098675	0.13093	0.0040349	0.0023204	0.0021212	0.00069934	0.00067935	0.00023907	6.64E-05	6.41E-05	3.43E-05	2.98E-05	8.25E-06	6.77E-06	1.47E-06	1.40E-06	1.37E-06	7.93E-07	9.53E-07	2.23E-06	2.37E-05	7.02E-07	3.76E-07	5.74E-07	3.04E-07	2.71E-07	1.10E-07	1.40E-07	1.66E-07	2.29E-08	5.90E-09	8.96E-10	1.43E-09	3.14E-10	1.49E-10	1.75E-11	6.05E-13	6.98E-13
r6-seawater-300.00-300.00-0.20-4.00-79.00-17.00.6o	1.03E-11	0.9749	300	0.58621	5.6741	4.8207	123.89402	0.58092	0.51988	0.22915	0.035615	0.014619	0.22464	0.0051669	0.0035561	0.0038827	0.0012927	0.0012006	9.87E-05	4.14E-05	4.31E-05	1.34E-05	0.0002634	5.90E-05	3.22E-06	1.04E-06	1.23E-06	3.88E-06	6.05E-07	3.44E-06	5.42E-06	7.13E-05	3.32E-06	1.46E-06	1.31E-07	3.24E-07	1.32E-07	3.65E-07	5.06E-08	6.60E-07	3.16E-09	1.54E-09	9.15E-11	6.45E-09	8.31E-11	2.00E-10	1.78E-10	4.78E-13	3.15E-12
r6-seawater-300.00-300.00-0.20-4.00-69.00-27.00.6o	1.00E-14	0.97618	300	0.55287	5.6823	4.52081	132.64181	0.54781	0.4905	0.20912	0.033269	0.013685	0.22628	0.0049584	0.0033232	0.0035082	0.001317	0.0010913	9.86E-05	3.88E-05	3.98E-05	1.35E-05	0.00022852	5.30E-05	3.14E-06	1.07E-06	1.23E-06	3.79E-06	6.16E-07	3.22E-06	5.03E-06	6.55E-05	3.34E-06	1.52E-06	1.25E-07	3.61E-07	1.28E-07	3.90E-07	5.81E-08	5.66E-07	3.67E-09	1.44E-09	1.07E-10	6.10E-09	9.58E-11	1.77E-10	1.71E-10	5.32E-13	2.99E-12
r6-seawater-300.00-300.00-0.20-4.00-78.00-18.00.6o	1.03E-11	0.97504	300	0.58268	5.6748	4.78885	124.76844	0.57743	0.51677	0.227	0.035366	0.01452	0.22449	0.005145	0.0035315	0.0038423	0.0012947	0.0011889	9.86E-05	4.11E-05	4.28E-05	1.34E-05	0.00025999	5.84E-05	3.21E-06	1.04E-06	1.23E-06	3.87E-06	6.06E-07	3.41E-06	5.38E-06	7.06E-05	3.32E-06	1.46E-06	1.30E-07	3.27E-07	1.31E-07	3.67E-07	5.12E-08	6.50E-07	3.20E-09	1.53E-09	9.28E-11	6.42E-09	8.42E-11	1.98E-10	1.77E-10	4.83E-13	3.13E-12
r6-seawater-300.00-300.00-0.20-4.00-76.00-20.00.6o	1.03E-11	0.97531	300	0.57577	5.6762	4.72646	126.51749	0.57056	0.51068	0.22281	0.034877	0.014326	0.22437	0.005102	0.0034832	0.0037636	0.0012989	0.001166	9.86E-05	4.06E-05	4.21E-05	1.34E-05	0.00025315	5.73E-05	3.19E-06	1.05E-06	1.23E-06	3.86E-06	6.07E-07	3.37E-06	5.31E-06	6.93E-05	3.31E-06	1.47E-06	1.29E-07	3.34E-07	1.31E-07	3.71E-07	5.25E-08	6.31E-07	3.29E-09	1.51E-09	9.55E-11	6.36E-09	8.65E-11	1.93E-10	1.76E-10	4.93E-13	3.10E-12
r6-seawater-300.00-300.00-0.20-4.00-75.00-21.00.6o	2.42E-14	0.97544	300	0.57238	5.677	4.69589	127.39213	0.56719	0.5077	0.22076	0.034638	0.014231	0.22442	0.0050808	0.0034595	0.0037252	0.0013012	0.0011548	9.85E-05	4.03E-05	4.17E-05	1.34E-05	0.00024971	5.67E-05	3.19E-06	1.05E-06	1.23E-06	3.85E-06	6.08E-07	3.35E-06	5.27E-06	6.86E-05	3.32E-06	1.48E-06	1.28E-07	3.37E-07	1.30E-07	3.73E-07	5.32E-08	6.22E-07	3.33E-09	1.49E-09	9.70E-11	6.32E-09	8.77E-11	1.91E-10	1.75E-10	4.98E-13	3.08E-12
r6-seawater-300.00-300.00-0.20-4.00-74.00-22.00.6o	1.03E-11	0.97557	300	0.56903	5.6778	4.66573	128.26685	0.56386	0.50474	0.21874	0.034402	0.014137	0.22453	0.0050599	0.0034361	0.0036875	0.0013035	0.0011438	9.85E-05	4.00E-05	4.14E-05	1.35E-05	0.00024625	5.61E-05	3.18E-06	1.05E-06	1.23E-06	3.84E-06	6.09E-07	3.33E-06	5.24E-06	6.80E-05	3.32E-06	1.48E-06	1.27E-07	3.41E-07	1.30E-07	3.76E-07	5.40E-08	6.12E-07	3.38E-09	1.48E-09	9.84E-11	6.29E-09	8.90E-11	1.89E-10	1.75E-10	5.03E-13	3.07E-12
r6-seawater-300.00-300.00-0.20-4.00-73.00-23.00.6o	1.03E-11	0.9757	300	0.56572	5.6786	4.63597	129.14166	0.56057	0.50183	0.21676	0.034169	0.014044	0.22471	0.0050391	0.003413	0.0036504	0.001306	0.001133	9.85E-05	3.98E-05	4.10E-05	1.35E-05	0.00024277	5.56E-05	3.17E-06	1.06E-06	1.23E-06	3.83E-06	6.10E-07	3.31E-06	5.20E-06	6.75E-05	3.32E-06	1.49E-06	1.27E-07	3.44E-07	1.29E-07	3.78E-07	5.47E-08	6.03E-07	3.44E-09	1.47E-09	1.00E-10	6.25E-09	9.03E-11	1.86E-10	1.74E-10	5.09E-13	3.05E-12
r6-seawater-300.00-300.00-0.20-4.00-72.00-24.00.6o	1.03E-11	0.97582	300	0.56245	5.6795	4.6066	130.01656	0.55732	0.49895	0.2148	0.03394	0.013953	0.22498	0.0050186	0.0033901	0.003614	0.0013085	0.0011223	9.85E-05	3.95E-05	4.07E-05	1.35E-05	0.00023926	5.49E-05	3.16E-06	1.06E-06	1.23E-06	3.82E-06	6.12E-07	3.28E-06	5.16E-06	6.69E-05	3.32E-06	1.50E-06	1.26E-07	3.48E-07	1.29E-07	3.81E-07	5.55E-08	5.94E-07	3.49E-09	1.46E-09	1.02E-10	6.22E-09	9.16E-11	1.84E-10	1.73E-10	5.14E-13	3.04E-12
r6-seawater-300.00-300.00-0.20-4.00-71.00-25.00.6o	2.18E-14	0.97595	300	0.55922	5.6804	4.57762	130.89156	0.55411	0.4961	0.21288	0.033713	0.013862	0.22532	0.0049983	0.0033676	0.0035781	0.0013112	0.0011118	9.85E-05	3.92E-05	4.04E-05	1.35E-05	0.00023572	5.43E-05	3.16E-06	1.06E-06	1.23E-06	3.81E-06	6.13E-07	3.26E-06	5.11E-06	6.64E-05	3.33E-06	1.50E-06	1.26E-07	3.52E-07	1.29E-07	3.84E-07	5.63E-08	5.84E-07	3.55E-09	1.45E-09	1.03E-10	6.18E-09	9.29E-11	1.82E-10	1.72E-10	5.20E-13	3.02E-12
r6-seawater-300.00-300.00-0.20-4.00-70.00-26.00.6o	1.00E-14	0.97606	300	0.55603	5.6813	4.54903	131.76658	0.55094	0.49329	0.21099	0.03349	0.013773	0.22576	0.0049783	0.0033452	0.0035429	0.0013141	0.0011015	9.85E-05	3.90E-05	4.01E-05	1.35E-05	0.00023214	5.37E-05	3.15E-06	1.07E-06	1.23E-06	3.80E-06	6.14E-07	3.24E-06	5.07E-06	6.60E-05	3.33E-06	1.51E-06	1.25E-07	3.56E-07	1.28E-07	3.87E-07	5.72E-08	5.75E-07	3.61E-09	1.45E-09	1.05E-10	6.14E-09	9.43E-11	1.80E-10	1.72E-10	5.26E-13	3.00E-12
r6-seawater-300.00-300.00-0.20-4.00-77.00-19.00.6o	2.78E-14	0.97518	300	0.57921	5.6755	4.75744	125.64293	0.57397	0.51371	0.22489	0.03512	0.014422	0.2244	0.0051234	0.0035072	0.0038026	0.0012967	0.0011773	9.86E-05	4.09E-05	4.24E-05	1.34E-05	0.00025658	5.79E-05	3.20E-06	1.04E-06	1.23E-06	3.87E-06	6.07E-07	3.39E-06	5.35E-06	6.99E-05	3.32E-06	1.47E-06	1.29E-07	3.31E-07	1.31E-07	3.69E-07	5.19E-08	6.41E-07	3.24E-09	1.52E-09	9.42E-11	6.39E-09	8.54E-11	1.96E-10	1.77E-10	4.88E-13	3.12E-12
r6-seawater-300.00-300.00-0.20-4.00-51.00-45.00.6o	1.03E-11	0.97683	300	0.50173	6.1354	4.07478	148.48739	0.49695	0.4453	0.17966	0.029798	0.012268	0.30283	0.0046424	0.0028414	0.0029735	0.00058711	0.00093163	0.000271	9.12E-05	9.19E-05	3.77E-05	4.07E-05	1.00E-05	8.29E-06	1.34E-06	1.44E-06	1.32E-06	7.55E-07	1.05E-06	2.75E-06	7.23E-05	7.69E-07	3.69E-07	8.36E-07	2.70E-07	3.36E-07	9.91E-08	1.26E-07	2.60E-07	2.23E-08	9.26E-09	5.66E-10	1.49E-09	1.81E-10	2.36E-10	1.50E-11	3.47E-13	7.07E-13
r6-seawater-300.00-300.00-0.20-40.00-35.00-25.00.6o	1.15E-14	0.96454	300	0.72563	6.1689	6.1421	96.437455	0.71938	0.64235	0.31992	0.04594	0.018621	0.49841	0.0060301	0.0042167	0.005659	0.00046018	0.001703	0.00033179	0.00016355	0.00017994	4.33E-05	7.07E-05	1.38E-05	1.17E-05	1.18E-06	1.60E-06	1.27E-06	7.24E-07	1.30E-06	3.79E-06	0.00020753	7.29E-07	2.84E-07	1.62E-06	1.64E-07	4.87E-07	6.41E-08	7.63E-08	5.72E-07	1.51E-08	2.05E-08	2.88E-10	1.61E-09	8.14E-11	5.17E-10	1.21E-11	1.59E-13	7.53E-13
r6-seawater-300.00-300.00-0.20-40.00-37.00-23.00.6o	1.07E-14	0.96386	300	0.73689	6.1684	6.24859	94.694594	0.73057	0.65223	0.32775	0.046782	0.018951	0.51085	0.0060955	0.0042864	0.0058142	0.00046023	0.0017468	0.00033315	0.00016688	0.0001843	4.33E-05	7.20E-05	1.40E-05	1.18E-05	1.18E-06	1.62E-06	1.27E-06	7.27E-07	1.32E-06	3.81E-06	0.00021789	7.52E-07	2.90E-07	1.66E-06	1.66E-07	4.93E-07	6.51E-08	7.66E-08	5.87E-07	1.52E-08	2.10E-08	2.85E-10	1.61E-09	8.05E-11	5.27E-10	1.21E-11	1.58E-13	7.59E-13
r6-seawater-300.00-300.00-0.20-41.00-32.00-27.00.6o	1.00E-14	0.96488	300	0.72071	6.1695	6.09513	97.21787	0.71448	0.63803	0.31652	0.045572	0.018476	0.49051	0.0060013	0.0041868	0.0055917	0.00045898	0.001684	0.00033155	0.0001623	0.00017826	4.33E-05	7.02E-05	1.38E-05	1.17E-05	1.17E-06	1.59E-06	1.27E-06	7.22E-07	1.30E-06	3.79E-06	0.0002021	7.10E-07	2.77E-07	1.61E-06	1.62E-07	4.86E-07	6.29E-08	7.54E-08	5.68E-07	1.50E-08	2.03E-08	2.88E-10	1.60E-09	8.12E-11	5.14E-10	1.21E-11	1.58E-13	7.49E-13
r6-seawater-300.00-300.00-0.20-41.00-31.00-28.00.6o	1.00E-14	0.9652	300	0.71529	6.1697	6.044	98.089257	0.7091	0.63327	0.31279	0.045169	0.018318	0.48452	0.0059697	0.0041532	0.0055182	0.00045895	0.0016632	0.00033089	0.0001607	0.00017618	4.33E-05	6.95E-05	1.37E-05	1.16E-05	1.17E-06	1.58E-06	1.26E-06	7.20E-07	1.29E-06	3.78E-06	0.00019731	6.99E-07	2.74E-07	1.60E-06	1.61E-07	4.83E-07	6.24E-08	7.53E-08	5.61E-07	1.49E-08	2.01E-08	2.89E-10	1.60E-09	8.16E-11	5.09E-10	1.21E-11	1.58E-13	7.46E-13
r6-seawater-300.00-300.00-0.20-41.00-30.00-29.00.6o	1.03E-14	0.96552	300	0.70996	6.17	5.99371	98.960626	0.7038	0.62859	0.30915	0.044772	0.018163	0.47862	0.0059384	0.0041202	0.0054462	0.00045891	0.0016428	0.00033024	0.00015914	0.00017415	4.32E-05	6.89E-05	1.37E-05	1.16E-05	1.17E-06	1.57E-06	1.26E-06	7.19E-07	1.28E-06	3.77E-06	0.00019265	6.89E-07	2.71E-07	1.58E-06	1.61E-07	4.80E-07	6.20E-08	7.51E-08	5.54E-07	1.49E-08	1.99E-08	2.90E-10	1.60E-09	8.20E-11	5.04E-10	1.21E-11	1.59E-13	7.43E-13
r6-seawater-300.00-300.00-0.20-41.00-3.00-56.00.6o	1.05E-14	0.96487	300	0.59155	7.1648	4.96354	123.0774	0.58531	0.52268	0.23121	0.035163	0.014709	0.7898	0.0050879	0.0020424	0.0038472	1.56E-05	0.0012117	0.0029677	0.00073144	0.00074655	0.00041154	5.50E-06	1.23E-06	9.90E-05	3.84E-07	4.58E-07	1.26E-07	2.20E-07	1.12E-07	3.44E-06	0.00014604	3.45E-08	1.51E-08	6.99E-05	1.02E-07	4.05E-06	3.77E-09	4.93E-07	2.41E-07	9.44E-07	8.45E-07	1.46E-08	4.95E-11	4.27E-10	2.26E-09	6.14E-14	8.03E-14	3.38E-14
r6-seawater-300.00-300.00-0.20-41.00-29.00-30.00.6o	1.00E-14	0.96583	300	0.70471	6.1702	5.94425	99.831977	0.69859	0.62398	0.30557	0.044383	0.01801	0.4728	0.0059075	0.0040877	0.0053758	0.00045888	0.0016229	0.00032959	0.0001576	0.00017215	4.32E-05	6.83E-05	1.36E-05	1.15E-05	1.17E-06	1.57E-06	1.26E-06	7.18E-07	1.27E-06	3.76E-06	0.00018813	6.78E-07	2.68E-07	1.57E-06	1.60E-07	4.78E-07	6.15E-08	7.50E-08	5.48E-07	1.49E-08	1.96E-08	2.92E-10	1.59E-09	8.25E-11	4.99E-10	1.21E-11	1.59E-13	7.40E-13
r6-seawater-300.00-300.00-0.20-41.00-28.00-31.00.6o	1.00E-14	0.96614	300	0.69955	6.1704	5.89558	100.70331	0.69345	0.61944	0.30207	0.044	0.017859	0.46706	0.005877	0.0040557	0.0053068	0.00045884	0.0016033	0.00032895	0.00015609	0.0001702	4.32E-05	6.77E-05	1.36E-05	1.15E-05	1.17E-06	1.56E-06	1.26E-06	7.16E-07	1.26E-06	3.76E-06	0.00018373	6.68E-07	2.65E-07	1.56E-06	1.59E-07	4.75E-07	6.11E-08	7.48E-08	5.41E-07	1.49E-08	1.94E-08	2.93E-10	1.59E-09	8.29E-11	4.95E-10	1.21E-11	1.60E-13	7.37E-13
r6-seawater-300.00-300.00-0.20-41.00-27.00-32.00.6o	1.01E-14	0.96645	300	0.69446	6.1706	5.8477	101.57462	0.6884	0.61497	0.29863	0.043623	0.017711	0.4614	0.0058469	0.0040242	0.0052394	0.0004588	0.0015842	0.00032832	0.00015461	0.00016828	4.32E-05	6.71E-05	1.35E-05	1.14E-05	1.17E-06	1.55E-06	1.26E-06	7.15E-07	1.25E-06	3.75E-06	0.00017946	6.58E-07	2.63E-07	1.54E-06	1.59E-07	4.73E-07	6.06E-08	7.47E-08	5.35E-07	1.48E-08	1.92E-08	2.95E-10	1.58E-09	8.34E-11	4.90E-10	1.21E-11	1.60E-13	7.34E-13
r6-seawater-300.00-300.00-0.20-41.00-33.00-26.00.6o	1.16E-14	0.96455	300	0.72621	6.1693	6.14712	96.346553	0.71995	0.64286	0.32032	0.045983	0.018637	0.49658	0.0060335	0.0042209	0.0056669	0.00045901	0.0017052	0.00033222	0.00016392	0.00018038	4.33E-05	7.08E-05	1.39E-05	1.17E-05	1.17E-06	1.60E-06	1.27E-06	7.23E-07	1.30E-06	3.80E-06	0.00020705	7.21E-07	2.80E-07	1.63E-06	1.63E-07	4.88E-07	6.34E-08	7.56E-08	5.74E-07	1.50E-08	2.06E-08	2.86E-10	1.61E-09	8.07E-11	5.19E-10	1.21E-11	1.57E-13	7.52E-13
r6-seawater-300.00-300.00-0.20-41.00-26.00-33.00.6o	1.04E-14	0.96588	300	0.68925	6.2632	5.80704	102.49289	0.68319	0.61033	0.29508	0.043219	0.017558	0.5065	0.0058138	0.0039082	0.0051681	0.00033373	0.0015644	0.00040472	0.0001852	0.00020113	5.33E-05	5.38E-05	1.09E-05	1.40E-05	1.05E-06	1.39E-06	1.02E-06	6.41E-07	1.01E-06	3.74E-06	0.00019081	5.12E-07	2.05E-07	2.28E-06	1.54E-07	5.81E-07	4.75E-08	8.99E-08	5.18E-07	2.21E-08	2.84E-08	4.19E-10	1.15E-09	9.58E-11	5.88E-10	7.35E-12	1.49E-13	5.52E-13
r6-seawater-300.00-300.00-0.20-41.00-24.00-35.00.6o	1.00E-14	0.9601	300	0.67837	6.8184	5.76848	104.58533	0.67196	0.6	0.28726	0.042045	0.017218	0.86595	0.0057021	0.003055	0.0049788	4.95E-05	0.0015209	0.0014243	0.00051389	0.00055138	0.00018963	1.48E-05	3.03E-06	4.94E-05	5.57E-07	7.25E-07	2.83E-07	3.35E-07	2.77E-07	3.73E-06	0.00025478	1.12E-07	4.51E-08	2.26E-05	1.23E-07	2.04E-06	1.05E-08	2.58E-07	4.02E-07	2.25E-07	2.81E-07	3.28E-09	1.70E-10	2.09E-10	1.65E-09	3.79E-13	9.06E-14	1.01E-13
r6-seawater-300.00-300.00-0.20-41.00-23.00-36.00.6o	1.01E-14	0.95731	300	0.67339	7.057	5.75289	105.63051	0.6667	0.59494	0.28351	0.041296	0.017052	1.0401	0.0056226	0.002532	0.0048672	2.19E-05	0.0014999	0.002432	0.00073385	0.00077907	0.00032709	8.50E-06	1.75E-06	8.47E-05	4.25E-07	5.50E-07	1.63E-07	2.53E-07	1.59E-07	3.71E-06	0.00025357	5.53E-08	2.25E-08	5.53E-05	1.06E-07	3.50E-06	5.27E-09	3.88E-07	3.31E-07	5.85E-07	6.93E-07	7.77E-09	7.50E-11	2.87E-10	2.35E-09	1.07E-13	7.17E-14	4.93E-14
r6-seawater-300.00-300.00-0.20-41.00-22.00-37.00.6o	1.08E-14	0.95646	300	0.66874	7.1546	5.72066	106.56896	0.66193	0.59049	0.2802	0.040735	0.016906	1.1003	0.0055657	0.0022921	0.0047809	1.57E-05	0.0014815	0.0030183	0.000829	0.00087397	0.00040859	6.72E-06	1.39E-06	0.00010532	3.81E-07	4.91E-07	1.30E-07	2.25E-07	1.26E-07	3.70E-06	0.00024231	4.09E-08	1.67E-08	7.78E-05	9.94E-08	4.35E-06	3.93E-09	4.55E-07	2.98E-07	8.57E-07	9.78E-07	1.11E-08	5.36E-11	3.27E-10	2.66E-09	6.39E-14	6.52E-14	3.67E-14
r6-seawater-300.00-300.00-0.20-41.00-21.00-38.00.6o	1.00E-14	0.95696	300	0.66417	7.1551	5.67567	107.43253	0.6574	0.58648	0.27721	0.040402	0.016775	1.0819	0.0055381	0.0022778	0.0047232	1.57E-05	0.0014649	0.0030147	0.00082316	0.00086625	0.00040866	6.65E-06	1.38E-06	0.00010493	3.81E-07	4.89E-07	1.30E-07	2.25E-07	1.25E-07	3.69E-06	0.00023596	4.05E-08	1.66E-08	7.73E-05	9.94E-08	4.33E-06	3.92E-09	4.56E-07	2.95E-07	8.60E-07	9.70E-07	1.12E-08	5.34E-11	3.31E-10	2.63E-09	6.38E-14	6.59E-14	3.66E-14
r6-seawater-300.00-300.00-0.20-41.00-20.00-39.00.6o	1.00E-14	0.95745	300	0.65967	7.1556	5.63133	108.29599	0.65293	0.58254	0.27427	0.040074	0.016646	1.0637	0.0055108	0.0022637	0.0046666	1.57E-05	0.0014487	0.0030113	0.00081742	0.00085866	0.00040874	6.58E-06	1.37E-06	0.00010455	3.81E-07	4.87E-07	1.30E-07	2.24E-07	1.24E-07	3.67E-06	0.00022977	4.01E-08	1.65E-08	7.68E-05	9.95E-08	4.31E-06	3.91E-09	4.58E-07	2.92E-07	8.64E-07	9.61E-07	1.14E-08	5.32E-11	3.35E-10	2.61E-09	6.37E-14	6.65E-14	3.64E-14
r6-seawater-300.00-300.00-0.20-41.00-2.00-57.00.6o	1.00E-14	0.96505	300	0.58757	7.165	4.92743	124.05267	0.58136	0.51919	0.22879	0.03488	0.014597	0.78867	0.0050628	0.0020288	0.0038016	1.56E-05	0.0011984	0.0029617	0.00072538	0.00073907	0.00041124	5.45E-06	1.22E-06	9.85E-05	3.84E-07	4.56E-07	1.25E-07	2.19E-07	1.11E-07	3.44E-06	0.00014444	3.41E-08	1.50E-08	6.94E-05	1.02E-07	4.03E-06	3.75E-09	4.93E-07	2.39E-07	9.43E-07	8.36E-07	1.46E-08	4.94E-11	4.28E-10	2.24E-09	6.14E-14	8.02E-14	3.37E-14
r6-seawater-300.00-300.00-0.20-41.00-19.00-40.00.6o	1.00E-14	0.95794	300	0.65524	7.156	5.58765	109.15923	0.64853	0.57864	0.27139	0.039751	0.016518	1.0456	0.0054838	0.0022497	0.0046112	1.57E-05	0.0014327	0.003008	0.00081177	0.00085121	0.00040883	6.51E-06	1.36E-06	0.00010417	3.82E-07	4.85E-07	1.29E-07	2.24E-07	1.24E-07	3.66E-06	0.00022372	3.97E-08	1.64E-08	7.64E-05	9.96E-08	4.30E-06	3.90E-09	4.59E-07	2.88E-07	8.67E-07	9.54E-07	1.15E-08	5.30E-11	3.40E-10	2.59E-09	6.36E-14	6.72E-14	3.63E-14
r6-seawater-300.00-300.00-0.20-41.00-25.00-34.00.6o	1.00E-14	0.96296	300	0.68368	6.5618	5.78654	103.53939	0.67747	0.60513	0.29112	0.042673	0.017386	0.68806	0.005764	0.0035157	0.0050777	0.00011947	0.0015424	0.00079773	0.00032941	0.00035599	0.00010551	2.69E-05	5.48E-06	2.76E-05	7.47E-07	9.78E-07	5.11E-07	4.52E-07	5.03E-07	3.74E-06	0.00023306	2.29E-07	9.24E-08	8.05E-06	1.39E-07	1.14E-06	2.15E-08	1.61E-07	4.65E-07	7.83E-08	1.00E-07	1.28E-09	4.11E-10	1.47E-10	1.05E-09	1.49E-12	1.15E-13	2.21E-13
r6-seawater-300.00-300.00-0.20-41.00-18.00-41.00.6o	1.00E-14	0.95842	300	0.65087	7.1565	5.54459	110.02244	0.64419	0.57481	0.26855	0.039434	0.016393	1.0278	0.0054571	0.0022359	0.0045568	1.57E-05	0.0014171	0.0030048	0.00080621	0.00084389	0.00040893	6.44E-06	1.35E-06	0.00010381	3.82E-07	4.84E-07	1.29E-07	2.24E-07	1.23E-07	3.65E-06	0.00021782	3.93E-08	1.63E-08	7.59E-05	9.97E-08	4.28E-06	3.89E-09	4.61E-07	2.85E-07	8.71E-07	9.46E-07	1.17E-08	5.28E-11	3.44E-10	2.57E-09	6.35E-14	6.79E-14	3.61E-14
r6-seawater-300.00-300.00-0.20-41.00-34.00-25.00.6o	1.00E-14	0.96421	300	0.7318	6.1691	6.20001	95.475128	0.72551	0.64777	0.3242	0.046401	0.018801	0.50274	0.006066	0.0042555	0.0057439	0.00045904	0.001727	0.00033289	0.00016557	0.00018254	4.34E-05	7.15E-05	1.39E-05	1.18E-05	1.17E-06	1.61E-06	1.27E-06	7.25E-07	1.31E-06	3.81E-06	0.00021214	7.33E-07	2.84E-07	1.65E-06	1.63E-07	4.91E-07	6.39E-08	7.57E-08	5.81E-07	1.50E-08	2.09E-08	2.85E-10	1.61E-09	8.03E-11	5.24E-10	1.21E-11	1.57E-13	7.55E-13
r6-seawater-300.00-300.00-0.20-41.00-36.00-23.00.6o	1.05E-14	0.96353	300	0.74327	6.1686	6.30853	93.732219	0.73691	0.65783	0.33221	0.047259	0.019138	0.51534	0.0061324	0.0043265	0.005903	0.00045909	0.0017718	0.00033426	0.00016897	0.00018701	4.34E-05	7.28E-05	1.41E-05	1.19E-05	1.17E-06	1.62E-06	1.27E-06	7.28E-07	1.33E-06	3.82E-06	0.0002228	7.56E-07	2.90E-07	1.68E-06	1.65E-07	4.97E-07	6.48E-08	7.60E-08	5.96E-07	1.51E-08	2.14E-08	2.82E-10	1.62E-09	7.94E-11	5.35E-10	1.21E-11	1.56E-13	7.61E-13
r6-seawater-300.00-300.00-0.20-41.00-50.00-9.00.6o	1.00E-14	0.96135	300	0.83671	5.6575	7.16743	81.383386	0.82992	0.73991	0.40037	0.054106	0.021926	0.41668	0.0066283	0.0052767	0.0072412	0.0012486	0.0021569	0.00010701	6.62E-05	7.51E-05	1.37E-05	0.00044679	7.99E-05	4.02E-06	9.97E-07	1.49E-06	4.17E-06	6.34E-07	4.75E-06	6.56E-06	0.00023282	5.18E-06	1.86E-06	2.02E-07	2.95E-07	1.69E-07	3.92E-07	4.08E-08	1.28E-06	2.53E-09	2.69E-09	5.19E-11	7.55E-09	4.67E-11	3.46E-10	1.87E-10	3.06E-13	3.86E-12
r6-seawater-300.00-300.00-0.20-41.00-5.00-54.00.6o	1.00E-14	0.96429	300	0.59924	7.1639	5.03596	121.23048	0.59295	0.52945	0.23594	0.035711	0.014926	0.80604	0.0051364	0.0020685	0.0039361	1.56E-05	0.0012375	0.0029753	0.00074211	0.00076	0.00041156	5.60E-06	1.24E-06	9.97E-05	3.84E-07	4.62E-07	1.26E-07	2.20E-07	1.13E-07	3.46E-06	0.00015182	3.52E-08	1.53E-08	7.09E-05	1.02E-07	4.09E-06	3.80E-09	4.91E-07	2.47E-07	9.39E-07	8.59E-07	1.43E-08	4.98E-11	4.20E-10	2.30E-09	6.16E-14	7.94E-14	3.41E-14
r6-seawater-300.00-300.00-0.20-41.00-49.00-10.00.6o	1.00E-14	0.96169	300	0.82926	5.6579	7.09714	82.25807	0.82252	0.73338	0.39477	0.053538	0.021702	0.41476	0.0065875	0.005223	0.0071279	0.0012495	0.002125	0.00010679	6.54E-05	7.40E-05	1.37E-05	0.00044093	7.93E-05	3.99E-06	9.98E-07	1.48E-06	4.17E-06	6.33E-07	4.71E-06	6.53E-06	0.00022831	5.13E-06	1.85E-06	2.00E-07	2.96E-07	1.68E-07	3.91E-07	4.11E-08	1.26E-06	2.55E-09	2.65E-09	5.24E-11	7.52E-09	4.72E-11	3.41E-10	1.87E-10	3.08E-13	3.85E-12
r6-seawater-300.00-300.00-0.20-41.00-48.00-11.00.6o	1.00E-14	0.96203	300	0.82195	5.6584	7.02823	83.132786	0.81525	0.72698	0.3893	0.052982	0.021483	0.41292	0.0065473	0.0051704	0.0070174	0.0012505	0.002094	0.00010659	6.46E-05	7.30E-05	1.37E-05	0.00043516	7.87E-05	3.97E-06	9.99E-07	1.47E-06	4.16E-06	6.32E-07	4.67E-06	6.50E-06	0.00022397	5.08E-06	1.84E-06	1.98E-07	2.97E-07	1.67E-07	3.91E-07	4.14E-08	1.24E-06	2.57E-09	2.61E-09	5.29E-11	7.49E-09	4.76E-11	3.36E-10	1.87E-10	3.10E-13	3.83E-12
r6-seawater-300.00-300.00-0.20-41.00-47.00-12.00.6o	1.05E-14	0.96236	300	0.81478	5.6588	6.96067	84.007537	0.80811	0.72069	0.38396	0.052437	0.021267	0.41117	0.0065077	0.0051187	0.0069097	0.0012515	0.0020637	0.00010638	6.38E-05	7.19E-05	1.37E-05	0.0004295	7.81E-05	3.95E-06	1.00E-06	1.47E-06	4.15E-06	6.32E-07	4.63E-06	6.47E-06	0.00021979	5.03E-06	1.83E-06	1.96E-07	2.98E-07	1.66E-07	3.91E-07	4.16E-08	1.22E-06	2.59E-09	2.58E-09	5.35E-11	7.46E-09	4.81E-11	3.31E-10	1.87E-10	3.13E-13	3.81E-12
r6-seawater-300.00-300.00-0.20-41.00-46.00-13.00.6o	1.00E-14	0.96268	300	0.80774	5.6593	6.8944	84.882326	0.80111	0.71452	0.37875	0.051903	0.021056	0.4095	0.0064687	0.0050681	0.0068048	0.0012525	0.0020342	0.00010618	6.31E-05	7.09E-05	1.37E-05	0.00042393	7.76E-05	3.93E-06	1.00E-06	1.46E-06	4.14E-06	6.31E-07	4.60E-06	6.44E-06	0.00021577	4.98E-06	1.82E-06	1.93E-07	2.99E-07	1.65E-07	3.91E-07	4.19E-08	1.20E-06	2.60E-09	2.54E-09	5.40E-11	7.43E-09	4.86E-11	3.27E-10	1.86E-10	3.15E-13	3.79E-12
r6-seawater-300.00-300.00-0.20-41.00-45.00-14.00.6o	1.00E-14	0.96012	300	0.79997	6.1665	6.84747	85.888124	0.79327	0.70756	0.3729	0.051544	0.020819	0.57705	0.0064553	0.0046775	0.0067189	0.00045924	0.002001	0.0003408	0.00018602	0.00020968	4.37E-05	7.97E-05	1.47E-05	1.25E-05	1.18E-06	1.70E-06	1.29E-06	7.43E-07	1.42E-06	3.91E-06	0.00028008	8.77E-07	3.23E-07	1.84E-06	1.71E-07	5.24E-07	6.96E-08	7.73E-08	6.70E-07	1.54E-08	2.40E-08	2.69E-10	1.65E-09	7.55E-11	5.89E-10	1.21E-11	1.52E-13	7.90E-13
r6-seawater-300.00-300.00-0.20-41.00-35.00-24.00.6o	1.00E-14	0.96387	300	0.73749	6.1688	6.2538	94.603684	0.73116	0.65276	0.32816	0.046826	0.018968	0.50899	0.006099	0.0042907	0.0058225	0.00045907	0.0017492	0.00033357	0.00016726	0.00018475	4.34E-05	7.22E-05	1.40E-05	1.19E-05	1.17E-06	1.61E-06	1.27E-06	7.27E-07	1.32E-06	3.82E-06	0.00021739	7.44E-07	2.87E-07	1.66E-06	1.64E-07	4.94E-07	6.43E-08	7.58E-08	5.89E-07	1.51E-08	2.11E-08	2.83E-10	1.61E-09	7.99E-11	5.30E-10	1.21E-11	1.57E-13	7.58E-13
r6-seawater-300.00-300.00-0.20-41.00-44.00-15.00.6o	1.00E-14	0.96053	300	0.79322	6.1667	6.78311	86.759775	0.78656	0.70164	0.36796	0.051031	0.020617	0.56975	0.0064173	0.0046357	0.0066192	0.00045923	0.0019731	0.00034004	0.00018397	0.00020693	4.37E-05	7.89E-05	1.46E-05	1.24E-05	1.18E-06	1.69E-06	1.29E-06	7.41E-07	1.41E-06	3.90E-06	0.00027286	8.63E-07	3.19E-07	1.82E-06	1.70E-07	5.21E-07	6.90E-08	7.72E-08	6.61E-07	1.54E-08	2.37E-08	2.71E-10	1.65E-09	7.59E-11	5.83E-10	1.21E-11	1.52E-13	7.87E-13
r6-seawater-300.00-300.00-0.20-41.00-42.00-17.00.6o	1.00E-14	0.96132	300	0.78008	6.1672	6.65794	88.503012	0.77349	0.69012	0.35842	0.050033	0.020226	0.5555	0.006343	0.0045544	0.0064271	0.00045921	0.0019192	0.00033855	0.00018	0.00020161	4.36E-05	7.73E-05	1.45E-05	1.23E-05	1.18E-06	1.68E-06	1.28E-06	7.38E-07	1.39E-06	3.88E-06	0.00025911	8.34E-07	3.11E-07	1.78E-06	1.69E-07	5.15E-07	6.79E-08	7.69E-08	6.44E-07	1.53E-08	2.31E-08	2.73E-10	1.64E-09	7.68E-11	5.70E-10	1.21E-11	1.53E-13	7.80E-13
r6-seawater-300.00-300.00-0.20-41.00-41.00-18.00.6o	1.01E-14	0.9617	300	0.77367	6.1674	6.59707	89.374598	0.76713	0.68451	0.35381	0.049549	0.020036	0.54855	0.0063067	0.0045148	0.0063345	0.00045919	0.0018932	0.00033781	0.00017807	0.00019905	4.36E-05	7.65E-05	1.44E-05	1.22E-05	1.18E-06	1.67E-06	1.28E-06	7.36E-07	1.38E-06	3.87E-06	0.00025257	8.20E-07	3.07E-07	1.77E-06	1.68E-07	5.12E-07	6.74E-08	7.67E-08	6.35E-07	1.53E-08	2.28E-08	2.75E-10	1.64E-09	7.72E-11	5.64E-10	1.21E-11	1.54E-13	7.77E-13
r6-seawater-300.00-300.00-0.20-41.00-40.00-19.00.6o	1.04E-14	0.96208	300	0.76738	6.1677	6.53728	90.246164	0.76088	0.67899	0.3493	0.049074	0.01985	0.5417	0.0062708	0.0044758	0.0062441	0.00045918	0.0018678	0.00033709	0.00017618	0.00019653	4.35E-05	7.57E-05	1.43E-05	1.22E-05	1.18E-06	1.66E-06	1.28E-06	7.34E-07	1.37E-06	3.86E-06	0.00024623	8.07E-07	3.04E-07	1.75E-06	1.67E-07	5.09E-07	6.69E-08	7.66E-08	6.27E-07	1.52E-08	2.25E-08	2.76E-10	1.63E-09	7.77E-11	5.58E-10	1.21E-11	1.54E-13	7.73E-13
r6-seawater-300.00-300.00-0.20-41.00-4.00-55.00.6o	1.10E-14	0.96469	300	0.59559	7.1646	5.0002	122.102	0.58932	0.52623	0.23369	0.03545	0.014823	0.79093	0.0051133	0.0020563	0.0038937	1.56E-05	0.0012252	0.0029737	0.00073761	0.00075417	0.00041184	5.54E-06	1.23E-06	9.94E-05	3.84E-07	4.60E-07	1.26E-07	2.20E-07	1.12E-07	3.45E-06	0.00014767	3.50E-08	1.53E-08	7.05E-05	1.03E-07	4.07E-06	3.79E-09	4.94E-07	2.44E-07	9.45E-07	8.53E-07	1.46E-08	4.96E-11	4.27E-10	2.28E-09	6.14E-14	8.05E-14	3.40E-14
r6-seawater-300.00-300.00-0.20-41.00-39.00-20.00.6o	1.06E-14	0.96245	300	0.7612	6.1679	6.47856	91.117708	0.75473	0.67356	0.34488	0.048607	0.019667	0.53496	0.0062355	0.0044376	0.0061558	0.00045916	0.001843	0.00033637	0.00017432	0.00019407	4.35E-05	7.50E-05	1.43E-05	1.21E-05	1.17E-06	1.65E-06	1.28E-06	7.33E-07	1.36E-06	3.85E-06	0.00024009	7.94E-07	3.00E-07	1.73E-06	1.67E-07	5.06E-07	6.64E-08	7.64E-08	6.19E-07	1.52E-08	2.22E-08	2.78E-10	1.63E-09	7.81E-11	5.52E-10	1.21E-11	1.55E-13	7.70E-13
r6-seawater-300.00-300.00-0.20-41.00-38.00-21.00.6o	1.00E-14	0.96281	300	0.75512	6.1681	6.42088	91.989232	0.74869	0.66823	0.34057	0.04815	0.019488	0.52832	0.0062007	0.0043999	0.0060695	0.00045914	0.0018188	0.00033566	0.00017251	0.00019167	4.35E-05	7.43E-05	1.42E-05	1.20E-05	1.17E-06	1.64E-06	1.28E-06	7.31E-07	1.35E-06	3.84E-06	0.00023415	7.81E-07	2.97E-07	1.71E-06	1.66E-07	5.03E-07	6.58E-08	7.63E-08	6.11E-07	1.52E-08	2.19E-08	2.79E-10	1.63E-09	7.85E-11	5.46E-10	1.21E-11	1.55E-13	7.67E-13
r6-seawater-300.00-300.00-0.20-41.00-37.00-22.00.6o	1.00E-14	0.96317	300	0.74915	6.1684	6.36421	92.860736	0.74275	0.66299	0.33634	0.0477	0.019311	0.52178	0.0061663	0.0043629	0.0059853	0.00045912	0.001795	0.00033496	0.00017072	0.00018931	4.35E-05	7.35E-05	1.41E-05	1.20E-05	1.17E-06	1.63E-06	1.27E-06	7.30E-07	1.34E-06	3.83E-06	0.00022839	7.68E-07	2.93E-07	1.70E-06	1.65E-07	5.00E-07	6.53E-08	7.61E-08	6.04E-07	1.51E-08	2.16E-08	2.81E-10	1.62E-09	7.90E-11	5.41E-10	1.21E-11	1.56E-13	7.64E-13
r6-seawater-300.00-300.00-0.20-41.00-43.00-16.00.6o	1.00E-14	0.96093	300	0.78659	6.1669	6.71995	87.631404	0.77997	0.69583	0.36314	0.050527	0.02042	0.56257	0.0063799	0.0045947	0.006522	0.00045922	0.0019459	0.00033929	0.00018197	0.00020424	4.36E-05	7.80E-05	1.45E-05	1.24E-05	1.18E-06	1.68E-06	1.28E-06	7.39E-07	1.40E-06	3.89E-06	0.00026587	8.48E-07	3.15E-07	1.80E-06	1.70E-07	5.18E-07	6.85E-08	7.70E-08	6.52E-07	1.53E-08	2.34E-08	2.72E-10	1.65E-09	7.63E-11	5.76E-10	1.21E-11	1.53E-13	7.83E-13
r6-seawater-300.00-300.00-0.20-40.00-36.00-24.00.6o	1.00E-14	0.9642	300	0.73122	6.1686	6.19489	95.566034	0.72493	0.64725	0.32379	0.046357	0.018784	0.50458	0.0060626	0.0042513	0.0057358	0.0004602	0.0017247	0.00033247	0.0001652	0.00018209	4.33E-05	7.13E-05	1.39E-05	1.18E-05	1.18E-06	1.61E-06	1.27E-06	7.26E-07	1.31E-06	3.80E-06	0.00021263	7.41E-07	2.87E-07	1.64E-06	1.65E-07	4.90E-07	6.46E-08	7.65E-08	5.79E-07	1.52E-08	2.08E-08	2.87E-10	1.61E-09	8.10E-11	5.22E-10	1.21E-11	1.58E-13	7.56E-13
r6-seawater-300.00-300.00-0.20-41.00-17.00-42.00.6o	1.00E-14	0.95889	300	0.64656	7.157	5.50214	110.88553	0.63991	0.57102	0.26577	0.039121	0.01627	1.01	0.0054307	0.0022223	0.0045035	1.57E-05	0.0014017	0.0030017	0.00080074	0.0008367	0.00040905	6.38E-06	1.35E-06	0.00010345	3.82E-07	4.82E-07	1.29E-07	2.24E-07	1.22E-07	3.63E-06	0.00021205	3.89E-08	1.62E-08	7.54E-05	9.98E-08	4.26E-06	3.88E-09	4.63E-07	2.82E-07	8.75E-07	9.38E-07	1.18E-08	5.25E-11	3.49E-10	2.54E-09	6.33E-14	6.86E-14	3.60E-14
r6-seawater-300.00-300.00-0.20-41.00-15.00-44.00.6o	1.00E-14	0.95983	300	0.63812	7.158	5.41904	112.61129	0.63154	0.56361	0.26036	0.03851	0.016029	0.97498	0.0053789	0.0021954	0.0043999	1.57E-05	0.0013718	0.0029959	0.00079009	0.00082271	0.00040931	6.24E-06	1.33E-06	0.00010275	3.82E-07	4.78E-07	1.29E-07	2.23E-07	1.20E-07	3.61E-06	0.00020091	3.82E-08	1.60E-08	7.46E-05	1.00E-07	4.23E-06	3.86E-09	4.67E-07	2.76E-07	8.83E-07	9.23E-07	1.22E-08	5.21E-11	3.59E-10	2.50E-09	6.31E-14	7.01E-14	3.57E-14
r6-seawater-300.00-300.00-0.20-40.00-51.00-9.00.6o	1.00E-14	0.9618	300	0.82854	5.6578	7.08958	82.344073	0.8218	0.73275	0.39422	0.053483	0.02168	0.41042	0.0065835	0.00522	0.0071168	0.0012493	0.002122	0.00010674	6.53E-05	7.39E-05	1.37E-05	0.00044096	7.94E-05	3.99E-06	9.98E-07	1.48E-06	4.17E-06	6.33E-07	4.71E-06	6.53E-06	0.00022567	5.11E-06	1.84E-06	2.00E-07	2.94E-07	1.68E-07	3.90E-07	4.09E-08	1.26E-06	2.54E-09	2.65E-09	5.25E-11	7.52E-09	4.72E-11	3.41E-10	1.87E-10	3.09E-13	3.85E-12
r6-seawater-300.00-300.00-0.20-40.00-50.00-10.00.6o	1.02E-14	0.96214	300	0.82124	5.6582	7.02081	83.218743	0.81454	0.72636	0.38877	0.052927	0.021461	0.40857	0.0065433	0.0051674	0.0070066	0.0012503	0.002091	0.00010653	6.45E-05	7.29E-05	1.37E-05	0.00043522	7.88E-05	3.97E-06	9.99E-07	1.47E-06	4.16E-06	6.32E-07	4.67E-06	6.50E-06	0.00022137	5.05E-06	1.83E-06	1.98E-07	2.96E-07	1.67E-07	3.90E-07	4.12E-08	1.24E-06	2.56E-09	2.61E-09	5.30E-11	7.49E-09	4.77E-11	3.36E-10	1.87E-10	3.11E-13	3.83E-12
r6-seawater-300.00-300.00-0.20-40.00-5.00-55.00.6o	1.01E-14	0.96484	300	0.59158	7.1648	4.96412	123.06936	0.58534	0.52271	0.23123	0.035165	0.01471	0.79134	0.0050881	0.0020424	0.0038476	1.56E-05	0.0012118	0.0029677	0.00073143	0.00074655	0.00041154	5.50E-06	1.23E-06	9.90E-05	3.84E-07	4.58E-07	1.26E-07	2.20E-07	1.12E-07	3.44E-06	0.00014633	3.45E-08	1.51E-08	6.99E-05	1.02E-07	4.05E-06	3.77E-09	4.94E-07	2.41E-07	9.44E-07	8.45E-07	1.46E-08	4.95E-11	4.27E-10	2.26E-09	6.14E-14	8.03E-14	3.38E-14
r6-seawater-300.00-300.00-0.20-40.00-49.00-11.00.6o	1.06E-14	0.96247	300	0.81408	5.6587	6.95337	84.093447	0.80742	0.72008	0.38345	0.052383	0.021246	0.4068	0.0065038	0.0051159	0.0068992	0.0012512	0.0020608	0.00010633	6.38E-05	7.18E-05	1.37E-05	0.00042957	7.82E-05	3.95E-06	1.00E-06	1.47E-06	4.15E-06	6.31E-07	4.63E-06	6.47E-06	0.00021723	5.00E-06	1.82E-06	1.95E-07	2.97E-07	1.66E-07	3.89E-07	4.15E-08	1.22E-06	2.57E-09	2.57E-09	5.35E-11	7.46E-09	4.82E-11	3.31E-10	1.87E-10	3.13E-13	3.81E-12
r6-seawater-300.00-300.00-0.20-40.00-48.00-12.00.6o	1.06E-14	0.96279	300	0.80705	5.6591	6.88723	84.968187	0.80043	0.71392	0.37825	0.05185	0.021036	0.40512	0.0064648	0.0050653	0.0067946	0.0012522	0.0020313	0.00010612	6.30E-05	7.09E-05	1.36E-05	0.00042401	7.76E-05	3.93E-06	1.00E-06	1.46E-06	4.15E-06	6.30E-07	4.59E-06	6.44E-06	0.00021323	4.96E-06	1.81E-06	1.93E-07	2.98E-07	1.65E-07	3.89E-07	4.17E-08	1.20E-06	2.59E-09	2.54E-09	5.41E-11	7.43E-09	4.87E-11	3.27E-10	1.86E-10	3.15E-13	3.79E-12
r6-seawater-300.00-300.00-0.20-40.00-47.00-13.00.6o	1.06E-14	0.9631	300	0.80015	5.6596	6.82236	85.842964	0.79357	0.70787	0.37317	0.051328	0.02083	0.40352	0.0064265	0.0050157	0.0066925	0.0012532	0.0020026	0.00010593	6.23E-05	6.99E-05	1.36E-05	0.00041854	7.70E-05	3.91E-06	1.00E-06	1.45E-06	4.14E-06	6.30E-07	4.56E-06	6.41E-06	0.00020938	4.91E-06	1.80E-06	1.91E-07	2.99E-07	1.64E-07	3.89E-07	4.20E-08	1.18E-06	2.61E-09	2.50E-09	5.46E-11	7.41E-09	4.92E-11	3.22E-10	1.86E-10	3.17E-13	3.77E-12
r6-seawater-300.00-300.00-0.20-40.00-46.00-14.00.6o	1.08E-14	0.96341	300	0.79337	5.6601	6.75871	86.717781	0.78683	0.70193	0.36821	0.050816	0.020627	0.402	0.0063887	0.004967	0.006593	0.0012542	0.0019746	0.00010573	6.16E-05	6.89E-05	1.36E-05	0.00041316	7.65E-05	3.89E-06	1.00E-06	1.45E-06	4.13E-06	6.29E-07	4.52E-06	6.38E-06	0.00020568	4.87E-06	1.80E-06	1.89E-07	3.00E-07	1.63E-07	3.89E-07	4.23E-08	1.16E-06	2.63E-09	2.47E-09	5.52E-11	7.38E-09	4.97E-11	3.18E-10	1.86E-10	3.20E-13	3.75E-12
r6-seawater-300.00-300.00-0.20-40.00-52.00-8.00.6o	1.12E-14	0.96146	300	0.83597	5.6574	7.15973	81.469434	0.82919	0.73926	0.39981	0.054049	0.021904	0.41235	0.0066242	0.0052736	0.0072299	0.0012484	0.0021537	0.00010695	6.61E-05	7.50E-05	1.37E-05	0.0004468	8.00E-05	4.01E-06	9.97E-07	1.49E-06	4.18E-06	6.33E-07	4.75E-06	6.56E-06	0.00023014	5.16E-06	1.85E-06	2.02E-07	2.94E-07	1.69E-07	3.90E-07	4.07E-08	1.28E-06	2.52E-09	2.69E-09	5.19E-11	7.55E-09	4.68E-11	3.46E-10	1.87E-10	3.07E-13	3.86E-12
r6-seawater-300.00-300.00-0.20-40.00-45.00-15.00.6o	1.00E-14	0.96092	300	0.7859	6.1665	6.71391	87.722349	0.77929	0.69523	0.36264	0.050475	0.0204	0.56457	0.006376	0.0045897	0.006512	0.00046035	0.0019431	0.00033885	0.00018154	0.00020372	4.36E-05	7.79E-05	1.45E-05	1.23E-05	1.18E-06	1.69E-06	1.29E-06	7.40E-07	1.40E-06	3.88E-06	0.00026641	8.57E-07	3.18E-07	1.80E-06	1.71E-07	5.17E-07	6.93E-08	7.78E-08	6.50E-07	1.55E-08	2.33E-08	2.74E-10	1.65E-09	7.70E-11	5.74E-10	1.22E-11	1.54E-13	7.84E-13
r6-seawater-300.00-300.00-0.20-40.00-43.00-17.00.6o	1.00E-14	0.9617	300	0.77301	6.167	6.59125	89.465535	0.76647	0.68393	0.35333	0.049499	0.020017	0.55051	0.0063029	0.0045099	0.006325	0.00046033	0.0018906	0.00033738	0.00017765	0.00019854	4.35E-05	7.63E-05	1.44E-05	1.22E-05	1.18E-06	1.67E-06	1.28E-06	7.37E-07	1.38E-06	3.86E-06	0.0002531	8.29E-07	3.11E-07	1.76E-06	1.70E-07	5.11E-07	6.82E-08	7.75E-08	6.33E-07	1.54E-08	2.27E-08	2.77E-10	1.64E-09	7.79E-11	5.61E-10	1.22E-11	1.55E-13	7.77E-13
r6-seawater-300.00-300.00-0.20-40.00-42.00-18.00.6o	1.00E-14	0.96207	300	0.76673	6.1672	6.53157	90.337096	0.76023	0.67842	0.34883	0.049025	0.019831	0.54364	0.0062671	0.0044711	0.0062348	0.00046032	0.0018652	0.00033666	0.00017577	0.00019603	4.35E-05	7.56E-05	1.43E-05	1.22E-05	1.18E-06	1.66E-06	1.28E-06	7.35E-07	1.37E-06	3.85E-06	0.00024676	8.15E-07	3.07E-07	1.74E-06	1.69E-07	5.08E-07	6.76E-08	7.74E-08	6.25E-07	1.54E-08	2.24E-08	2.78E-10	1.63E-09	7.83E-11	5.55E-10	1.22E-11	1.56E-13	7.74E-13
r6-seawater-300.00-300.00-0.20-40.00-41.00-19.00.6o	1.03E-14	0.96244	300	0.76056	6.1675	6.47296	91.208636	0.7541	0.673	0.34443	0.048559	0.019648	0.53689	0.0062319	0.0044329	0.0061467	0.00046031	0.0018405	0.00033594	0.00017392	0.00019358	4.35E-05	7.48E-05	1.42E-05	1.21E-05	1.18E-06	1.65E-06	1.28E-06	7.34E-07	1.36E-06	3.84E-06	0.00024061	8.02E-07	3.04E-07	1.72E-06	1.69E-07	5.05E-07	6.71E-08	7.72E-08	6.17E-07	1.53E-08	2.21E-08	2.80E-10	1.63E-09	7.88E-11	5.50E-10	1.21E-11	1.56E-13	7.71E-13
r6-seawater-300.00-300.00-0.20-40.00-40.00-20.00.6o	1.10E-14	0.96281	300	0.75449	6.1677	6.41538	92.080156	0.74807	0.66768	0.34012	0.048103	0.019469	0.53023	0.0061971	0.0043954	0.0060607	0.00046029	0.0018163	0.00033523	0.00017211	0.00019119	4.34E-05	7.41E-05	1.42E-05	1.20E-05	1.18E-06	1.64E-06	1.28E-06	7.32E-07	1.35E-06	3.83E-06	0.00023466	7.89E-07	3.00E-07	1.71E-06	1.68E-07	5.02E-07	6.66E-08	7.71E-08	6.09E-07	1.53E-08	2.18E-08	2.81E-10	1.63E-09	7.92E-11	5.44E-10	1.21E-11	1.57E-13	7.68E-13
r6-seawater-300.00-300.00-0.20-40.00-4.00-56.00.6o	1.05E-14	0.96502	300	0.5876	7.165	4.928	124.04469	0.58139	0.51921	0.2288	0.034882	0.014598	0.7902	0.005063	0.0020287	0.003802	1.56E-05	0.0011985	0.0029617	0.00072537	0.00073907	0.00041124	5.45E-06	1.22E-06	9.85E-05	3.84E-07	4.56E-07	1.25E-07	2.19E-07	1.11E-07	3.44E-06	0.00014473	3.41E-08	1.50E-08	6.94E-05	1.02E-07	4.03E-06	3.75E-09	4.93E-07	2.39E-07	9.43E-07	8.36E-07	1.46E-08	4.94E-11	4.27E-10	2.24E-09	6.14E-14	8.02E-14	3.37E-14
r6-seawater-300.00-300.00-0.20-40.00-39.00-21.00.6o	1.16E-14	0.96317	300	0.74853	6.168	6.35881	92.951656	0.74214	0.66245	0.33591	0.047654	0.019293	0.52367	0.0061628	0.0043584	0.0059766	0.00046027	0.0017926	0.00033453	0.00017033	0.00018884	4.34E-05	7.34E-05	1.41E-05	1.20E-05	1.18E-06	1.63E-06	1.28E-06	7.30E-07	1.34E-06	3.82E-06	0.0002289	7.77E-07	2.97E-07	1.69E-06	1.67E-07	4.99E-07	6.61E-08	7.69E-08	6.01E-07	1.53E-08	2.16E-08	2.83E-10	1.62E-09	7.96E-11	5.38E-10	1.21E-11	1.57E-13	7.65E-13
r6-seawater-300.00-300.00-0.20-40.00-38.00-22.00.6o	1.04E-14	0.96352	300	0.74266	6.1682	6.30323	93.823135	0.73631	0.6573	0.33178	0.047214	0.01912	0.51722	0.0061289	0.0043221	0.0058945	0.00046025	0.0017695	0.00033383	0.00016859	0.00018654	4.34E-05	7.27E-05	1.40E-05	1.19E-05	1.18E-06	1.62E-06	1.27E-06	7.29E-07	1.33E-06	3.82E-06	0.00022331	7.64E-07	2.93E-07	1.67E-06	1.66E-07	4.96E-07	6.56E-08	7.68E-08	5.94E-07	1.52E-08	2.13E-08	2.84E-10	1.62E-09	8.01E-11	5.33E-10	1.21E-11	1.58E-13	7.62E-13
r6-seawater-300.00-300.00-0.20-40.00-44.00-16.00.6o	1.00E-14	0.96131	300	0.7794	6.1668	6.65202	88.593953	0.77282	0.68953	0.35793	0.049983	0.020206	0.55748	0.0063392	0.0045495	0.0064173	0.00046035	0.0019165	0.00033811	0.00017957	0.0002011	4.36E-05	7.71E-05	1.44E-05	1.23E-05	1.18E-06	1.68E-06	1.28E-06	7.38E-07	1.39E-06	3.87E-06	0.00025965	8.43E-07	3.15E-07	1.78E-06	1.71E-07	5.14E-07	6.87E-08	7.76E-08	6.41E-07	1.54E-08	2.30E-08	2.75E-10	1.64E-09	7.74E-11	5.67E-10	1.22E-11	1.55E-13	7.81E-13
r6-seawater-300.00-300.00-0.20-41.00-16.00-43.00.6o	1.00E-14	0.95937	300	0.64231	7.1575	5.4603	111.74848	0.6357	0.56729	0.26304	0.038813	0.016149	0.99243	0.0054047	0.0022087	0.0044512	1.57E-05	0.0013866	0.0029988	0.00079537	0.00082964	0.00040917	6.31E-06	1.34E-06	0.00010309	3.82E-07	4.80E-07	1.29E-07	2.23E-07	1.21E-07	3.62E-06	0.00020642	3.86E-08	1.61E-08	7.50E-05	1.00E-07	4.25E-06	3.87E-09	4.65E-07	2.79E-07	8.79E-07	9.31E-07	1.20E-08	5.23E-11	3.54E-10	2.52E-09	6.32E-14	6.94E-14	3.58E-14
r6-seawater-300.00-300.00-0.20-40.00-53.00-7.00.6o	1.00E-14	0.9611	300	0.84355	5.6569	7.2313	80.594826	0.83672	0.7459	0.40553	0.054628	0.022133	0.41437	0.0066656	0.0053283	0.007346	0.0012474	0.0021863	0.00010717	6.69E-05	7.61E-05	1.37E-05	0.00045275	8.05E-05	4.04E-06	9.96E-07	1.49E-06	4.18E-06	6.34E-07	4.78E-06	6.59E-06	0.00023478	5.21E-06	1.86E-06	2.04E-07	2.93E-07	1.70E-07	3.91E-07	4.04E-08	1.30E-06	2.51E-09	2.72E-09	5.14E-11	7.58E-09	4.63E-11	3.50E-10	1.88E-10	3.05E-13	3.88E-12
r6-seawater-300.00-300.00-0.20-40.00-55.00-5.00.6o	1.10E-14	0.96037	300	0.85915	5.6561	7.37887	78.845695	0.85223	0.75956	0.41742	0.055824	0.022604	0.41866	0.0067504	0.005441	0.0075878	0.0012456	0.002254	0.00010762	6.86E-05	7.84E-05	1.37E-05	0.00046498	8.18E-05	4.08E-06	9.94E-07	1.51E-06	4.20E-06	6.36E-07	4.87E-06	6.65E-06	0.0002446	5.33E-06	1.88E-06	2.09E-07	2.91E-07	1.72E-07	3.91E-07	3.99E-08	1.35E-06	2.48E-09	2.81E-09	5.04E-11	7.64E-09	4.54E-11	3.61E-10	1.88E-10	3.01E-13	3.92E-12
r6-seawater-300.00-300.00-0.20-41.00-14.00-45.00.6o	1.00E-14	0.9603	300	0.63399	7.1585	5.37836	113.47396	0.62744	0.55999	0.25772	0.038211	0.015911	0.95766	0.0053534	0.0021821	0.0043496	1.57E-05	0.0013573	0.0029932	0.0007849	0.0008159	0.00040946	6.18E-06	1.32E-06	0.00010241	3.82E-07	4.76E-07	1.28E-07	2.23E-07	1.20E-07	3.59E-06	0.00019553	3.79E-08	1.59E-08	7.42E-05	1.00E-07	4.21E-06	3.85E-09	4.69E-07	2.73E-07	8.88E-07	9.16E-07	1.24E-08	5.19E-11	3.64E-10	2.48E-09	6.30E-14	7.09E-14	3.55E-14
r6-seawater-300.00-300.00-0.20-41.00-13.00-46.00.6o	1.00E-14	0.96075	300	0.62992	7.159	5.33823	114.33649	0.6234	0.55641	0.25513	0.037917	0.015795	0.94045	0.0053282	0.002169	0.0043002	1.57E-05	0.001343	0.0029906	0.00077979	0.00080921	0.00040962	6.11E-06	1.31E-06	0.00010208	3.83E-07	4.75E-07	1.28E-07	2.22E-07	1.19E-07	3.58E-06	0.00019026	3.76E-08	1.59E-08	7.38E-05	1.00E-07	4.20E-06	3.84E-09	4.71E-07	2.70E-07	8.92E-07	9.09E-07	1.26E-08	5.17E-11	3.70E-10	2.46E-09	6.28E-14	7.17E-14	3.53E-14
r6-seawater-300.00-300.00-0.20-41.00-12.00-47.00.6o	1.00E-14	0.96121	300	0.6259	7.1596	5.29866	115.19886	0.61941	0.55288	0.25258	0.037627	0.015681	0.92336	0.0053033	0.002156	0.0042517	1.57E-05	0.001329	0.0029882	0.00077478	0.00080265	0.0004098	6.05E-06	1.30E-06	0.00010175	3.83E-07	4.73E-07	1.28E-07	2.22E-07	1.18E-07	3.56E-06	0.00018511	3.72E-08	1.58E-08	7.34E-05	1.01E-07	4.18E-06	3.83E-09	4.73E-07	2.67E-07	8.97E-07	9.02E-07	1.28E-08	5.15E-11	3.75E-10	2.44E-09	6.27E-14	7.26E-14	3.52E-14
r6-seawater-300.00-300.00-0.20-41.00-11.00-48.00.6o	1.00E-14	0.96166	300	0.62194	7.1602	5.25962	116.06107	0.61547	0.54939	0.25008	0.037341	0.015568	0.90636	0.0052787	0.0021432	0.0042041	1.57E-05	0.0013152	0.0029858	0.00076985	0.00079621	0.00040999	5.98E-06	1.29E-06	0.00010144	3.83E-07	4.71E-07	1.28E-07	2.22E-07	1.17E-07	3.55E-06	0.00018006	3.69E-08	1.57E-08	7.30E-05	1.01E-07	4.17E-06	3.83E-09	4.75E-07	2.64E-07	9.03E-07	8.96E-07	1.30E-08	5.12E-11	3.81E-10	2.42E-09	6.26E-14	7.35E-14	3.50E-14
r6-seawater-300.00-300.00-0.20-41.00-10.00-49.00.6o	1.00E-14	0.9621	300	0.61803	7.1607	5.2211	116.92309	0.61159	0.54596	0.24762	0.037059	0.015457	0.88947	0.0052543	0.0021305	0.0041574	1.57E-05	0.0013017	0.0029837	0.00076501	0.00078988	0.00041021	5.92E-06	1.28E-06	0.00010113	3.83E-07	4.70E-07	1.27E-07	2.22E-07	1.17E-07	3.54E-06	0.00017512	3.66E-08	1.56E-08	7.26E-05	1.01E-07	4.15E-06	3.82E-09	4.77E-07	2.61E-07	9.08E-07	8.89E-07	1.32E-08	5.10E-11	3.87E-10	2.40E-09	6.24E-14	7.44E-14	3.49E-14
r6-seawater-300.00-300.00-0.20-41.00-1.00-58.00.6o	1.00E-14	0.96522	300	0.58364	7.1652	4.89185	125.02778	0.57747	0.51574	0.2264	0.034602	0.014487	0.78753	0.005038	0.0020153	0.003757	1.56E-05	0.0011853	0.0029558	0.00071941	0.00073172	0.00041095	5.41E-06	1.22E-06	9.81E-05	3.84E-07	4.54E-07	1.25E-07	2.19E-07	1.10E-07	3.43E-06	0.00014287	3.36E-08	1.48E-08	6.88E-05	1.02E-07	4.01E-06	3.72E-09	4.92E-07	2.36E-07	9.41E-07	8.27E-07	1.46E-08	4.93E-11	4.28E-10	2.22E-09	6.14E-14	8.01E-14	3.36E-14
r6-seawater-300.00-300.00-0.20-41.00-0.00-59.00.6o	1.03E-14	0.96539	300	0.57977	7.1654	4.85681	126.00276	0.57363	0.51234	0.22406	0.034328	0.014379	0.78638	0.0050135	0.002002	0.0037131	1.56E-05	0.0011725	0.0029499	0.00071354	0.0007245	0.00041065	5.36E-06	1.21E-06	9.77E-05	3.84E-07	4.52E-07	1.25E-07	2.18E-07	1.10E-07	3.42E-06	0.00014132	3.32E-08	1.47E-08	6.83E-05	1.01E-07	3.99E-06	3.70E-09	4.92E-07	2.34E-07	9.40E-07	8.19E-07	1.46E-08	4.92E-11	4.28E-10	2.21E-09	6.14E-14	8.00E-14	3.35E-14
r6-seawater-300.00-300.00-0.20-40.00-54.00-6.00.6o	1.10E-14	0.96074	300	0.85127	5.6565	7.30434	79.720247	0.8444	0.75266	0.4114	0.05522	0.022366	0.41647	0.0067077	0.0053841	0.0074653	0.0012465	0.0022197	0.00010739	6.78E-05	7.72E-05	1.37E-05	0.00045881	8.11E-05	4.06E-06	9.95E-07	1.50E-06	4.19E-06	6.35E-07	4.82E-06	6.62E-06	0.0002396	5.27E-06	1.87E-06	2.07E-07	2.92E-07	1.71E-07	3.91E-07	4.02E-08	1.33E-06	2.49E-09	2.76E-09	5.09E-11	7.61E-09	4.58E-11	3.56E-10	1.88E-10	3.03E-13	3.90E-12
r6-seawater-300.00-300.00-0.20-40.00-9.00-51.00.6o	1.07E-14	0.96315	300	0.60614	7.1622	5.10734	119.61573	0.59979	0.53551	0.24021	0.036207	0.015121	0.85581	0.0051801	0.0020908	0.0040169	1.56E-05	0.0012609	0.0029736	0.00074909	0.00076952	0.00041038	5.74E-06	1.26E-06	0.00010007	3.83E-07	4.64E-07	1.27E-07	2.21E-07	1.15E-07	3.50E-06	0.00016388	3.56E-08	1.54E-08	7.13E-05	1.01E-07	4.10E-06	3.79E-09	4.82E-07	2.52E-07	9.19E-07	8.67E-07	1.36E-08	5.04E-11	4.00E-10	2.34E-09	6.21E-14	7.61E-14	3.45E-14
r6-seawater-300.00-300.00-0.20-40.00-7.00-53.00.6o	1.00E-14	0.96401	300	0.59878	7.1634	5.03487	121.33864	0.59249	0.52904	0.23566	0.03568	0.014913	0.82292	0.0051337	0.0020665	0.0039309	1.56E-05	0.001236	0.0029705	0.00074016	0.00075789	0.00041093	5.62E-06	1.24E-06	9.95E-05	3.84E-07	4.61E-07	1.26E-07	2.20E-07	1.13E-07	3.47E-06	0.00015484	3.51E-08	1.52E-08	7.06E-05	1.02E-07	4.08E-06	3.78E-09	4.88E-07	2.47E-07	9.31E-07	8.56E-07	1.41E-08	5.00E-11	4.13E-10	2.30E-09	6.18E-14	7.82E-14	3.41E-14
r6-seawater-300.00-300.00-0.20-40.00-60.00-0.00.6o	1.00E-14	0.95837	300	0.90877	4.7028	7.70773	74.536532	0.89936	0.79472	0.4503	0.021742	0.023853	0.4306	0.0025634	0.0058664	0.003047	0.0012413	0.0024424	4.46E-06	8.40E-06	3.55E-06	1.54E-06	0.039993	0.0067966	4.69E-07	1.11E-07	1.73E-07	3.79E-05	2.63E-08	4.56E-05	6.09E-05	0.00027957	0.00045658	0.00015611	1.04E-09	2.57E-06	1.99E-08	3.17E-05	3.89E-08	1.35E-05	2.70E-10	3.90E-11	5.38E-12	6.97E-08	4.31E-11	3.97E-10	1.68E-07	2.60E-12	4.01E-10
r6-seawater-300.00-300.00-0.20-40.00-6.00-54.00.6o	1.01E-14	0.96444	300	0.59517	7.1641	4.99933	122.19981	0.58891	0.52587	0.23344	0.035422	0.014811	0.80654	0.0051109	0.0020544	0.0038891	1.56E-05	0.0012238	0.0029692	0.00073583	0.00075224	0.00041125	5.56E-06	1.23E-06	9.93E-05	3.84E-07	4.60E-07	1.26E-07	2.20E-07	1.12E-07	3.46E-06	0.00015045	3.48E-08	1.52E-08	7.03E-05	1.02E-07	4.07E-06	3.78E-09	4.91E-07	2.44E-07	9.38E-07	8.50E-07	1.43E-08	4.97E-11	4.20E-10	2.28E-09	6.16E-14	7.93E-14	3.40E-14
r6-seawater-300.00-300.00-0.20-40.00-59.00-1.00.6o	1.00E-14	0.95881	300	0.89226	5.6544	7.69303	75.347824	0.88516	0.78853	0.44308	0.058376	0.023612	0.42826	0.0069285	0.0056811	0.008113	0.0012421	0.0024008	0.00010857	7.23E-05	8.33E-05	1.37E-05	0.00049089	8.42E-05	4.18E-06	9.90E-07	1.54E-06	4.23E-06	6.40E-07	5.03E-06	6.78E-06	0.00026666	5.59E-06	1.93E-06	2.20E-07	2.88E-07	1.77E-07	3.94E-07	3.90E-08	1.45E-06	2.42E-09	2.98E-09	4.85E-11	7.76E-09	4.36E-11	3.83E-10	1.89E-10	2.93E-13	4.00E-12
r6-seawater-300.00-300.00-0.20-40.00-58.00-2.00.6o	1.04E-14	0.95921	300	0.88373	5.6548	7.61199	76.22219	0.87668	0.78107	0.43641	0.057717	0.023352	0.42573	0.0068829	0.0056192	0.0079762	0.001243	0.0023626	0.00010832	7.13E-05	8.20E-05	1.37E-05	0.00048422	8.36E-05	4.16E-06	9.91E-07	1.53E-06	4.22E-06	6.39E-07	4.99E-06	6.75E-06	0.00026082	5.52E-06	1.91E-06	2.17E-07	2.88E-07	1.76E-07	3.93E-07	3.93E-08	1.42E-06	2.43E-09	2.94E-09	4.89E-11	7.73E-09	4.40E-11	3.77E-10	1.89E-10	2.95E-13	3.98E-12
r6-seawater-300.00-300.00-0.20-40.00-57.00-3.00.6o	1.00E-14	0.95961	300	0.87537	5.6552	7.53265	77.096668	0.86837	0.77376	0.42992	0.057072	0.023097	0.42328	0.006838	0.0055585	0.0078431	0.0012438	0.0023254	0.00010809	7.04E-05	8.08E-05	1.37E-05	0.00047768	8.30E-05	4.13E-06	9.92E-07	1.52E-06	4.21E-06	6.38E-07	4.95E-06	6.72E-06	0.0002552	5.46E-06	1.90E-06	2.14E-07	2.89E-07	1.75E-07	3.93E-07	3.95E-08	1.40E-06	2.45E-09	2.89E-09	4.94E-11	7.70E-09	4.45E-11	3.71E-10	1.88E-10	2.97E-13	3.96E-12
r6-seawater-300.00-300.00-0.20-40.00-56.00-4.00.6o	1.06E-14	0.96	300	0.86718	5.6556	7.45496	77.97117	0.86022	0.76659	0.42359	0.056441	0.022848	0.42093	0.0067939	0.0054992	0.0077137	0.0012447	0.0022892	0.00010785	6.95E-05	7.96E-05	1.37E-05	0.00047127	8.24E-05	4.11E-06	9.93E-07	1.52E-06	4.21E-06	6.37E-07	4.91E-06	6.69E-06	0.0002498	5.39E-06	1.89E-06	2.12E-07	2.90E-07	1.73E-07	3.92E-07	3.97E-08	1.37E-06	2.46E-09	2.85E-09	4.99E-11	7.67E-09	4.49E-11	3.66E-10	1.88E-10	2.99E-13	3.94E-12
r6-seawater-300.00-300.00-0.20-40.00-8.00-52.00.6o	1.07E-14	0.96358	300	0.60243	7.1628	5.07087	120.47729	0.59612	0.53226	0.23791	0.035941	0.015016	0.83934	0.0051568	0.0020786	0.0039735	1.56E-05	0.0012484	0.002972	0.00074458	0.00076365	0.00041065	5.68E-06	1.25E-06	9.98E-05	3.84E-07	4.63E-07	1.26E-07	2.20E-07	1.14E-07	3.49E-06	0.00015932	3.53E-08	1.53E-08	7.09E-05	1.02E-07	4.09E-06	3.78E-09	4.85E-07	2.50E-07	9.25E-07	8.62E-07	1.38E-08	5.02E-11	4.06E-10	2.32E-09	6.19E-14	7.72E-14	3.43E-14
r6-seawater-300.00-300.00-0.20-41.00-51.00-8.00.6o	1.00E-14	0.961	300	0.8443	5.657	7.23914	80.508735	0.83747	0.74656	0.40611	0.054687	0.022155	0.41868	0.0066698	0.0053315	0.0073577	0.0012477	0.0021895	0.00010723	6.70E-05	7.62E-05	1.37E-05	0.00045276	8.05E-05	4.04E-06	9.96E-07	1.49E-06	4.18E-06	6.35E-07	4.79E-06	6.59E-06	0.0002375	5.24E-06	1.87E-06	2.05E-07	2.94E-07	1.70E-07	3.92E-07	4.06E-08	1.30E-06	2.52E-09	2.73E-09	5.14E-11	7.58E-09	4.62E-11	3.51E-10	1.87E-10	3.04E-13	3.88E-12
r6-seawater-300.00-300.00-0.20-4.00-50.00-46.00.6o	1.12E-14	0.977	300	0.49921	6.1351	4.05161	149.35709	0.49444	0.44307	0.17825	0.029622	0.012199	0.29874	0.0046256	0.0028263	0.0029475	0.0005884	0.00092402	0.00027038	9.05E-05	9.11E-05	3.76E-05	4.04E-05	9.98E-06	8.25E-06	1.34E-06	1.44E-06	1.32E-06	7.55E-07	1.05E-06	2.74E-06	7.08E-05	7.65E-07	3.69E-07	8.29E-07	2.70E-07	3.34E-07	9.91E-08	1.26E-07	2.57E-07	2.23E-08	9.17E-09	5.70E-10	1.48E-09	1.83E-10	2.34E-10	1.51E-11	3.50E-13	7.06E-13
r6-seawater-300.00-300.00-0.20-4.00-49.00-47.00.6o	1.18E-14	0.97717	300	0.49671	6.1348	4.0287	150.22675	0.49196	0.44087	0.17686	0.029449	0.01213	0.29468	0.004609	0.0028114	0.0029219	0.00058973	0.00091652	0.00026976	8.99E-05	9.04E-05	3.75E-05	4.01E-05	9.94E-06	8.22E-06	1.34E-06	1.44E-06	1.32E-06	7.55E-07	1.04E-06	2.73E-06	6.93E-05	7.61E-07	3.68E-07	8.23E-07	2.70E-07	3.33E-07	9.91E-08	1.27E-07	2.55E-07	2.23E-08	9.08E-09	5.75E-10	1.48E-09	1.85E-10	2.32E-10	1.51E-11	3.53E-13	7.05E-13
r6-seawater-300.00-300.00-0.20-39.00-13.00-48.00.6o	1.03E-11	0.96202	300	0.61321	7.1606	5.18029	117.99885	0.60682	0.54173	0.24461	0.036716	0.015321	0.90497	0.0052246	0.0021132	0.0041005	1.57E-05	0.0012851	0.0029734	0.0007565	0.00077955	0.00040939	5.88E-06	1.28E-06	0.00010049	3.83E-07	4.67E-07	1.27E-07	2.21E-07	1.16E-07	3.53E-06	0.00017618	3.60E-08	1.54E-08	7.17E-05	1.00E-07	4.13E-06	3.78E-09	4.74E-07	2.58E-07	9.01E-07	8.77E-07	1.30E-08	5.10E-11	3.81E-10	2.38E-09	6.25E-14	7.32E-14	3.48E-14
r6-seawater-300.00-300.00-0.20-39.00-12.00-49.00.6o	1.17E-14	0.96246	300	0.60942	7.1612	5.14293	118.86102	0.60305	0.5384	0.24225	0.036444	0.015214	0.88847	0.0052009	0.0021008	0.0040557	1.57E-05	0.0012721	0.0029713	0.00075182	0.00077345	0.0004096	5.82E-06	1.27E-06	0.00010019	3.83E-07	4.65E-07	1.27E-07	2.21E-07	1.15E-07	3.52E-06	0.00017145	3.57E-08	1.54E-08	7.14E-05	1.01E-07	4.11E-06	3.78E-09	4.77E-07	2.55E-07	9.06E-07	8.70E-07	1.32E-08	5.08E-11	3.87E-10	2.36E-09	6.24E-14	7.41E-14	3.46E-14
r6-seawater-300.00-300.00-0.20-39.00-11.00-50.00.6o	1.14E-14	0.96289	300	0.60567	7.1618	5.10606	119.72301	0.59933	0.5351	0.23992	0.036175	0.015108	0.87205	0.0051773	0.0020886	0.0040116	1.56E-05	0.0012594	0.0029693	0.00074722	0.00076747	0.00040983	5.76E-06	1.26E-06	9.99E-05	3.83E-07	4.64E-07	1.27E-07	2.20E-07	1.15E-07	3.51E-06	0.0001668	3.54E-08	1.53E-08	7.10E-05	1.01E-07	4.10E-06	3.77E-09	4.79E-07	2.52E-07	9.12E-07	8.64E-07	1.34E-08	5.06E-11	3.93E-10	2.34E-09	6.23E-14	7.50E-14	3.45E-14
r6-seawater-300.00-300.00-0.20-39.00-10.00-51.00.6o	1.03E-11	0.96332	300	0.60197	7.1624	5.06967	120.58482	0.59566	0.53185	0.23763	0.03591	0.015003	0.85571	0.0051541	0.0020764	0.0039683	1.56E-05	0.0012468	0.0029675	0.0007427	0.00076159	0.00041007	5.69E-06	1.26E-06	9.96E-05	3.83E-07	4.62E-07	1.26E-07	2.20E-07	1.14E-07	3.49E-06	0.00016225	3.51E-08	1.52E-08	7.07E-05	1.01E-07	4.08E-06	3.77E-09	4.82E-07	2.50E-07	9.18E-07	8.58E-07	1.36E-08	5.03E-11	4.00E-10	2.32E-09	6.21E-14	7.60E-14	3.43E-14
r6-seawater-300.00-300.00-0.20-39.00-1.00-60.00.6o	1.00E-14	0.96583	300	0.56854	7.166	4.75577	128.91161	0.56249	0.50247	0.21731	0.033536	0.014065	0.78594	0.0049421	0.0019632	0.0035873	1.56E-05	0.0011357	0.0029326	0.00069644	0.00070359	0.00040978	5.24E-06	1.20E-06	9.64E-05	3.84E-07	4.46E-07	1.25E-07	2.17E-07	1.08E-07	3.40E-06	0.00013738	3.20E-08	1.44E-08	6.67E-05	1.01E-07	3.94E-06	3.64E-09	4.91E-07	2.27E-07	9.38E-07	7.95E-07	1.46E-08	4.89E-11	4.28E-10	2.16E-09	6.14E-14	7.95E-14	3.32E-14
r6-seawater-300.00-300.00-0.20-39.00-0.00-61.00.6o	1.00E-14	0.966	300	0.56488	7.1662	4.72269	129.88617	0.55886	0.49925	0.21513	0.033278	0.013962	0.78476	0.0049188	0.0019506	0.0035466	1.56E-05	0.0011238	0.002927	0.00069093	0.00069686	0.0004095	5.20E-06	1.19E-06	9.60E-05	3.84E-07	4.44E-07	1.25E-07	2.17E-07	1.07E-07	3.39E-06	0.00013594	3.16E-08	1.42E-08	6.62E-05	1.00E-07	3.92E-06	3.62E-09	4.91E-07	2.25E-07	9.37E-07	7.87E-07	1.46E-08	4.88E-11	4.29E-10	2.14E-09	6.13E-14	7.94E-14	3.30E-14
[truncated: 4,321 more rows]
[truncated: 111 more columns]
